# Supplementary material for: Exploring the Wilderness within: An Integrative Metabolomics and Transcriptomics Study on Near-Wild and Colonized Aedes aegypti
Source: Insects. 2024 Jul 6;15(7):507. doi: 10.3390/insects15070507 (PMC11277204; doi:10.3390/insects15070507)
Supplement: Supplementary file 1 [file insects-15-00507-s001.zip]

Archive with 3 entries (3 files):
- Supplemental File S1_MetabolomicData.xlsx
- Supplemental File S2_ChemRICH_result.xlsx
- Supplemental File S3_Gene_Expression_Data.xlsx
