# Supplementary material for: Exploring the Wilderness within: An Integrative Metabolomics and Transcriptomics Study on Near-Wild and Colonized Aedes aegypti
Source: Insects. 2024 Jul 6;15(7):507. doi: 10.3390/insects15070507 (PMC11277204; doi:10.3390/insects15070507)
Supplement: Supplementary file 1 [file insects-15-00507-s001.zip › Supplemental File S1_MetabolomicData.xlsx]

## Sheet: BiogenicAmineData
	ColumnID	t.stat	p.value	X.log10.p.	FDR	Fold.Change	log2.FC.	identifier	Metabolite.name	Species	InChiKey	MSI.Level	m.z	ttest	fold.change	ret.time..min.	RockMet.1	RockMet.2	RockMet.3	RockMet.4	RockMet.5	RockMet.6	RockMet.7	RockMet.8	RockMet.9	RockMet.10	RockMet.11	RockMet.12	ClovisF3Met.13	ClovisF3Met.14	ClovisF3Met.15	ClovisF3Met.16	ClovisF3Met.17	ClovisF3Met.18	ClovisF3Met.19	ClovisF3Met.20	ClovisF3Met.21	ClovisF3Met.22	ClovisF3Met.23	ClovisF3Met.24	Pool1	Pool2	Pool3	Pool4	Blank1	Blank2	Blank3	Blank4
1	RCAMI164	26.89	2.5364e-18	17.596	6.8331e-15	15.059	3.9125	7.32_281.12		[M+H]+		5	281.115	0	15.1	7.322	37945	45870	41402	32916	37865	33826	39381	40083	33312	34344	35950	27291	334708	665429	540307	600802	381323	849698	493153	452133	364715	663161	855841	427412	283621	152240	310212	120903	185	258	479	18
2	RCAMI166	24.452	1.9235e-17	16.716	2.591e-14	9.8433	3.2991	7.32_144.06		[M+H]+		5	144.056	0	9.8	7.322	34175	36658	36427	31165	33845	30542	36764	35013	30307	30121	30678	31507	209951	385804	326395	349870	225884	498343	293068	259816	216775	389777	505049	249032	178717	103731	183404	77150	172	2804	3149	2954
3	RCAMI1335	-20.838	5.6412e-16	15.249	5.0658e-13	0.4285	-1.2226	8.04_217.14		[M+H]+		5	217.137	0	0.4	8.043	479458	515982	543567	431995	485791	501083	442306	473442	386288	455517	469233	367642	181538	182626	180713	236786	188006	207258	190384	205848	189570	221070	199801	195562	395983	247204	455897	192346	360	37	36	36
4	RCAMI1565	-17.642	1.8024e-14	13.744	1.2139e-11	0.26611	-1.9099	9.55_170.06		[M+H]+		5	170.058	0	0.3	9.555	147059	109767	114337	95476	119647	88351	121385	85687	101573	113626	102205	130810	40026	29474	25743	31205	42627	27350	28238	21899	24009	24116	24818	34400	57800	105048	51689	106036	258	2115	1025	979
5	RCAMI1587	-17.429	2.3143e-14	13.636	1.247e-11	0.24637	-2.0211	9.68_170.06		[M+H]+		5	170.058	0	0.2	9.681	129965	96387	94283	84060	103831	78790	96363	74824	79845	97272	88763	105448	33097	21066	21112	23184	35177	20537	23453	16432	19149	18946	18138	28067	50859	80964	40447	79033	126	1435	638	787
6	RCAMI1576	-17.266	2.8064e-14	13.552	1.2601e-11	0.2552	-1.9703	9.85_170.06		[M+H]+		5	170.058	0	0.3	9.853	124617	94043	96976	64274	95475	65780	92442	75228	83530	85006	89282	80202	25820	24272	22951	22855	29800	24277	20796	14209	16396	18618	21509	25652	45426	47213	45634	41183	136	630	457	618
7	RCAMI1613	-16.625	6.0968e-14	13.215	2.3464e-11	0.063275	-3.9822	6.02_102.09		[M+H]+		5	102.091	0	0.1	6.02	95734	58874	119148	44543	154286	160058	123416	89525	63525	48054	57903	94777	9882	7341	7067	6168	5535	8777	3671	3941	5226	3406	5642	3569	60680	31468	68970	28418	418	337	573	638
8	RCAMI1612	-16.108	1.1611e-13	12.935	3.9099e-11	0.06891	-3.8591	6.67_265.15		[M+H]+		5	265.155	0	0.1	6.672	164664	161094	490223	153135	422141	333795	316249	227989	136772	144295	248047	207917	26693	28761	23000	18446	11016	18256	10262	10658	18429	11157	17417	13071	148907	77078	184849	67988	689	441	43	43
9	RCAMI1582	-15.641	2.1094e-13	12.676	6.314e-11	0.25079	-1.9955	9.02_296.16		[M+H]+		5	296.161	0	0.3	9.018	66654	81973	68745	46364	66418	96357	43824	65397	54679	75582	78005	42034	13942	16836	13239	18434	13993	13505	17605	17835	15365	19253	20927	16193	68368	36367	62508	36308	1924	1935	1973	1737
10	RCAMI1614	-14.785	6.5672e-13	12.183	1.7692e-10	0.060698	-4.0422	7.45_281.15		[M+H]+		5	281.15	0	0.1	7.447	273298	107594	364253	151947	458006	415256	262689	158046	108032	85948	126994	226463	21379	11915	17756	16995	12754	14066	10813	11583	18182	10669	8860	11250	55240	151342	65443	146619	2717	3427	2974	1924
11	RCAMI1615	-14.302	1.2759e-12	11.894	2.87e-10	0.024377	-5.3583	6.47_365.22		[M+H]+		5	365.217	0	0	6.47	131031	39967	116952	41975	179039	209882	131565	65125	54613	38350	61500	139339	2640	3706	2206	2647	2561	5428	1562	2787	2726	1886	460	871	44106	36309	39258	30157	51	1351	1061	865
12	RCAMI285	14.301	1.2784e-12	11.893	2.87e-10	2.6362	1.3985	7.16_262.16		[M+H]+		5	262.165	0	2.6	7.159	15459	25135	21621	25711	25904	25913	22009	27032	25411	17884	21751	24722	61365	62484	79963	80682	61011	66935	54232	54056	55188	57217	46636	54549	37533	35656	39144	37365	801	646	75	148
13	RCAMI88	-14.166	1.5448e-12	11.811	3.2012e-10	0.25171	-1.9902	8.20_197.09	3-Aminotyrosine	[M+H]+	POGSZHUEECCEAP-UHFFFAOYSA-N	3	197.09	0	0.3	8.195	11650	7475	10422	10304	14896	13810	16809	11923	12249	10836	9710	20775	2120	3096	3499	2332	3766	3291	3685	2920	2963	3530	2745	4025	6624	15026	4775	16879	1110	1395	2565	2308
14	RCAMI1218	-13.768	2.7196e-12	11.566	5.2332e-10	0.48892	-1.0323	6.75_238.09		[M+H]+		5	238.094	0	0.5	6.747	514574	648015	587123	485543	532242	538756	593882	559154	551036	536728	581938	466193	226101	315366	281803	272050	221793	366837	262125	214604	261989	229670	280968	291197	488027	285714	656139	264725	4	4	4	4
15	RCAMI163	13.535	3.8123e-12	11.419	6.0798e-10	28.413	4.8285	8.59_190.12		[M+H]+		5	190.119	0	28.4	8.59	1969	2600	1767	1777	2009	2070	1744	1489	1569	1579	1484	2068	111649	56135	38726	144157	65390	60815	21863	22409	50921	17457	10382	28738	23653	27731	20213	28024	866	737	304	607
16	RCAMI1609	-13.531	3.8353e-12	11.416	6.0798e-10	0.12041	-3.054	7.98_123.06		[M+H]+		5	123.057	0	0.1	7.982	110712	56394	147388	74856	216351	209719	184158	116857	104323	78628	88716	144453	30092	14308	15316	17030	18217	13837	13776	12983	16211	9324	14974	8467	85396	53651	80796	44916	1000	8265	9816	9347
17	RCAMI1395	-13.53	3.8366e-12	11.416	6.0798e-10	0.39645	-1.3348	6.47_380.13		[M+H]+		5	380.132	0	0.4	6.47	81075	85188	67970	70972	53774	48832	66578	59900	71318	60024	60533	76383	23773	24461	25193	32672	26975	32795	19270	24201	32003	24664	21682	30480	48422	46532	48713	49578	73	151	64	91
18	RCAMI183	13.389	4.7208e-12	11.326	7.0654e-10	5.5482	2.472	8.12_273.14		[M+H]+		5	273.144	0	5.5	8.119	89429	55875	79849	65499	74043	68027	52151	53754	53558	47182	61427	48694	353632	388022	421390	712040	344744	462451	225933	182328	288647	252016	210355	316717	278838	107902	334676	71913	392	262	24	24
19	RCAMI1175	-13.13	6.9333e-12	11.159	9.8307e-10	NA	NA	6.75_220.08		[M+H]+		5	220.083	0	0.5	6.747	47600	60072	54811	45617	52867	50055	56345	51682	53307	51014	56416	44524	23117	30342	28064	28118	21706	35464	27958	21597	26389	23352	28815	29479	45813	27018	59650	27214	73	171	6	81
20	RCAMI1206	-12.928	9.3871e-12	11.027	1.2644e-09	0.49849	-1.0044	6.74_260.08		[M+H]+		5	260.076	0	0.5	6.739	111172	149337	124355	110144	120399	116374	130062	123964	117186	119136	128059	109601	47216	69328	62995	63795	43088	79272	60857	56228	59512	53156	64925	67313	117192	72128	142924	60149	45	5	70	4
21	RCAMI1425	-12.69	1.3478e-11	10.87	1.729e-09	0.37715	-1.4068	8.11_366.21		[M+H]+		5	366.214	0	0.4	8.112	68984	87898	63523	57262	81582	96016	54002	89210	70314	97661	88618	62968	21254	25278	32506	24810	22426	29482	34410	29649	31771	33178	33743	27728	64096	44445	55458	37150	975	632	1221	1173
22	RCAMI187	12.614	1.5161e-11	10.819	1.8565e-09	5.067	2.3411	8.06_359.21		[M+H]+		5	359.206	0	5.1	8.06	200994	245198	243268	126844	287625	181590	187352	224147	108786	105747	179506	130351	650337	772538	694912	1137403	870730	1631662	719258	923592	1390435	885496	630931	948523	671695	400923	704791	293130	3431	3067	3220	3230
23	RCAMI1430	-12.324	2.3782e-11	10.624	2.7856e-09	0.37441	-1.4173	8.27_244.10		[M+H]+		5	244.095	0	0.4	8.266	6548615	4744864	5258142	3572666	4428031	3761169	4615162	4494932	4357799	4746089	3824570	4301784	1684603	1758733	1354762	1838906	1889178	2377983	1712148	1190788	1401433	1166263	2265775	1822444	3380038	2327493	3384384	1891620	325	2063	1688	2617
24	RCAMI1541	-12.24	2.7135e-11	10.566	3.046e-09	0.29613	-1.7557	5.72_328.14		[M+H]+		5	328.137	0	0.3	5.717	56374	69742	62291	73773	72906	97534	91464	62983	83893	79475	75505	71857	22839	34617	17177	20584	12910	24009	12903	19025	25643	24441	33537	18178	55448	45929	51570	44202	6	152	6	6
25	RCAMI1383	-12.086	3.4645e-11	10.46	3.7334e-09	0.40085	-1.3189	6.48_340.14		[M+H]+		5	340.139	0	0.4	6.476	135404	127575	109027	97705	78692	76288	106315	89678	89574	90185	85842	119486	42921	41944	41412	48649	34503	51315	30355	36036	49658	29624	35186	41734	76393	62019	79203	52541	236	211	445	309
26	RCAMI283	11.997	3.9946e-11	10.399	4.139e-09	2.6427	1.402	7.25_281.11		[M+H]+		5	281.107	0	2.6	7.25	48573	68692	39515	36151	42011	44134	47279	51157	42197	51165	54905	34463	91711	143857	130588	137435	81933	162292	110234	105224	107794	124971	146023	138472	85769	53657	95275	42267	447	876	662	781
27	RCAMI1616	-11.879	4.825e-11	10.317	4.8142e-09	0.016964	-5.8814	7.98_387.14		[M+H]+		5	387.141	0	0	7.981	419816	177916	528565	248916	912273	836216	720460	426890	361555	269959	322707	566506	17770	11992	15632	15674	10906	16035	1250	778	2631	1579	2700	1305	310237	193543	297856	161402	124	377	223	141
28	RCAMI1246	-11.783	5.6426e-11	10.249	5.4289e-09	0.46975	-1.09	9.65_490.16		[M+H]+		5	490.16	0	0.5	9.647	219054	229739	199249	213400	205381	214492	146033	170395	202882	217269	244647	173307	80895	82290	83534	86073	82182	78135	92258	105371	106973	115005	95869	135665	211792	107992	198984	79369	60	105	146	5
29	RCAMI1353	-11.69	6.5635e-11	10.183	6.0973e-09	0.41633	-1.2642	6.47_136.08		[M+H]+		5	136.076	0	0.4	6.475	137997	134549	116015	105026	87909	85354	121355	99375	99195	94295	91831	130031	45445	47485	42596	55491	37613	61608	34442	40622	55657	32809	39397	49279	88709	65928	89274	56375	2453	3147	3065	2978
30	RCAMI1552	-11.416	1.0293e-10	9.9875	9.2431e-09	0.28172	-1.8276	7.99_307.11		[M+H]+		5	307.105	0	0.3	7.99	56136	53390	58503	77906	79965	87425	69454	51006	69593	70717	59915	76555	34328	27280	22992	11755	10772	13769	13506	19521	22902	21426	15460	14645	32681	52599	36322	44028	144	540	995	373
31	RCAMI1605	-11.292	1.2656e-10	9.8977	1.0864e-08	0.16237	-2.6227	8.27_487.18		[M+H]+		5	487.182	0	0.2	8.268	192594	91674	109272	49125	82478	54058	90045	96265	88691	105375	65394	78088	10483	13774	9609	16728	16479	25106	15491	7814	9396	7216	28332	18673	54332	23834	47041	19450	14	14	14	14
32	RCAMI1053	-11.281	1.2905e-10	9.8892	1.0864e-08	NA	NA	7.40_104.05		[M+H]+		5	104.053	0	0.6	7.4	81757	86186	89183	90205	95684	90306	92454	83744	84643	79762	81873	87794	70840	60425	50082	56053	55545	64129	49426	46636	48534	44249	51479	52113	55815	57392	57886	56017	141	119	210	75
33	RCAMI830	-11.147	1.6165e-10	9.7914	1.3197e-08	NA	NA	9.85_184.07		[M+H]+		5	184.073	0	0.8	9.852	3523779	3210751	3336800	3381848	3352150	2893071	3219568	3167806	3241949	3217572	3395339	3157225	2387827	2449969	2618143	2713244	2650454	2385606	2536938	2116526	2494712	2609418	2293661	2495492	2039436	2533973	1912076	2044342	1636	24862	22589	27565
34	RCAMI1235	-10.958	2.2279e-10	9.6521	1.7653e-08	0.48071	-1.0568	9.87_170.09		[M+H]+		5	170.093	0	0.5	9.871	53961	49772	35851	51681	48833	39363	49751	50096	39027	61991	59179	62573	32218	25047	22407	25647	26345	23634	23303	24095	25534	21699	17791	21704	31827	32119	25740	29909	498	1952	1855	2157
35	RCAMI1100	-10.852	2.6706e-10	9.5734	2.0288e-08	NA	NA	7.40_133.03		[M+H]+		5	133.032	0	0.6	7.4	454604	498101	508527	520180	526837	536234	517300	496893	458274	455602	445756	499513	392292	313767	265873	310187	283081	366266	256619	240057	271184	234682	252609	293350	308567	315303	310234	298873	64	274	250	466
36	RCAMI1499	-10.844	2.7111e-10	9.5669	2.0288e-08	0.33045	-1.5975	8.22_175.11		[M+H]+		5	175.108	0	0.3	8.22	200961	141499	206159	120413	255319	261634	230246	154818	143363	102190	132189	140537	47652	59650	52052	59105	57314	58682	52704	56632	42168	71071	65727	67661	124403	62852	142336	50211	2701	25589	33358	31062
37	RCAMI1159	-10.792	2.9629e-10	9.5283	2.1573e-08	NA	NA	4.89_136.06		[M+H]+		5	136.061	0	0.5	4.894	2375973	2349938	2257531	1745551	1664913	1766925	2028630	1734026	1343552	1744950	1791755	1846790	869942	1137542	798818	1079848	1158893	1107059	923515	974928	967647	1036559	862688	1055338	1267389	1778752	1252404	1784266	1540	5829	7041	8313
38	RCAMI174	10.688	3.5521e-10	9.4495	2.5183e-08	6.8852	2.7835	8.56_772.32		[M+H]+		5	772.318	0	6.9	8.565	24529	6827	12013	10356	9778	6260	4917	7119	8974	9087	7663	7019	40841	53435	74683	120325	114399	82063	99958	33908	50944	32777	44354	40958	25738	24517	9216	19425	124	13	12	12
39	RCAMI1155	-10.638	3.8738e-10	9.4119	2.6759e-08	NA	NA	7.93_252.14		[M+H]+		5	252.144	0	0.5	7.93	121808	121757	148844	108064	140288	165132	127554	147567	122165	148358	117435	114840	72930	62638	87649	84798	56449	54988	88664	71269	66077	69917	63026	63182	132965	86537	116749	71252	366	619	339	26
40	RCAMI1202	-10.589	4.2194e-10	9.3747	2.8418e-08	NA	NA	6.63_230.19		[M+H]+		5	230.186	0	0.5	6.632	49174	51340	57536	39817	55847	64818	57436	61565	44064	44792	48149	52532	28663	27276	29741	30201	19523	34380	22543	22346	21864	21535	29728	26141	48128	23175	55398	20228	110	239	230	74
41	RCAMI1308	-10.509	4.8557e-10	9.3138	3.1905e-08	0.44042	-1.1831	6.32_230.14		[M+H]+		5	230.139	0	0.4	6.316	75616	111391	83653	93724	77540	84863	103083	71986	76461	124187	72700	107609	54526	32779	39637	45141	47007	33493	35753	38122	39329	31983	28863	50256	70548	60432	53339	50076	3611	3720	3866	4203
42	RCAMI1174	-10.23	7.9623e-10	9.099	5.1072e-08	NA	NA	9.12_352.06		[M+H]+		5	352.063	0	0.5	9.116	181942	187239	187579	149629	168296	179320	176660	175179	154388	156976	187753	119533	70496	84597	79951	95033	89094	112674	71091	78320	72599	84764	128086	85658	174161	74659	205673	62983	280	1546	1025	1192
43	RCAMI1369	-10.102	1.0028e-09	8.9988	6.2829e-08	0.40688	-1.2973	7.29_180.09		[M+H]+		5	180.089	0	0.4	7.291	155024	121896	102012	82704	85280	65726	110824	83930	111085	80726	100147	140190	34755	44826	37661	50642	38036	45960	43305	33304	50517	30703	51033	43606	70183	62202	80981	59065	74	1397	73	800
44	RCAMI1510	-10.036	1.1308e-09	8.9466	6.848e-08	0.32212	-1.6344	4.61_118.12		[M+H]+		5	118.123	0	0.3	4.607	639655	1143990	961280	616267	1049520	1004636	1203636	1065700	1070492	830021	811933	901583	539708	222142	264566	306868	303212	590256	229357	197891	253431	260825	249175	222055	809610	449131	946845	414040	13322	14305	14035	12414
45	RCAMI316	10.03	1.1439e-09	8.9416	6.848e-08	2.3835	1.2531	8.38_279.09		[M+H]+		5	279.092	0	2.4	8.384	110601	107235	72260	74696	76233	65682	54982	50107	52003	72819	81165	66629	136772	199194	147860	179424	148261	170176	202663	161943	181421	202750	138091	239409	105072	115381	115762	100236	154	154	345	21
46	RCAMI347	9.9662	1.2838e-09	8.8915	7.5186e-08	2.0975	1.0687	9.76_285.12		[M+H]+		5	285.12	0	2.1	9.757	50825	35336	60109	50136	45426	49431	40397	46862	42580	45957	54069	40758	80081	117356	113652	115489	83159	119239	99991	69967	75261	104160	123255	76963	105760	41405	113295	30115	779	546	53	878
47	RCAMI2	9.94	1.3467e-09	8.8707	7.7193e-08	10.207	3.3515	8.59_173.09	Gly-Pro	[M+H]+	KZNQNBZMBZJQJO-UHFFFAOYSA-N	3	173.092	0	10.2	8.591	3069	2373	2789	3242	3302	4903	2803	2231	3075	2409	2214	3634	63673	30088	24963	76886	40240	35535	14382	13760	30183	11675	6989	19543	15706	18575	4792	18273	179	1836	179	177
48	RCAMI172	9.9188	1.3998e-09	8.8539	7.8565e-08	7.2994	2.8678	8.89_928.55		[M+H]+		5	928.549	0	7.3	8.894	13234	15032	13829	15119	20415	16253	11265	24461	14816	16774	11932	19110	50803	39996	214072	112286	317360	80377	59661	160068	67969	105155	80935	114558	85928	38354	52608	38080	119	6	57	166
49	RCAMI319	9.8754	1.5157e-09	8.8194	8.3331e-08	2.3439	1.2289	8.38_122.07		[M+H]+		5	122.072	0	2.3	8.385	126743	121917	82647	86072	84021	78833	66497	58974	59300	79587	93108	81505	151198	214179	167387	197478	169862	196912	222119	188016	205649	232180	153922	290027	123052	127616	131624	114852	3303	4181	3612	3038
50	RCAMI1432	-9.8627	1.5515e-09	8.8092	8.3596e-08	0.37418	-1.4182	6.47_389.19		[M+H]+		5	389.192	0	0.4	6.467	61095	70634	62454	46848	53081	52375	61903	60963	55134	51896	56189	53604	25645	26360	22655	30037	12711	34121	12584	16219	22207	12878	23308	18026	60280	18842	71418	12945	431	367	83	329
51	RCAMI1059	-9.7857	1.7877e-09	8.7477	9.4434e-08	NA	NA	8.13_162.08		[M+H]+		5	162.076	0	0.6	8.132	458706	492272	494029	480785	576085	625134	512018	525034	516818	485456	477221	465794	348970	388652	312625	346501	244521	308200	266476	283936	306442	278426	394576	280074	572639	336027	555155	244738	491	3409	3075	2872
52	RCAMI1219	-9.6326	2.3747e-09	8.6244	1.2303e-07	0.48857	-1.0334	9.68_170.09		[M+H]+		5	170.092	0	0.5	9.679	60036	48367	40079	62537	53660	47488	53259	54510	41101	66137	60676	74034	35712	26929	25686	28073	28573	23158	26227	28271	33818	22444	18246	26240	35744	44532	24939	43921	658	1724	2213	2538
53	RCAMI167	9.5457	2.7937e-09	8.5538	1.4201e-07	8.8091	3.139	8.88_1096.64		[M+H]+		5	1096.64	0	8.8	8.876	5424	6539	7134	10179	13417	9204	6249	14329	11101	12492	6945	9643	47137	42976	168159	73989	297204	38001	37919	68827	42986	52320	42331	80545	57159	19965	37558	20016	45	61	76	68
54	RCAMI372	9.4429	3.3899e-09	8.4698	1.6644e-07	NA	NA	8.02_288.17		[M+H]+		5	288.173	0	1.9	8.017	23659	25088	36113	33889	41863	38892	41223	37944	40758	39504	43812	40953	78104	75963	74314	80622	71671	74189	49138	70053	70306	67309	61664	69385	64739	38334	74149	28775	1637	1851	1169	1878
55	RCAMI1258	-9.4416	3.398e-09	8.4688	1.6644e-07	0.46372	-1.1087	6.46_243.13		[M+H]+		5	243.134	0	0.5	6.461	605588	355997	424093	513118	480290	610934	559016	630430	568571	490755	475427	496448	264501	200806	203345	173639	166946	262240	226793	257141	400893	271673	240102	211952	416944	282605	435003	256418	1369	1562	1297	1198
56	RCAMI1215	-9.3629	3.9442e-09	8.404	1.8801e-07	0.49159	-1.0245	9.56_487.17		[M+H]+		5	487.166	0	0.5	9.561	82842	121192	101571	86874	105139	137576	95109	93302	103772	115426	118275	84886	43636	54805	52596	43249	32096	67689	39921	48887	51102	59904	66417	52200	126537	46526	146722	31697	92	107	188	350
57	RCAMI548	9.3584	3.9779e-09	8.4004	1.8801e-07	NA	NA	8.56_98.98		[M+H]+		5	98.9845	0	1.4	8.56	208122	155454	194026	165032	158035	146459	157743	146298	165761	162055	151140	160645	236211	239937	238827	266125	247327	252849	240435	205423	224869	213534	230706	209261	201642	197543	182472	198299	344	1457	2456	2807
58	RCAMI233	9.272	4.689e-09	8.3289	2.1619e-07	3.6555	1.8701	4.25_136.06		[M+H]+		5	136.061	0	3.7	4.247	19636	5023	22295	13456	13268	16084	20437	21412	11021	13578	15222	16893	53058	67158	31113	41599	42800	58657	50601	71565	56882	72749	88095	54138	38286	40360	45417	45232	1300	3545	4241	4911
59	RCAMI69	-9.2669	4.7346e-09	8.3247	2.1619e-07	NA	NA	7.40_150.06	Methionine	[M+H]+	FFEARJCKVFRZRR-BYPYZUCNSA-N	1	150.058	0	0.6	7.4	621705	660425	652745	691121	810441	631858	702449	600108	647606	618529	667218	619532	535440	468021	381579	462152	386052	457008	362894	314181	329184	294620	369638	386392	387938	409737	406953	404184	931	1059	1873	1428
60	RCAMI911	-9.1882	5.5051e-09	8.2592	2.4718e-07	NA	NA	9.54_528.16		[M+H]+		5	528.162	0	0.7	9.542	78075	83925	92071	89929	89586	101134	96931	82702	94382	95788	93375	90281	75780	66391	67918	65458	55774	70071	53493	68153	69328	64762	64045	56072	83178	68992	92553	57754	158	397	350	1808
61	RCAMI181	9.1755	5.6406e-09	8.2487	2.4829e-07	5.8287	2.5432	7.44_167.08		[M+H]+		5	167.082	0	5.8	7.437	31023	5434	35882	15182	24043	39609	30293	20565	37059	16431	21201	15132	153956	126032	53344	254528	167163	185202	119561	104889	156701	137627	155363	86759	25418	95481	28192	93069	2485	3424	2721	2204
62	RCAMI1330	-9.1688	5.7143e-09	8.243	2.4829e-07	0.43219	-1.2103	4.13_118.12		[M+H]+		5	118.122	0	0.4	4.132	56533	60897	62483	40124	65986	79949	75810	67660	53167	59328	53732	51785	33500	27570	26311	21671	16501	40599	19372	21010	30332	22008	33530	21997	46921	33641	53388	34620	8947	7999	7933	8312
63	RCAMI3	8.9877	8.1089e-09	8.091	3.4675e-07	3.9217	1.9715	9.31_189.14	Homoarginine	[M+H]+	QUOGESRFPZDMMT-YFKPBYRVSA-N	3	189.135	0	3.9	9.31	1443	593	1408	1332	1504	1513	1080	940	1290	526	929	1395	6744	5447	5528	6508	6745	3567	4129	3414	4098	2620	2076	3844	3445	3973	3032	4441	288	649	306	592
64	RCAMI8	8.8448	1.0722e-08	7.9697	4.5131e-07	2.0837	1.0591	8.22_120.07	Threonine	[M+H]+	AYFVYJQAPQTCCC-GBXIJSLDSA-N	3	120.066	0	2.1	8.217	31963	41558	31809	27855	43505	28087	27778	34695	34810	23413	32999	22164	68811	83144	74851	81201	62444	71060	52569	45918	51401	58679	84460	58594	68794	33735	71208	27336	596	908	1647	1850
65	RCAMI991	-8.7858	1.2043e-08	7.9193	4.9912e-07	NA	NA	8.14_114.06		[M+H]+		5	114.055	0	0.7	8.141	86502	90399	98503	92312	107772	122883	101446	104333	96781	95575	93851	90572	74958	76896	67051	72347	54489	68598	55322	58523	63999	57923	77795	59332	108888	68595	108442	50804	442	1511	1477	1596
66	RCAMI484	8.7046	1.4139e-08	7.8496	5.7714e-07	NA	NA	8.66_258.11		[M+H]+		5	258.112	0	1.5	8.661	6383194	4633119	5301024	5117181	4569437	3720053	4540912	4479184	5408064	4548221	4325869	4907793	7051278	7314943	7791688	7458274	9399047	8299479	8111431	7023288	7306441	6800103	6606407	6294346	4682607	7158539	5540824	7266871	1626	6913	11592	27263
67	RCAMI1222	-8.6779	1.4909e-08	7.8266	5.9948e-07	0.48707	-1.0378	7.87_258.13		[M+H]+		5	258.131	0	0.5	7.866	153296	95834	188357	121408	154931	120083	144549	129672	128569	113174	136904	148702	66411	93199	53556	47909	45081	85638	51775	59228	72012	75094	77092	69597	83755	67479	102891	61809	1300	1924	662	1271
68	RCAMI313	8.5786	1.817e-08	7.7407	7.1983e-07	2.4047	1.2659	9.12_387.14		[M+H]+		5	387.14	0	2.4	9.124	22675	29126	30883	20845	22874	28252	26735	23977	27866	24204	33569	21018	41544	61037	59890	75891	46410	113032	54971	48388	47600	47271	92929	61368	56340	28086	65719	26877	119	142	103	290
69	RCAMI260	8.5377	1.9719e-08	7.7051	7.6991e-07	3.0004	1.5852	8.91_183.12		[M+H]+		5	183.124	0	3	8.912	27465	17849	18116	32020	26515	22665	28779	26458	24748	32063	20460	44370	80526	53772	94651	73590	130859	39601	85827	110510	84945	86374	44546	79466	28752	82580	582	104699	283	1103	3276	3931
70	RCAMI377	8.4921	2.1609e-08	7.6654	8.3163e-07	NA	NA	6.88_244.18		[M+H]+		5	244.177	0	1.9	6.879	52822	66990	50718	53472	64255	57418	56448	67753	47309	64790	59331	53641	96166	108122	104656	125095	61070	127554	91839	126468	92392	106429	132678	131207	107021	70475	95621	54716	15	16	15	15
71	RCAMI1247	-8.4675	2.2701e-08	7.6439	8.6137e-07	0.4697	-1.0902	7.39_152.07		[M+H]+		5	152.071	0	0.5	7.386	71218	164019	80094	98935	116106	126325	140449	125354	124927	158290	117456	102935	74407	57435	50536	58722	47059	64846	42798	62754	61928	45241	58409	45713	45860	54746	56554	51729	6668	8452	7297	7957
72	RCAMI1617	-8.4569	2.3192e-08	7.6347	8.6777e-07	0.0097396	-6.6819	6.47_343.23		[M+H]+		5	343.235	0	0	6.473	657910	193169	674686	177299	949159	1170626	769896	368208	232902	175685	316122	666736	6557	10844	7997	6273	3174	25373	40	42	432	552	547	39	307570	153878	347580	129351	605	44	43	42
73	RCAMI546	8.4398	2.4006e-08	7.6197	8.8592e-07	NA	NA	9.11_273.11		[M+H]+		5	273.109	0	1.4	9.111	92575	75581	81424	70330	88825	92484	85365	85792	81329	75712	80919	89966	135945	139329	126598	111464	115424	137183	101901	102117	124754	118205	102706	111121	109681	102301	110989	100477	65	300	138	375
74	RCAMI1390	-8.341	2.9317e-08	7.5329	1.0673e-06	0.39917	-1.3249	7.31_140.07		[M+H]+		5	140.069	0	0.4	7.314	50726	63486	59933	40444	75312	90047	94781	63435	64374	65379	58041	58855	29583	36492	22809	19261	12481	33441	17959	23487	24947	28922	29922	33968	28054	20083	27206	16173	3814	4526	4075	4399
75	RCAMI1176	-8.3292	3.003e-08	7.5224	1.0787e-06	NA	NA	9.50_487.17		[M+H]+		5	487.166	0	0.5	9.499	75079	93047	89285	75998	87067	109598	82780	87597	86933	104925	112557	66652	44727	46515	45247	41232	27483	56641	34310	45517	46621	49797	68074	50583	108489	34375	109244	26423	87	59	188	350
76	RCAMI1029	-8.32	3.0596e-08	7.5143	1.0845e-06	NA	NA	7.37_182.07		[M+H]+		5	182.068	0	0.6	7.37	125653	188170	130330	141404	143393	147157	158506	142267	154911	175329	148132	130980	108924	104020	97089	104079	77347	123086	82215	93043	97298	76537	85735	96748	105135	89055	127913	78661	99	6	117	6
77	RCAMI467	8.2643	3.4269e-08	7.4651	1.199e-06	NA	NA	9.46_156.13		[M+H]+		5	156.127	0	1.6	9.465	168388	158513	182056	212197	160018	148582	163013	161872	163512	166417	143106	224380	322461	274584	235408	309682	275977	307358	271633	259453	310610	239302	207112	233693	167259	299158	193566	220489	173	284	17	17
78	RCAMI87	-8.2137	3.8006e-08	7.4202	1.304e-06	0.28509	-1.8105	7.39_189.12	Glycyl-leucine	[M+H]+	DKEXFJVMVGETOO-LURJTMIESA-N	3	189.124	0	0.3	7.387	7179	4264	6247	10053	15916	11799	11399	4980	6823	6544	5201	11147	3238	1376	1724	1913	2276	1866	2291	3880	3584	2650	2282	1871	1839	5131	1984	4793	1681	1886	1988	1842
79	RCAMI1382	-8.2107	3.8239e-08	7.4175	1.304e-06	0.401	-1.3183	1.83_114.10		[M+H]+		5	114.102	0	0.4	1.829	207566	189104	229554	118294	293513	328973	262475	201863	163257	156058	164035	153046	113185	102262	67881	78352	66569	107514	56767	72415	89764	67748	101934	65167	180464	128962	82720	135144	5416	5922	6080	6139
80	RCAMI1408	-8.1693	4.1624e-08	7.3807	1.4017e-06	0.3884	-1.3644	6.28_555.26		[M+H]+		5	555.263	0	0.4	6.277	107106	91035	152440	131918	143241	149389	169996	85952	175642	147354	121588	104825	113272	60930	46731	37852	47017	57281	38584	43817	41941	39374	58147	28920	90302	78707	91525	73303	281	29	28	28
81	RCAMI1048	-8.1437	4.3872e-08	7.3578	1.4527e-06	NA	NA	5.99_186.11		[M+H]+		5	186.112	0	0.6	5.991	73137	59931	67420	48114	71133	63498	70866	73243	58158	52376	56250	74171	41562	34062	33331	46896	36286	50261	39081	45035	38488	33002	38863	43123	56870	40015	64054	38404	947	1300	1445	1488
82	RCAMI13	8.1399	4.4216e-08	7.3544	1.4527e-06	NA	NA	7.19_284.10	Guanosine	[M+H]+	NYHBQMYGNKIUIF-UUOKFMHZSA-N	1	284.099	0	1.7	7.188	56443	47089	52902	61574	44971	56270	48156	38096	34656	36356	34499	41202	94930	74666	77083	75637	78259	93644	82058	73897	67353	63992	77784	86267	61890	60515	63218	63188	163	177	283	341
83	RCAMI1110	-8.0893	4.9075e-08	7.3091	1.5929e-06	NA	NA	8.51_163.06		[M+H]+		5	163.06	0	0.6	8.513	52073	70832	54277	57952	58923	68406	69639	61724	60527	70640	61758	61731	39608	39124	32865	26090	21980	40380	31073	42425	37492	41274	46866	34521	51442	41604	59407	41373	224	590	624	354
84	RCAMI410	8.048	5.3445e-08	7.2721	1.7045e-06	NA	NA	7.19_152.06		[M+H]+		5	152.057	0	1.7	7.187	131805	111585	124683	139013	104697	130923	113809	88330	78382	87092	80470	95619	219523	170675	178148	170744	176985	223370	192484	171282	159162	153074	172846	195138	140238	145320	146134	151353	1562	1139	536	670
85	RCAMI492	8.045	5.378e-08	7.2694	1.7045e-06	NA	NA	8.29_95.06		[M+H]+		5	95.0603	0	1.5	8.293	54927	52493	53574	69540	56827	50341	61410	58241	58928	66489	58038	71489	89759	80049	84266	82160	118505	72096	99856	95553	104627	91930	76457	86920	63686	111482	52472	120532	495	1054	1197	1483
86	RCAMI1449	-7.9743	6.2264e-08	7.2058	1.9505e-06	0.35998	-1.474	6.79_229.15		[M+H]+		5	229.155	0	0.4	6.788	159100	91356	170618	122436	223220	219676	200351	111054	132375	90216	102351	155879	76123	45701	36354	47586	29061	59223	38504	56084	76149	66450	57436	51595	100542	95357	112703	100433	945	1106	130	781
87	RCAMI80	-7.9601	6.4138e-08	7.1929	1.9861e-06	0.42258	-1.2427	7.38_208.06_7.38_225.09	3-Hydroxykynurenine	[M+H-NH3]+_[M+H]+	VCKPUUFAIGNJHC-UHFFFAOYSA-N	1	208.0609_225.0876	0	0.4	7.384	539884	1437744	608491	774379	937240	1051961	1177188	1046236	1068317	1398087	1005503	786685	585362	426718	368558	429245	338891	488353	294327	498752	458164	319011	452097	340349	337058	378966	439196	374083	396	684	1568	1031
88	RCAMI533	7.9334	6.7805e-08	7.1687	2.0703e-06	NA	NA	8.57_259.11		[M+H]+		5	259.114	0	1.5	8.57	2909959	1903139	2498623	2519869	2284643	2072228	2038910	1893294	2225305	2287769	1927414	2367626	3352901	3126225	3288540	3735484	3836703	3338817	3490500	3031135	3296351	2859712	2868261	2876597	2672453	3329529	1891758	3336980	2204	15125	24501	20166
89	RCAMI993	-7.9206	6.9638e-08	7.1572	2.0703e-06	NA	NA	5.99_128.07		[M+H]+		5	128.07	0	0.7	5.993	74922	66989	69202	54330	76025	73990	78778	79643	61276	61650	60414	79548	46680	39676	41141	52854	46474	58030	45361	51674	46452	38241	42567	48361	63199	47220	67891	44533	1445	9151	9496	9423
90	RCAMI542	7.9173	7.0123e-08	7.1541	2.0703e-06	NA	NA	9.11_309.13		[M+H]+		5	309.129	0	1.4	9.113	787868	633179	700072	580436	745420	802838	708983	722991	680055	656328	670114	779604	1146976	1194510	1073209	903916	974474	1165005	861746	885295	1071411	1037255	834713	975388	921545	873655	926540	834954	3656	3501	3120	3868
91	RCAMI16	7.9164	7.0255e-08	7.1533	2.0703e-06	NA	NA	8.29_112.09	Histamine	[M+H]+	NTYJJOPFIAHURM-UHFFFAOYSA-N	3	112.087	0	1.6	8.292	678462	631891	655332	857671	741566	591976	794362	697502	720121	838676	738401	873824	1112441	1112139	1086504	1057657	1630067	898640	1375250	1211761	1315767	1148977	970671	1121469	813572	1382432	648126	1444736	1891	6731	7997	10001
92	RCAMI1243	-7.9091	7.1331e-08	7.1467	2.0703e-06	0.47312	-1.0797	7.38_110.06		[M+H]+		5	110.061	0	0.5	7.384	96229	231493	108712	134248	151505	177449	193906	175381	172514	222593	159484	140784	105408	80254	68670	76930	68152	90943	56658	88432	88735	62409	79178	63570	61498	74701	81493	71878	4855	11993	18417	15809
93	RCAMI82	-7.9081	7.147e-08	7.1459	2.0703e-06	0.37803	-1.4034	5.92_112.05	Cytosine	[M+H]+	OPTASPLRGRRNAP-UHFFFAOYSA-N	3	112.05	0	0.4	5.919	641575	481853	821540	535537	961544	892696	635779	528505	502717	498080	450349	521945	392949	382260	295212	258911	161606	276696	147469	156120	229388	155598	169905	198542	474957	401215	474810	385342	962	1474	1589	1179
94	RCAMI326	7.8682	7.7691e-08	7.1096	2.2266e-06	2.2678	1.1813	8.62_219.10		[M+H]+		5	219.098	0	2.3	8.618	65855	33083	47781	45859	41146	42682	33415	25488	30367	32794	35199	33799	80216	86196	124930	125611	112894	107037	70933	60617	69759	67481	67347	87100	74958	65234	57509	66890	579	1054	1155	1161
95	RCAMI301	7.8371	8.2928e-08	7.0813	2.3517e-06	2.4845	1.3129	7.19_322.06		[M+H]+		5	322.056	0	2.5	7.19	84020	63804	63694	128225	56218	66161	57434	51180	45505	50556	46096	85562	204202	106777	146313	162280	254040	123653	204119	185419	173936	145784	101119	176101	82986	241570	106689	268743	135	91	9	9
96	RCAMI552	7.8118	8.7441e-08	7.0583	2.4538e-06	NA	NA	9.11_291.12		[M+H]+		5	291.119	0	1.4	9.111	144525	116626	129064	107755	135236	147539	131702	129900	122864	120723	123327	138718	205726	214925	195321	163949	178514	210522	152718	157568	192062	182936	154029	177245	167628	159739	170004	152727	1027	1160	1120	1042
97	RCAMI373	7.7544	9.8671e-08	7.0058	2.7404e-06	NA	NA	8.79_293.17		[M+H]+		5	293.171	0	1.9	8.786	37171	31145	39515	28095	32772	32798	27969	26165	26620	26717	30837	25407	41241	55074	57009	74340	81330	59823	41042	46856	40476	63494	70340	59410	59398	30752	47841	38119	2977	3247	3032	3007
98	RCAMI1057	-7.7263	1.0469e-07	6.9801	2.8778e-06	NA	NA	1.35_130.08		[M+H]+		5	130.078	0	0.6	1.355	112606	123601	98173	83705	100665	97185	113307	111872	93092	104052	106806	117838	53178	74348	70814	67491	62854	86639	41321	70937	72485	55414	63811	60901	39045	95845	62990	110617	1327	1281	2033	2157
99	RCAMI244	7.709	1.086e-07	6.9642	2.9553e-06	3.4716	1.7956	8.82_861.23		[M+H]+		5	861.231	0	3.5	8.824	92696	34923	69800	30245	40695	29797	24891	56607	38830	31191	41557	24366	90029	129255	196821	254635	179575	217062	143099	72640	86841	108969	166407	144608	157088	30755	122717	30411	6	6	6	5
100	RCAMI1443	-7.6947	1.1192e-07	6.9511	3.0152e-06	0.3646	-1.4556	6.28_550.31		[M+H]+		5	550.308	0	0.4	6.275	698081	622728	1135467	821206	1028154	1043750	1214405	591133	1202975	960349	828358	668739	742529	417776	279597	227889	266818	436176	231123	267652	241646	228736	425954	177326	624720	432474	713892	378801	435	829	299	497
101	RCAMI302	7.6614	1.201e-07	6.9205	3.2034e-06	2.4732	1.3064	9.92_542.07		[M+H]+		5	542.069	0	2.5	9.919	35820	24771	39405	29628	30088	34475	20738	31367	32280	27638	38725	23224	44108	84516	94587	95327	100512	122639	74268	39142	61333	68862	67949	57285	66850	34217	69446	23382	5	205	451	610
102	RCAMI482	7.6281	1.2891e-07	6.8897	3.364e-06	NA	NA	9.47_110.07		[M+H]+		5	110.072	0	1.5	9.47	1489499	1467980	1658272	1870911	1384699	1478812	1501796	1510879	1414586	1543630	1306233	2029173	3113419	2272801	2089188	2550155	2457054	2800578	2303322	2320708	2825884	2200735	1796746	2117064	1535612	2751775	1801135	2032704	7322	35749	66417	67472
103	RCAMI522	7.6216	1.3069e-07	6.8838	3.364e-06	NA	NA	8.57_184.07		[M+H]+		5	184.073	0	1.5	8.574	463420	293472	388080	376618	365040	301156	316100	286249	344228	359812	290594	349605	527665	490351	509727	601931	589256	528241	553734	467206	502210	432978	457493	443588	426200	487054	289048	489652	777	12561	13180	13113
104	RCAMI1103	-7.6192	1.3138e-07	6.8815	3.364e-06	NA	NA	8.51_342.14		[M+H]+		5	342.141	0	0.6	8.512	160084	219975	169755	175657	186905	215062	206173	190706	187051	216755	198599	188957	127856	122299	103617	86318	63629	129811	94221	129410	118983	130275	143907	107855	163141	127057	178228	116408	20	21	20	198
105	RCAMI1260	-7.6143	1.3275e-07	6.877	3.364e-06	0.46321	-1.1103	7.96_423.15		[M+H]+		5	423.148	0	0.5	7.96	48760	63983	40358	53486	51877	56760	68178	65901	71046	77112	81876	63374	30480	33227	25937	20051	14473	19637	28677	36135	34732	31291	39080	30308	41655	39197	45545	30007	62	6	79	184
106	RCAMI17	7.6099	1.3399e-07	6.8729	3.364e-06	NA	NA	9.47_156.08	Histidine	[M+H]+	HNDVDQJCIGZPNO-YFKPBYRVSA-N	3	156.077	0	1.5	9.471	2721019	2559006	2948371	3334997	2600258	2414167	2666284	2619081	2652555	2659878	2306603	3515977	5697630	4269543	3673441	4702698	4312096	4750777	4185058	4014301	4711273	3717539	3246695	3632325	2630358	4642891	3075273	3545736	5002	49711	101165	108944
107	RCAMI1188	-7.6078	1.3459e-07	6.871	3.364e-06	NA	NA	6.45_423.18		[M+H]+		5	423.184	0	0.5	6.453	361876	329674	400023	397720	394504	372773	452483	280286	478710	391816	348827	286421	290972	185212	139190	125323	141688	207344	156129	199346	177445	196037	306028	168379	279359	218924	295040	200054	20	203	20	20
108	RCAMI1041	-7.6069	1.3486e-07	6.8701	3.364e-06	NA	NA	8.51_97.03		[M+H]+		5	97.029	0	0.6	8.51	58165	77437	60232	61968	68547	77462	77629	69037	70676	79031	69035	67424	55559	49879	40909	36046	29048	50737	37188	47329	44282	46132	52154	38297	56606	49642	65260	47678	517	2997	3290	3000
109	RCAMI505	7.5871	1.4064e-07	6.8519	3.4761e-06	NA	NA	9.45_157.08		[M+H]+		5	157.08	0	1.5	9.454	176482	165451	188810	205634	166269	154804	171573	165211	169752	172512	151709	224922	353038	265339	230596	294973	274856	294771	258223	247826	293350	233528	208471	227927	172294	287817	197947	230795	1321	4380	7935	8939
110	RCAMI544	7.5125	1.6495e-07	6.7827	4.0397e-06	NA	NA	8.57_125.00		[M+H]+		5	125	0	1.4	8.571	70359	45597	59395	59753	55792	49609	49508	47324	52162	53720	44685	58793	79158	74147	77794	89516	88986	79714	83236	71468	76083	67875	69880	65715	64757	73302	46024	78564	62	289	1130	846
111	RCAMI449	7.5018	1.6877e-07	6.7727	4.096e-06	NA	NA	10.10_156.08		[M+H]+		5	156.077	0	1.6	10.097	314765	352726	422316	320145	294134	250095	327058	387436	308591	292628	289223	325036	534691	557142	549127	616478	484579	747490	506563	407232	444773	473655	510450	421435	345494	260126	523180	237085	436	5528	12276	11710
112	RCAMI293	7.491	1.7274e-07	6.7626	4.1549e-06	2.5212	1.3341	5.40_520.34		[M+H]+		5	520.34	0	2.5	5.397	2355357	1613717	1525495	2270226	866249	1246348	1647432	1903534	1453191	1772788	1527605	3218198	6547391	4031286	3784779	2948291	5698061	2726342	5683955	5827836	5123977	3714424	3951370	3916849	2082186	5732762	989353	448492	66	2040	1117	656
113	RCAMI481	7.468	1.8145e-07	6.7412	4.3062e-06	NA	NA	9.88_156.08		[M+H]+		5	156.077	0	1.5	9.885	363708	363128	433307	404287	338701	236866	380886	410832	366097	348383	308236	439418	614230	590595	544222	586688	600435	733380	562721	502816	561909	516187	517912	465784	295280	369742	261312	390531	786	9573	22975	25431
114	RCAMI1226	-7.466	1.8222e-07	6.7394	4.3062e-06	0.48435	-1.0459	7.38_162.06		[M+H]+		5	162.056	0	0.5	7.385	90890	213990	98744	129708	147499	159505	180129	159276	161279	209603	155653	127020	109276	73502	67004	84635	64009	80312	53997	83812	82510	55894	72066	60940	57808	75089	72151	70686	180	1367	2044	2102
115	RCAMI515	7.4594	1.8482e-07	6.7333	4.3074e-06	NA	NA	9.89_110.07		[M+H]+		5	110.071	0	1.5	9.887	195203	197198	238816	233292	190251	154649	212310	227036	199352	201308	176864	241692	315271	302819	304781	317239	316411	428306	290153	278315	326942	295431	262906	253062	178353	236367	161819	239914	4567	11870	17719	21149
116	RCAMI340	7.4578	1.8547e-07	6.7317	4.3074e-06	2.1372	1.0957	9.23_1644.45		[M+H]+		5	1644.45	0	2.1	9.232	30634	17064	29825	52201	47568	25264	36715	37297	36476	30933	32831	39147	62407	61435	78053	73331	115693	65868	57531	100547	61104	72175	64703	76118	37259	18554	31784	7916	334	1461	2733	2377
117	RCAMI947	-7.4369	1.94e-07	6.7122	4.467e-06	NA	NA	6.07_126.07		[M+H]+		5	126.066	0	0.7	6.065	60619	65103	59361	47829	63069	60255	56707	57726	48837	50306	51629	53587	42286	42334	33470	42633	30225	50819	33298	36322	38325	37356	40370	40079	54529	40616	56865	39375	4041	4101	4268	4301
118	RCAMI83	-7.3447	2.3667e-07	6.6259	5.4032e-06	0.37639	-1.4097	7.30_285.09	Xanthosine	[M+H]+	UBORTCNDUKBEOP-UUOKFMHZSA-N	3	285.085	0	0.4	7.296	21487	20550	27956	17001	34150	35890	30392	22894	28962	21956	19814	17266	11418	12770	9372	8604	3702	14296	5273	7179	8370	7477	15142	8682	18320	4249	19555	2958	328	218	6	91
119	RCAMI1091	-7.3375	2.4039e-07	6.6191	5.442e-06	NA	NA	8.36_258.11		[M+H]+		5	258.111	0	0.6	8.361	146237	130054	147238	125881	116175	116524	112082	99210	108574	100799	101881	109841	55802	69966	62999	78438	123724	73887	64997	53783	63863	66374	63058	65045	89222	77582	89054	75629	1069	5669	10381	11622
120	RCAMI1311	-7.2604	2.8415e-07	6.5465	6.3366e-06	0.43948	-1.1861	6.03_196.10		[M+H]+		5	196.097	0	0.4	6.027	236444	327469	161058	307610	248682	173769	173690	265289	271651	235508	212901	226479	133978	127159	114949	119997	89209	114993	59900	65557	145406	61894	74086	141250	190949	149182	191327	139749	473	1834	2192	1917
121	RCAMI376	7.2596	2.8461e-07	6.5458	6.3366e-06	NA	NA	7.95_261.15		[M+H]+		5	261.145	0	1.9	7.949	36728	27884	37094	26554	33476	34191	23176	23533	22812	23896	24518	24413	54504	54630	62380	84096	57301	58347	41194	34936	41365	46100	48209	52424	59805	25662	55098	17463	547	290	409	28
122	RCAMI1184	-7.2449	2.939e-07	6.5318	6.49e-06	NA	NA	6.47_276.18		[M+H]+		5	276.181	0	0.5	6.475	350834	483738	439158	370887	342641	473270	295680	404765	386315	524323	363025	389360	214195	188199	279881	290317	234405	309009	136041	130333	168475	160463	191885	183945	357709	206440	398606	193608	597	896	618	330
123	RCAMI1314	-7.2296	3.0384e-07	6.5174	6.6548e-06	0.43676	-1.1951	8.51_702.27		[M+H]+		5	702.267	0	0.4	8.508	37174	67903	39347	41865	51029	60624	57731	49115	50097	66125	61138	46580	32281	26395	19625	16320	9582	29947	15237	25646	21625	25529	33501	18913	42621	22482	48301	19103	76	5	5	111
124	RCAMI1607	-7.2082	3.1831e-07	6.4972	6.9155e-06	0.14054	-2.8309	9.19_170.06		[M+H]+		5	170.058	0	0.1	9.19	869286	786743	727983	123857	614008	615118	596218	480489	505410	560613	656260	136841	28005	113970	98000	124791	37116	147777	40526	17276	25048	76800	118118	110378	483350	19283	467447	7242	10	1183	256	470
125	RCAMI350	7.1678	3.4766e-07	6.4588	7.4928e-06	2.0905	1.0638	9.23_1644.26		[M+H]+		5	1644.26	0	2.1	9.23	29778	16295	29262	52093	46169	25229	37542	36313	35603	31326	30637	37488	60974	59882	76041	70028	111102	62421	54834	97130	59655	67865	61514	70908	38073	18792	31289	9933	491	1434	2689	2150
126	RCAMI1148	-7.1524	3.596e-07	6.4442	7.6885e-06	NA	NA	9.18_313.09		[M+H]+		5	313.089	0	0.5	9.179	114886	103320	142993	158278	165178	152781	156412	174147	184549	174480	171352	198834	88304	84907	124835	85107	107140	53401	80250	74731	64738	74036	77297	111551	120430	114323	87685	123543	103	139	81	113
127	RCAMI437	7.1389	3.7043e-07	6.4313	7.8577e-06	NA	NA	8.84_238.05		[M+H]+		5	238.046	0	1.6	8.841	145061	97373	134645	117552	113797	102360	104432	101393	109081	102536	101149	110674	197861	158580	183701	216732	301184	170127	169955	155725	154560	173370	147977	159883	137308	169268	93701	243809	368	1051	378	2333
128	RCAMI1158	-7.0703	4.3056e-07	6.366	9.0221e-06	NA	NA	1.90_259.13		[M+H]+		5	259.126	0	0.5	1.899	64793	64372	90061	61688	92599	97788	93678	77841	79270	67343	60691	68085	57780	56033	35500	41402	27380	54804	30425	35014	36561	32379	49008	29363	75197	42829	44824	41571	296	596	26	305
129	RCAMI1180	-7.0688	4.3202e-07	6.3645	9.0221e-06	NA	NA	9.49_490.16		[M+H]+		5	490.16	0	0.5	9.495	62016	67424	71913	56040	68889	61482	58007	56749	73538	64385	80247	50624	44872	44246	44033	43092	36726	38900	17846	23915	23281	25714	29898	26482	64421	18745	61566	22903	5	6	5	157
130	RCAMI446	7.027	4.7364e-07	6.3245	9.8153e-06	NA	NA	8.91_252.11		[M+H]+		5	252.109	0	1.6	8.91	258972	225426	293143	274564	219649	254426	175438	181354	192329	238675	230984	227621	461611	380803	358398	450800	447403	380643	250376	296428	367176	348510	357403	388452	376596	300465	262899	323349	20	205	20	198
131	RCAMI1147	-7.0197	4.8138e-07	6.3175	9.8996e-06	NA	NA	6.37_489.27		[M+H]+		5	489.267	0	0.5	6.368	66280	63309	76224	73644	78517	78828	87584	53670	83436	80212	71521	58760	67000	37326	28700	28149	27168	43502	33914	43002	37186	37467	57466	30847	60415	41445	55139	33931	14	656	607	1065
132	RCAMI1203	-7.0061	4.9595e-07	6.3046	1.0122e-05	0.49957	-1.0012	9.68_332.15		[M+H]+		5	332.145	0	0.5	9.682	65783	59707	38610	62251	59898	48417	55492	56013	39380	79369	66704	64249	16270	33951	33471	22500	37479	31391	34308	23828	24312	32199	19492	38435	42354	32836	25439	42374	11	325	11	217
133	RCAMI758	-6.9501	5.6136e-07	6.2508	1.1371e-05	NA	NA	9.57_184.07		[M+H]+		5	184.074	0	0.8	9.571	5706088	5027411	5504829	5793493	5360771	5096855	5329558	4746237	5032977	5244834	4959016	5484866	4085950	4192844	4214483	4931669	4886590	3986701	4170411	3750406	4376823	4630138	4128845	4420836	3556948	4806168	3496026	3670383	760	35860	26536	29902
134	RCAMI84	-6.9413	5.7243e-07	6.2423	1.1405e-05	0.36854	-1.4401	2.01_100.08	5-Aminovaleric acid	[M+H-H2O]+	JJMDCOVWQOJGCB-UHFFFAOYSA-N	2	100.076	0	0.4	2.007	2094733	1186788	1909843	1849374	2335361	2419289	1929261	1206564	1459441	1574684	1039771	1505894	1235934	968519	694251	741803	473137	933116	275042	391309	442339	419495	594990	389169	1528080	821401	1758792	781243	2496	3517	3504	3466
135	RCAMI1370	-6.939	5.754e-07	6.24	1.1405e-05	0.40616	-1.2999	6.88_131.12		[M+H]+		5	131.118	0	0.4	6.877	112158	65364	95998	67459	190188	157083	130495	75417	78085	69226	72789	92343	65812	43131	40533	54871	27805	38204	27377	41363	41824	34730	40678	33749	84281	55509	65890	44210	394	973	1511	2016
136	RCAMI1322	-6.9329	5.8325e-07	6.2341	1.1405e-05	0.4336	-1.2056	6.32_506.28		[M+H]+		5	506.282	0	0.4	6.324	866656	688494	1271257	969017	1163507	1096394	1372211	678152	1329740	1089886	886052	809457	949195	519637	356634	304028	330175	563521	323780	399202	358444	334077	595934	264293	726757	526088	674845	458396	25	390	25	251
137	RCAMI874	-6.9324	5.8381e-07	6.2337	1.1405e-05	NA	NA	8.01_278.14		[M+H]+		5	278.136	0	0.7	8.01	3409934	4078613	3530554	3334021	3117501	3295847	4019003	4112145	3745766	4071490	4131704	3925449	2425617	3224651	3002311	2311980	2431207	2501080	3087725	2564240	2649465	2645556	2902908	3177333	3503148	2769879	3616950	2603015	340	1061	1572	1453
138	RCAMI415	6.9321	5.8422e-07	6.2334	1.1405e-05	NA	NA	6.42_544.27		[M+H]+		5	544.268	0	1.7	6.425	224324	132858	242145	223403	200250	220406	224192	196986	146874	211364	183701	307731	440363	307757	288148	351872	344916	275346	360005	434061	406598	333685	325527	366555	251111	399862	186133	424552	130	8	178	75
139	RCAMI1393	-6.8987	6.2916e-07	6.2012	1.2135e-05	0.3967	-1.3339	2.02_182.08		[M+H]+		5	182.08	0	0.4	2.025	72539	38254	64919	59301	77660	79063	66940	40508	49828	52513	34602	48883	39933	37096	25851	24366	19215	31917	12370	13454	15616	17054	19714	15156	47778	27562	39023	28685	1409	3348	4937	5084
140	RCAMI1263	-6.8977	6.3063e-07	6.2002	1.2135e-05	0.46195	-1.1142	6.24_599.29		[M+H]+		5	599.289	0	0.5	6.242	106326	90173	142612	101959	125770	125010	155126	93529	135018	123661	110477	91727	108899	65852	42820	41169	37036	74524	38225	46932	39284	40386	78871	33377	108618	55323	107361	48991	8	112	8	8
141	RCAMI1386	-6.8919	6.3875e-07	6.1947	1.2204e-05	0.39963	-1.3233	6.24_594.33		[M+H]+		5	594.334	0	0.4	6.235	1533387	1354940	2480835	1622899	2163313	2106101	2672399	1349154	2371133	1905536	1757365	1406949	1672208	980232	597472	547005	496992	1086237	483332	646667	535563	540863	1086766	407928	1538149	745900	1543389	663385	290	365	231	713
142	RCAMI1109	-6.866	6.766e-07	6.1697	1.279e-05	NA	NA	8.12_497.19		[M+H]+		5	497.186	0	0.6	8.121	96182	64164	65322	86128	80225	74169	99349	78699	108514	86011	95189	84451	67300	46076	36529	37278	40508	36324	50219	46969	47492	51106	75333	55041	67882	65000	40066	61533	126	152	185	181
143	RCAMI1239	-6.8644	6.7911e-07	6.1681	1.279e-05	0.47716	-1.0675	6.33_533.29		[M+H]+		5	533.293	0	0.5	6.325	68011	50385	89714	79811	87272	83356	99562	54581	102055	91168	70920	70405	80934	42463	30844	27534	31094	41821	30691	36423	33319	30584	43345	22934	55285	47968	45232	41301	50	801	500	1432
144	RCAMI234	6.8596	6.8634e-07	6.1635	1.279e-05	3.6488	1.8674	0.93_764.67		[M+H]+		5	764.672	0	3.6	0.926	26362	28591	26143	16377	16871	19736	14644	13873	33893	23632	20989	28674	92197	33479	102772	65151	163981	37759	57501	157614	40051	59240	110278	64367	52654	82274	27334	88997	186	1417	515	532
145	RCAMI479	6.8583	6.8841e-07	6.1622	1.279e-05	NA	NA	7.25_122.07		[M+H]+		5	122.071	0	1.6	7.249	54706	69475	53232	47982	48551	51366	60320	63292	50729	55066	59932	49925	66998	94880	88138	95919	58576	110161	73983	77629	80022	86524	97026	103736	75339	47760	82208	38650	3597	5321	5731	5709
146	RCAMI276	6.8384	7.1961e-07	6.1429	1.3278e-05	2.6875	1.4263	5.42_313.27		[M+H]+		5	313.274	0	2.7	5.422	32007	12176	23090	35454	17679	21312	22742	17951	16566	22513	15578	44236	93090	50931	56291	50883	75371	28903	80166	92043	76330	53145	40475	58376	21704	107319	7696	115693	284	510	482	405
147	RCAMI253	6.8259	7.3989e-07	6.1308	1.356e-05	3.2393	1.6957	0.92_894.75		[M+H]+		5	894.754	0	3.2	0.92	43417	45003	49451	41716	29615	47335	28014	29282	82858	64894	50865	84483	253030	89278	249855	167268	302549	89455	102047	201688	91101	113173	159550	114647	90857	162391	44168	174362	152	329	330	234
148	RCAMI1192	-6.7901	8.0146e-07	6.0961	1.4589e-05	NA	NA	9.19_360.15		[M+H]+		5	360.151	0	0.5	9.193	435768	268098	470970	325165	637814	550586	416556	286293	318074	300533	328616	337616	247440	256046	216805	201436	138126	240200	150640	163299	192450	181606	203909	183616	360003	146020	376901	124705	156	448	295	1430
149	RCAMI984	-6.7684	8.4139e-07	6.075	1.5213e-05	NA	NA	8.23_413.16		[M+H]+		5	413.156	0	0.7	8.235	77982	93356	79338	94539	85549	85396	89647	88471	100308	97861	123011	82794	42467	68841	55710	67402	56408	74994	59444	49244	64672	56435	69035	70948	87734	58923	84435	50175	388	397	386	383
150	RCAMI1197	-6.7637	8.5032e-07	6.0704	1.5272e-05	NA	NA	7.98_541.22		[M+H]+		5	541.216	0	0.5	7.984	76317	43225	61933	68259	75680	69677	83662	65677	98983	66165	79791	55120	59294	36818	25671	27213	26922	31880	30083	30627	32549	30910	64073	30922	60626	38229	57741	36272	127	308	118	12
151	RCAMI311	6.7604	8.5644e-07	6.0673	1.528e-05	2.4288	1.2803	8.82_646.18		[M+H]+		5	646.175	0	2.4	8.824	158727	78978	134830	65305	85606	69605	56654	112638	84708	70427	89850	51662	140177	201044	267929	324153	227459	315197	200217	122932	142402	172805	247234	210574	256638	53528	216321	54345	5	5	5	98
152	RCAMI1293	-6.7436	8.8934e-07	6.0509	1.5759e-05	0.44792	-1.1587	6.88_114.09		[M+H]+		5	114.091	0	0.4	6.876	106410	64893	97615	69242	160278	167205	120131	81668	69410	68228	67255	101527	65592	42272	41939	54188	34489	44350	30863	43547	51776	39050	39538	38188	81165	66949	67194	47124	3327	3839	4624	4667
153	RCAMI1233	-6.7408	8.95e-07	6.0482	1.5759e-05	0.4828	-1.0505	6.32_511.24		[M+H]+		5	511.237	0	0.5	6.321	241003	185938	345856	273746	311629	303171	363702	202539	352816	307623	260730	229735	269074	156242	108934	98732	98008	164306	104406	131202	113255	110609	185036	91320	219149	155655	186009	132796	18	19	18	182
154	RCAMI264	6.7281	9.2095e-07	6.0358	1.6111e-05	2.8934	1.5328	0.93_738.63		[M+H]+		5	738.628	0	2.9	0.926	52036	40937	70916	47462	47185	52761	37044	41298	107435	71559	68246	80968	241468	100391	254373	120785	300508	94084	115551	238105	101235	158063	217528	134906	118388	192439	66341	200399	834	957	1273	1757
155	RCAMI54	-6.7229	9.3163e-07	6.0308	1.6192e-05	NA	NA	8.01_163.07	6-Methylchromanone	[M+H]+	RJHXEPLSJAVTFW-UHFFFAOYSA-N	2	163.072	0	0.7	8.01	1283426	1560634	1310260	1242388	1185210	1215694	1549189	1550217	1401033	1550047	1601517	1450288	914854	1227366	1109363	877643	909847	942845	1150313	988656	970350	983764	1119317	1192536	1336034	1036403	1372151	959321	700	553	351	26
156	RCAMI792	-6.712	9.5472e-07	6.0201	1.6487e-05	NA	NA	9.76_184.07		[M+H]+		5	184.074	0	0.8	9.763	4011874	3546876	3799534	4238044	3853334	3431839	3767058	3549282	3617979	3829207	3727630	4262817	3406518	2787664	2872245	3227524	3347582	2522217	3025110	2874457	3293298	3176559	2526048	3021350	2161081	4129173	1863726	3516641	1703	33428	31245	33482
157	RCAMI524	6.7085	9.6229e-07	6.0167	1.6512e-05	NA	NA	2.40_130.09		[M+H]+		5	130.086	0	1.5	2.402	421130	427524	337888	338133	337232	392089	438578	410867	296652	352915	366190	378779	805148	505510	523343	522015	603031	614604	502977	560409	566959	524064	490109	420526	410931	606825	415916	626609	1390	2082	3274	2824
158	RCAMI831	-6.6901	1.0029e-06	5.9987	1.7101e-05	NA	NA	8.01_146.05		[M+H]+		5	146.045	0	0.8	8.01	118872	143397	127234	114405	117304	114743	141815	140645	130731	144391	147477	133184	91845	116694	107000	85767	89136	91464	112144	95141	93664	95606	106543	112714	125336	103924	129962	96223	13	14	246	152
159	RCAMI1487	-6.6867	1.0106e-06	5.9954	1.7122e-05	0.33947	-1.5586	7.82_395.12		[M+H]+		5	395.117	0	0.3	7.815	67778	118944	66362	91686	85517	125274	101089	141381	67611	126298	134081	96680	21277	21427	22588	26274	12041	16758	28983	53820	55790	35355	78348	42411	75274	39748	61333	30594	76	117	84	52
160	RCAMI1167	-6.6801	1.0257e-06	5.989	1.7271e-05	NA	NA	6.37_467.21		[M+H]+		5	467.211	0	0.5	6.366	251928	224314	313057	279611	312180	324020	331331	216706	327318	322813	276765	217630	253376	144195	105888	98680	92822	166233	124425	164405	139911	133810	232109	123633	259241	160940	224171	127739	16	169	178	210
161	RCAMI1592	-6.6695	1.0504e-06	5.9787	1.7576e-05	0.24067	-2.0548	9.76_251.16		[M+H]+		5	251.161	0	0.2	9.763	149040	62257	217288	111768	289767	471584	191645	93083	103602	91020	78406	220656	76021	58592	47190	42945	28012	46699	32024	38359	32159	34466	35352	28812	222079	180888	220632	157506	700	4959	3539	5112
162	RCAMI346	6.6614	1.0697e-06	5.9707	1.777e-05	2.105	1.0738	5.48_518.32		[M+H]+		5	518.324	0	2.1	5.477	393781	306805	268233	391160	163865	231120	289776	300452	247786	290293	250703	527052	1015770	569380	540334	482878	781747	412106	732810	822617	702314	544772	545434	556199	323628	854733	177089	941715	1729	2021	1581	1154
163	RCAMI521	6.6592	1.0751e-06	5.9685	1.777e-05	NA	NA	10.10_110.07		[M+H]+		5	110.071	0	1.5	10.097	187455	188822	221185	193053	168751	155044	189285	215297	176628	172936	173215	195261	271706	267111	292607	303492	253995	432861	259963	224909	250808	257451	260503	228310	204543	164914	269116	140925	4086	8020	12607	12502
164	RCAMI342	6.6353	1.1347e-06	5.9451	1.8639e-05	2.1251	1.0875	9.23_1644.06		[M+H]+		5	1644.06	0	2.1	9.231	22483	10118	23497	39656	36778	20495	28405	28819	27694	23499	24773	29277	47084	46085	59622	55452	88440	49977	42647	75814	46877	53479	48532	56443	30045	14471	24848	8237	404	1268	2048	2195
165	RCAMI1117	-6.6292	1.1502e-06	5.9392	1.878e-05	NA	NA	1.85_219.13		[M+H]+		5	219.134	0	0.6	1.855	62192	59860	85681	59682	84389	92176	86201	73280	75529	66758	57871	70970	60104	58212	38942	41765	29335	51781	32067	35653	36652	32783	50347	29509	73677	41238	79109	38747	557	71	69	68
166	RCAMI1077	-6.6195	1.1758e-06	5.9297	1.9082e-05	NA	NA	9.13_360.15		[M+H]+		5	360.15	0	0.6	9.13	481406	428524	500909	484854	575658	584055	483369	439641	462532	547793	554558	451920	309201	282345	246265	260652	152508	285842	289483	324116	367783	326414	399707	377301	538200	271315	464161	187565	133	466	24	1334
167	RCAMI1351	-6.6017	1.2241e-06	5.9122	1.9747e-05	0.41733	-1.2607	9.48_324.13		[M+H]+		5	324.129	0	0.4	9.477	118327	89794	128391	91222	174386	165420	134163	75322	109987	87539	87626	84994	78861	62923	52165	56148	34286	63606	23267	30304	31564	36505	60498	32090	104585	39641	116211	39672	15	15	15	203
168	RCAMI1182	-6.5721	1.3089e-06	5.8831	2.0989e-05	NA	NA	6.74_335.13		[M+H]+		5	335.132	0	0.5	6.737	341101	470987	348975	317500	484862	621348	517554	424656	447147	498452	455742	327053	375584	233948	228041	257891	153834	278872	159267	208987	236211	144801	274123	161277	473653	143719	477138	94318	110	138	12	1
169	RCAMI407	6.5619	1.3395e-06	5.8731	2.1352e-05	NA	NA	9.23_1370.21		[M+H]+		5	1370.21	0	1.7	9.231	57538	40569	65206	85578	91103	51571	67780	79907	69449	58977	70502	62175	92296	99341	120932	119144	157667	127199	83323	141827	94721	104453	121814	114744	75651	30888	76883	21043	388	2254	4132	3265
170	RCAMI402	6.5499	1.3763e-06	5.8613	2.1811e-05	NA	NA	9.23_1370.05		[M+H]+		5	1370.05	0	1.7	9.233	34272	24285	38319	48681	56686	30926	39999	49535	42005	35326	45188	37291	55341	61455	74522	72474	95660	75983	51312	87260	56983	62614	73994	69734	44676	18476	44758	13313	317	1673	2404	2111
171	RCAMI288	6.5418	1.4017e-06	5.8534	2.2083e-05	2.5837	1.3694	5.46_520.34		[M+H]+		5	520.342	0	2.6	5.456	1740129	1348188	1314813	2270226	969014	1226547	1504660	1661924	1299347	1502654	1477270	3218198	6547391	2627432	3784779	2948291	5698061	2026402	5683955	5827836	5123977	3714424	2567571	3916849	1974227	5732762	1076087	6446437	799	680	66	853
172	RCAMI520	6.5351	1.4233e-06	5.8467	2.2292e-05	NA	NA	8.99_252.11		[M+H]+		5	252.109	0	1.5	8.987	273318	209383	271973	223297	216397	189457	189250	175896	195774	201426	210785	211329	383566	352491	356039	324195	350480	363300	249755	239596	279204	281906	284005	332810	308469	300465	285762	323349	20	205	20	20
173	RCAMI1058	-6.5021	1.534e-06	5.8142	2.3887e-05	NA	NA	9.63_504.19		[M+H]+		5	504.193	0	0.6	9.63	71361	76214	85912	66554	88293	105369	76366	71421	78554	76663	78357	64925	69127	60564	51901	51354	34441	61616	32525	42603	42915	44637	48315	38893	102851	38042	104772	27825	132	86	130	158
174	RCAMI431	6.4787	1.6176e-06	5.7911	2.4973e-05	NA	NA	9.23_1177.33		[M+H]+		5	1177.33	0	1.6	9.234	49790	37147	54949	75259	73795	46968	55223	69309	58396	50488	64461	55433	75332	80265	94342	96674	129713	104271	72913	119443	80928	88164	100441	96287	65198	28726	66865	21085	490	3517	4894	4498
175	RCAMI1135	-6.4775	1.6222e-06	5.7899	2.4973e-05	NA	NA	5.70_319.14		[M+H]+		5	319.136	0	0.6	5.702	58179	75738	57821	60280	55868	66503	72881	69047	62015	84441	75798	56507	25380	36890	28655	32248	21494	42585	24953	31212	47127	45110	59481	43450	58213	39281	53762	37194	4	148	44	243
176	RCAMI361	6.4607	1.6855e-06	5.7733	2.58e-05	NA	NA	8.76_260.12		[M+H]+		5	260.115	0	2	8.76	72583	38081	50048	57110	42678	37152	39626	45491	46099	41777	36391	58236	101044	89405	96978	112607	127725	81455	119109	83303	99252	77536	43109	75644	46073	117186	41186	57330	526	726	949	931
177	RCAMI278	6.4433	1.7534e-06	5.7561	2.6687e-05	2.6721	1.418	0.92_868.73		[M+H]+		5	868.727	0	2.7	0.922	94132	89445	96219	92819	61719	99393	61398	62722	170191	136404	117041	171089	437330	166842	390980	286195	490258	152360	196544	291679	181353	210408	292698	250371	170476	296636	84256	319346	1472	528	936	776
178	RCAMI1347	-6.4377	1.7761e-06	5.7505	2.6881e-05	0.42071	-1.2491	8.99_162.08		[M+H]+		5	162.076	0	0.4	8.987	126022	236792	269985	109218	176536	183187	165481	266503	167433	111341	225161	113611	115420	94167	79719	79197	46156	115120	49181	56852	62228	58273	92915	55834	266179	65199	322004	46699	625	2590	2763	2571
179	RCAMI1349	-6.4241	1.8321e-06	5.7371	2.7497e-05	0.42039	-1.2502	6.21_638.36		[M+H]+		5	638.361	0	0.4	6.212	1486015	1290907	2434446	1500261	2062596	1960925	2620690	1353433	2207711	1812593	1704001	1329508	1661673	1025297	598179	561115	482100	1148873	488458	625609	522210	528748	1100015	406734	1511875	697290	1671043	603235	278	233	422	48
180	RCAMI1422	-6.4228	1.8372e-06	5.7358	2.7497e-05	0.37907	-1.3995	3.53_347.17		[M+H]+		5	347.168	0	0.4	3.528	61647	83002	74564	70834	77992	97132	100074	78578	67670	100419	51080	78852	38268	21526	19231	16090	7890	19577	34399	55765	42905	35959	40346	25068	52742	59066	49850	58179	717	735	714	709
181	RCAMI926	-6.4017	1.9282e-06	5.7149	2.8699e-05	NA	NA	8.15_144.07		[M+H]+		5	144.065	0	0.7	8.147	50319	52726	55397	50741	55804	62134	52800	51367	48631	48588	47545	50508	46818	45732	38105	41121	30441	44878	28633	31274	35551	30571	39017	30488	54099	35671	71704	27738	344	2400	2257	2214
182	RCAMI378	6.3953	1.9564e-06	5.7085	2.8875e-05	NA	NA	8.74_258.11		[M+H]+		5	258.111	0	1.9	8.742	5042549	2642741	3479649	4038747	3112078	2487401	2843921	3071188	3190571	2892389	2562022	4093246	6788762	6258715	6545129	7133478	8227440	5772748	7506694	5813416	6560047	5291451	2986634	5053173	1947456	7732474	2892529	3875854	720	2694	3713	9562
183	RCAMI222	6.3889	1.9854e-06	5.7021	2.8875e-05	3.9037	1.9648	0.93_794.73		[M+H]+		5	794.725	0	3.9	0.933	80175	96228	75398	50133	54315	70811	39175	26507	86974	48188	56551	88405	230117	57785	253116	203106	344038	127220	204743	514598	180247	185381	477003	239626	144864	223435	80168	236466	567	980	448	376
184	RCAMI414	6.3835	2.0099e-06	5.6968	2.8875e-05	NA	NA	6.79_663.29		[M+H]+		5	663.292	0	1.7	6.793	30167	23445	29829	30997	20779	24498	32277	33799	28226	26857	28537	44938	67932	38821	38301	49880	42513	54098	68120	58032	52000	46306	40511	41644	33034	52561	30335	62069	55	72	53	82
185	RCAMI445	6.3817	2.0185e-06	5.695	2.8875e-05	NA	NA	6.42_359.26		[M+H]+		5	359.259	0	1.6	6.424	38044	23509	42838	37390	36372	38471	40191	33629	25770	36832	31565	56177	75463	52004	47451	59393	60060	46598	61462	72258	65977	57550	56736	60475	44867	63922	30641	69135	1330	1670	1289	563
186	RCAMI457	6.3814	2.0196e-06	5.6947	2.8875e-05	NA	NA	6.44_522.28		[M+H]+		5	522.283	0	1.6	6.44	283336	184961	324221	315887	266616	294436	311280	290340	200423	308614	269317	429780	633459	433428	410169	467808	466653	394518	476145	524162	515540	393196	403686	438748	341347	527801	247399	563697	10565	10819	10519	10440
187	RCAMI1040	-6.3806	2.0232e-06	5.694	2.8875e-05	NA	NA	9.20_198.09		[M+H]+		5	198.089	0	0.6	9.202	168918	162509	165305	148784	160292	153162	176226	157855	176845	149479	131723	194521	104810	65305	98627	94484	134437	162592	109974	75116	90947	102708	83995	105457	123294	123921	70481	108821	103	10	729	10
188	RCAMI213	6.3803	2.0248e-06	5.6936	2.8875e-05	4.0862	2.0308	0.93_547.47		[M+H]+		5	547.474	0	4.1	0.927	29592	32233	26560	17895	18156	22821	14577	9551	30373	17550	18426	30550	88470	20691	108920	69543	146185	43625	75661	198411	55484	65835	150152	73296	55252	84587	29319	91864	303	582	574	841
189	RCAMI369	6.378	2.0355e-06	5.6913	2.8875e-05	NA	NA	8.77_184.07		[M+H]+		5	184.073	0	1.9	8.774	72101	37539	47358	52937	43672	34617	42158	41081	45534	42809	36150	56025	97975	90608	90788	105217	124611	77109	111477	81438	92838	72590	42991	68202	41296	103396	38390	50676	249	4956	4896	4728
190	RCAMI1361	-6.3765	2.0426e-06	5.6898	2.8875e-05	0.41351	-1.274	9.47_342.14		[M+H]+		5	342.14	0	0.4	9.474	838958	556817	893726	636560	1253652	1156302	923142	503614	713921	570455	551697	601025	550515	427585	363227	380942	237495	422340	160580	207183	213613	244746	387072	208932	700664	280110	731459	278830	24	324	239	588
191	RCAMI81	-6.3755	2.0472e-06	5.6888	2.8875e-05	0.40246	-1.3131	9.16_170.09	N-Methylhistidine	[M+H]+	CYZKJBZEIFWZSR-LURJTMIESA-N	3	170.093	0	0.4	9.161	432750	411238	235366	566976	367063	516725	317720	349834	258478	512308	476532	634347	338419	158593	129893	266576	163612	121035	166230	166145	211281	118278	68558	135626	528932	439387	247139	285442	592	10478	5842	8968
192	RCAMI199	6.3729	2.0594e-06	5.6863	2.8896e-05	4.4673	2.1594	0.93_818.72		[M+H]+		5	818.724	0	4.5	0.926	136519	163223	114359	80663	78702	107960	66607	40707	138176	71614	82142	141596	460666	94363	563193	376034	843705	220727	341420	951884	248050	305571	712611	341995	268513	434306	141722	469773	233	489	534	218
193	RCAMI1355	-6.369	2.0778e-06	5.6824	2.9003e-05	0.41618	-1.2647	6.19_682.39		[M+H]+		5	682.388	0	0.4	6.192	1077185	928419	1824045	1115514	1551413	1486796	1937375	1011617	1600740	1410190	1272825	1001312	1251121	758528	435382	411103	357118	853835	352209	440080	378134	387125	826907	297883	1122403	507694	1249301	430598	160	405	240	551
194	RCAMI981	-6.364	2.1018e-06	5.6774	2.9156e-05	NA	NA	2.58_100.08		[M+H]+		5	100.076	0	0.7	2.58	160768	171332	159149	115943	145653	149070	155662	148295	122905	152168	122421	108620	100917	90341	91239	115360	66397	120225	92848	87572	99339	96779	108917	82473	146830	86703	170568	80117	1983	3507	3663	3860
195	RCAMI1252	-6.3622	2.1104e-06	5.6756	2.9156e-05	0.46755	-1.0968	6.21_643.32		[M+H]+		5	643.315	0	0.5	6.215	56813	48892	82511	56495	72532	71896	88962	51223	75559	67002	63712	48308	61071	37791	23980	24868	20495	45710	19867	25511	22366	21382	45038	18434	60747	27996	68856	22865	14	15	14	142
196	RCAMI1189	-6.3404	2.2185e-06	5.6539	3.0493e-05	NA	NA	7.86_231.17		[M+H]+		5	231.169	0	0.5	7.864	401458	144658	311907	227279	212264	190645	153273	177073	184870	172221	176056	219046	99018	100159	135624	148661	131795	89091	92614	105574	90441	112802	76288	126902	186927	172151	141550	136298	347	371	540	374
197	RCAMI405	6.3333	2.2547e-06	5.6469	3.0833e-05	NA	NA	9.23_1373.05		[M+H]+		5	1373.05	0	1.7	9.233	32082	21255	35497	49393	49650	28066	37346	42238	38261	32598	39541	34275	48574	54387	66842	65387	89456	68948	47350	80734	53130	56816	65510	65235	41335	16837	40344	12162	329	1472	2317	2503
198	RCAMI204	6.3188	2.3311e-06	5.6324	3.1717e-05	4.2427	2.085	0.93_792.71		[M+H]+		5	792.71	0	4.2	0.926	104416	117197	89990	58749	57160	85170	50274	30741	101675	56199	68386	107110	322093	70247	370662	258588	583609	154798	257337	707820	191356	234072	503266	279414	198772	323158	105763	337101	488	434	304	408
199	RCAMI1097	-6.3075	2.3921e-06	5.6212	3.2383e-05	NA	NA	6.48_402.19		[M+H]+		5	402.189	0	0.6	6.476	187057	166294	142390	186139	106308	101950	146989	137158	131210	148165	137057	215601	90898	78718	87026	107594	95073	77613	79210	95270	121009	72093	63328	98888	110124	164377	85973	153935	240	342	125	193
200	RCAMI1124	-6.2976	2.4473e-06	5.6113	3.2965e-05	NA	NA	6.90_265.11		[M+H]+		5	265.112	0	0.6	6.897	597072	806942	743914	573997	515711	594374	982328	830067	839001	793547	774504	650736	313519	449096	366240	424374	234202	520422	279164	424785	430051	403052	586255	458326	764584	364406	1428091	292285	798	7657	6413	5383
201	RCAMI1363	-6.2736	2.5863e-06	5.5873	3.4526e-05	0.41169	-1.2804	6.17_726.41		[M+H]+		5	726.414	0	0.4	6.175	736562	628721	1305626	766863	1089957	1049079	1377081	694505	1110883	1002267	878724	693942	869432	535692	301776	282790	243796	589838	246926	308007	251355	270071	566753	199779	772432	353615	845231	291426	9	463	150	194
202	RCAMI1186	-6.2723	2.5938e-06	5.5861	3.4526e-05	NA	NA	6.37_462.26		[M+H]+		5	462.256	0	0.5	6.371	590273	561842	768776	635778	759394	750996	849530	513055	836160	694526	630556	491423	601550	372558	247079	221986	214070	427323	267927	356200	299332	301887	579981	252084	587326	319470	646576	268684	33	34	33	33
203	RCAMI215	6.271	2.6016e-06	5.5848	3.4526e-05	4.0783	2.028	0.93_846.76		[M+H]+		5	846.757	0	4.1	0.93	203202	242337	160535	107571	126795	150429	86500	55729	205495	108615	114104	206500	636321	124653	739678	531797	976909	317713	502912	1132118	383216	399322	978279	486678	329307	544166	172561	564540	341	654	396	166
204	RCAMI227	6.2653	2.6358e-06	5.5791	3.4645e-05	3.8144	1.9315	8.54_284.11		[M+H]+		5	284.107	0	3.8	8.536	35920	10258	21668	39668	21091	15812	17397	12431	18080	19596	12299	39417	107764	49665	74779	115606	227257	41476	95919	70853	82066	55836	26955	57451	20079	175677	8513	252035	2740	15824	25563	29279
205	RCAMI89	-6.2651	2.6371e-06	5.5789	3.4645e-05	0.17296	-2.5315	4.95_412.14	Methanesulfonamide, N-(4-((5-(3-(2-aminoethyl)-1H-indol-5-yl)-1,2,4-oxadiazol-3-yl)methyl)phenyl)-	[M+H]+	HKXMQLISPYELRD-UHFFFAOYSA-N	3	412.144	0	0.2	4.95	2545	2589	5788	4053	10218	16766	9575	8875	6672	6886	7643	2330	578	1804	216	695	239	2337	313	262	418	216	6941	499	9192	251	775	128	8	121	290	204
206	RCAMI472	6.2631	2.6492e-06	5.5769	3.4645e-05	NA	NA	6.48_361.27		[M+H]+		5	361.274	0	1.6	6.483	220548	157549	246806	225204	179116	197144	194285	175913	129492	197568	167573	281855	388750	272918	251962	343734	312106	284104	343168	361603	343710	268664	259593	288256	213994	360260	162461	379651	471	48	506	956
207	RCAMI1145	-6.2571	2.6864e-06	5.5708	3.4962e-05	NA	NA	4.72_69.04		[M+H]+		5	69.0442	0	0.5	4.717	45818	37617	47271	47434	60103	62892	44175	52053	57149	53498	38654	34590	34389	23889	22814	33616	12114	20531	22373	24981	26562	26930	35704	30916	34503	38299	8390	37558	9034	6781	7914	7939
208	RCAMI52	-6.2152	2.9587e-06	5.5289	3.8232e-05	NA	NA	8.41_162.08	N-Methylglutamic acid	[M+H]+	XLBVNMSMFQMKEY-UHFFFAOYSA-N	3	162.076	0	0.8	8.413	128453	140496	132203	131761	142961	139578	127996	112081	128934	141055	126620	135769	131771	112237	93522	101405	73334	108167	83178	102636	100221	93957	103292	88034	119232	104629	124453	83721	590	2621	3076	2736
209	RCAMI563	6.2141	2.966e-06	5.5278	3.8232e-05	NA	NA	8.56_247.06		[M+H]+		5	247.059	0	1.4	8.559	203357	189781	205170	149277	145452	152825	166099	179277	162496	152185	170732	143143	225067	247771	243926	251306	219807	282052	223176	179075	217782	199817	277837	225484	233554	144718	234670	132530	171	641	631	996
210	RCAMI1329	-6.1985	3.0748e-06	5.5122	3.9445e-05	0.43254	-1.2091	5.48_332.24		[M+H]+		5	332.244	0	0.4	5.484	140847	142039	124824	166980	101507	167441	76182	73838	80876	123054	79979	174984	95364	66431	61517	69307	55226	56405	37505	34229	43008	39925	31779	37594	77472	115742	61055	127434	567	377	179	592
211	RCAMI370	6.1908	3.1296e-06	5.5045	3.9958e-05	NA	NA	8.78_104.11		[M+H]+		5	104.107	0	1.9	8.777	117636	62857	82774	92525	72773	58656	67524	71340	73093	67652	60165	92382	159608	148433	155917	171933	201542	134468	192903	133769	154003	122510	67048	115060	69048	184718	66526	91471	808	1306	1466	1273
212	RCAMI510	6.1869	3.1579e-06	5.5006	4.0097e-05	NA	NA	6.51_601.28		[M+H]+		5	601.28	0	1.5	6.51	113851	74615	112295	102040	84840	97135	92225	83417	61166	91066	83179	124581	183449	127954	119975	142464	131141	132501	155326	153426	152201	127710	120197	136049	107290	164434	78250	176489	222	294	261	258
213	RCAMI409	6.1843	3.177e-06	5.498	4.0097e-05	NA	NA	9.23_1177.62		[M+H]+		5	1177.62	0	1.7	9.233	39280	27211	41217	60624	56805	34467	43967	50060	44300	38178	47846	45057	59561	58486	72841	72360	110898	72586	58111	103820	65056	72065	76385	77688	48001	24720	45569	20407	524	3266	5284	4042
214	RCAMI170	6.1832	3.1852e-06	5.4969	4.0097e-05	7.9115	2.9839	0.92_837.74		[M+H]+		5	837.737	0	7.9	0.922	14146	15173	15354	7501	8312	10240	7249	4831	15393	9051	10089	15286	52832	10025	101104	43119	120739	27878	48909	283530	29710	69292	206963	55157	42519	72600	19954	76805	204	204	153	254
215	RCAMI427	6.1751	3.2455e-06	5.4887	4.0666e-05	NA	NA	9.23_1177.47		[M+H]+		5	1177.47	0	1.7	9.233	47038	33857	49803	70007	68399	41454	51150	62571	49776	45979	57105	51145	67863	71597	84601	88315	123635	92815	64860	113415	74302	79459	91151	87995	57270	27413	59020	20274	500	3447	4127	4368
216	RCAMI447	6.1715	3.2727e-06	5.4851	4.0817e-05	NA	NA	8.99_563.13		[M+H]+		5	563.127	0	1.6	8.993	40236	28458	31327	28979	26029	24666	21217	28584	25448	26808	26077	30266	37861	40288	56808	53444	49276	47150	53780	42525	48971	41328	25725	48566	35425	32007	52310	8126	4	5	45	4
217	RCAMI438	6.1682	3.2973e-06	5.4818	4.0851e-05	NA	NA	7.04_173.14		[M+H]+		5	173.14	0	1.6	7.045	121270	64209	97308	98569	92170	84250	105598	96817	62395	77906	68797	134441	169132	115528	130709	148821	124289	129323	162768	184312	155951	170655	139060	169555	87179	131567	36668	127269	2509	3539	4082	3555
218	RCAMI169	6.1671	3.3057e-06	5.4807	4.0851e-05	8.0249	3.0045	0.92_836.73		[M+H]+		5	836.734	0	8	0.923	25918	28123	28535	15356	15217	20081	13326	9493	29502	15543	18718	27502	101871	18110	189484	80642	232706	50638	92499	539206	56128	134653	384377	104346	78868	138342	38894	151011	302	352	496	396
219	RCAMI495	6.1579	3.3768e-06	5.4715	4.1539e-05	NA	NA	6.51_359.26		[M+H]+		5	359.259	0	1.5	6.509	557850	362215	559177	489672	431091	474486	462066	418139	298021	449989	409905	613993	922838	624220	583410	705011	655796	644403	785793	780090	756072	630819	612865	669219	521932	793948	393839	863356	1055	1205	968	1377
220	RCAMI460	6.1501	3.4389e-06	5.4636	4.211e-05	NA	NA	9.23_1174.76		[M+H]+		5	1174.76	0	1.6	9.234	91535	70658	103817	130166	138587	83758	101242	130111	107123	92609	123173	97646	137930	143579	172324	174609	229304	186230	128195	206647	142209	154070	181511	168364	118940	51470	121077	37041	841	3962	7272	7041
221	RCAMI936	-6.1443	3.4849e-06	5.4578	4.2481e-05	NA	NA	8.51_145.05		[M+H]+		5	145.05	0	0.7	8.508	66213	85951	73687	71647	77099	85241	92678	78591	80072	88169	76922	77533	71970	60921	55240	48059	38965	69762	44999	56685	53980	57889	63390	45338	70684	57182	76430	54524	421	3529	3939	3734
222	RCAMI426	6.1424	3.5008e-06	5.4558	4.2483e-05	NA	NA	9.23_1177.19		[M+H]+		5	1177.19	0	1.7	9.234	45052	34444	52145	71513	73037	45425	56292	68053	56807	49336	61738	52555	73409	76643	94083	92594	128550	101224	67103	113387	77046	86252	98173	95156	61799	26814	64350	19614	448	2729	4344	4180
223	RCAMI496	6.1355	3.557e-06	5.4489	4.2971e-05	NA	NA	9.56_258.11		[M+H]+		5	258.111	0	1.5	9.562	147005	103147	120318	122027	107300	82893	97781	121795	100049	97727	79728	122261	146133	135365	143768	156415	185172	175661	223962	170528	190111	150880	163036	129865	216478	50948	112923	55843	359	1455	2087	4214
224	RCAMI1336	-6.1335	3.5731e-06	5.447	4.2973e-05	0.42785	-1.2248	9.90_504.19		[M+H]+		5	504.193	0	0.4	9.899	174408	94136	176503	142337	240152	249724	148443	84893	133363	106717	111417	103422	97960	79761	79068	73803	49630	77563	39009	41440	42949	54839	73102	46250	186363	75558	195053	48420	5	120	5	133
225	RCAMI442	6.1309	3.5953e-06	5.4443	4.3048e-05	NA	NA	9.23_1177.05		[M+H]+		5	1177.05	0	1.6	9.234	40313	28029	44191	55794	59430	37150	43440	55349	44569	39207	50541	41571	60382	60525	74863	75054	99525	80686	53306	93896	61635	69008	76577	73562	49440	21236	52189	15566	417	2238	3832	3249
226	RCAMI502	6.1154	3.7262e-06	5.4287	4.4318e-05	NA	NA	6.51_636.32		[M+H]+		5	636.316	0	1.5	6.51	153498	97599	145260	131161	113173	130013	124336	113883	81466	124004	110415	166960	249232	169764	156687	190161	175547	175860	216296	207475	202165	170951	161221	178285	141851	214673	104295	235134	7	68	147	134
227	RCAMI349	6.1126	3.7504e-06	5.4259	4.4318e-05	2.0931	1.0656	5.40_508.34		[M+H]+		5	508.34	0	2.1	5.401	94489	74639	69858	84263	42456	49673	79299	76463	63971	68357	68579	128064	225787	108892	118098	102782	191412	99976	227219	206526	175770	142961	129448	155145	78671	19223	50276	7956	26	26	333	253
228	RCAMI898	-6.1126	3.7507e-06	5.4259	4.4318e-05	NA	NA	8.13_180.09		[M+H]+		5	180.087	0	0.7	8.13	67305	74822	70866	64071	83653	78870	80416	75192	79226	73253	67292	60841	63606	66605	50356	56900	41622	59293	44515	45989	47473	46684	62652	44632	82940	52779	82867	40734	185	559	981	930
229	RCAMI1359	-6.1058	3.8107e-06	5.419	4.483e-05	0.41388	-1.2727	6.16_770.44		[M+H]+		5	770.438	0	0.4	6.162	445790	396258	859753	480105	701826	686914	903598	442234	717837	652222	571222	442627	556019	357633	195768	180483	155941	375916	159015	193614	171402	178001	369536	128167	491596	225608	523872	185054	3	218	183	30
230	RCAMI539	6.0996	3.8652e-06	5.4128	4.5273e-05	NA	NA	7.98_276.16		[M+H]+		5	276.162	0	1.4	7.984	211352	178544	232593	238944	209806	216408	194189	221267	242079	184616	229545	210492	342409	349975	372602	320746	265172	401766	247551	282336	225958	298546	316499	263210	344624	198365	324846	161769	605	617	773	1034
231	RCAMI275	6.0693	4.1471e-06	5.3823	4.7952e-05	2.6941	1.4298	8.08_270.16		[M+H]+		5	270.158	0	2.7	8.076	28567	10986	32739	16391	25254	29005	27091	26309	35809	20684	28255	12227	52109	52281	25743	82540	45601	77678	59142	45824	72100	74402	135118	67677	49877	34302	61185	30140	290	1419	3067	2479
232	RCAMI1190	-6.0692	4.1484e-06	5.3821	4.7952e-05	NA	NA	6.02_402.19		[M+H]+		5	402.188	0	0.5	6.023	202083	261178	124347	270968	193701	147811	140246	235055	222291	212795	194495	208248	125178	116075	105642	119997	89623	109499	60157	69039	153487	62940	78459	137353	170186	151756	149393	142953	166	180	166	180
233	RCAMI1267	-6.069	4.15e-06	5.382	4.7952e-05	0.4607	-1.1181	6.28_571.24		[M+H]+		5	571.237	0	0.5	6.275	82400	63985	104311	74893	101102	91978	124509	57381	116574	80953	78008	63012	85731	51614	32734	26017	39565	50688	29756	32053	30635	31758	49748	18418	37809	28374	45998	26632	68	5	56	59
234	RCAMI892	-6.0673	4.1664e-06	5.3802	4.7952e-05	NA	NA	7.59_145.05		[M+H]+		5	145.05	0	0.7	7.588	73443	80905	73457	70628	75922	77707	90440	73005	80410	84665	80600	72060	66269	67119	48061	46921	37729	62048	54803	63931	54586	56187	66138	54586	66968	58791	75645	59369	383	3536	4176	4135
235	RCAMI480	6.0656	4.1829e-06	5.3785	4.7952e-05	NA	NA	6.44_337.27		[M+H]+		5	337.274	0	1.6	6.44	69483	44758	82571	77860	66039	68749	77943	69133	51246	70210	66915	104839	153097	101917	96728	113557	113846	94690	109836	120691	120879	93396	98035	103068	78422	123674	61774	135055	886	752	544	678
236	RCAMI1299	-6.0596	4.2422e-06	5.3724	4.8425e-05	0.44448	-1.1698	6.42_541.32		[M+H]+		5	541.321	0	0.4	6.417	73873	72553	156488	82250	117936	112545	151675	77763	115057	112657	98703	73190	86231	66099	42597	32180	31924	69284	31852	33895	34475	34352	65152	25202	83547	39865	101129	33097	639	1282	913	1405
237	RCAMI526	6.0454	4.3845e-06	5.3581	4.984e-05	NA	NA	6.82_173.14		[M+H]+		5	173.139	0	1.5	6.821	351024	272480	312006	264368	287759	297763	309021	363500	215137	248118	279205	310588	438958	392889	347599	439236	294293	494470	392849	506754	415635	472459	522047	445237	468698	277484	419904	254547	2303	4346	6834	3409
238	RCAMI279	6.0425	4.4141e-06	5.3552	4.9965e-05	2.6689	1.4163	0.92_766.66		[M+H]+		5	766.662	0	2.7	0.924	46262	34186	60641	39217	41959	43005	27831	36016	93020	63977	57298	72095	190132	74714	215534	101250	221060	80104	87603	196701	76732	132318	161762	104843	91813	153524	49851	165358	1238	462	955	1499
239	RCAMI1354	-6.0382	4.4584e-06	5.3508	5.0255e-05	0.41632	-1.2642	6.15_814.46		[M+H]+		5	814.465	0	0.4	6.152	288918	258945	579186	319874	471467	464131	611785	294061	470721	445069	388275	294009	360885	241464	139551	121930	103594	249980	110940	128900	117099	125435	250796	83758	323226	149539	349911	122913	165	210	95	202
240	RCAMI171	6.0334	4.508e-06	5.346	5.0589e-05	7.5286	2.9124	0.92_862.75		[M+H]+		5	862.751	0	7.5	0.922	28673	29501	27354	13926	15871	18441	12898	8759	28445	15766	18358	27509	100147	16130	185538	80045	227857	53737	89110	488124	52293	126869	334339	94085	73605	131455	36973	139741	264	307	408	225
241	RCAMI487	6.0292	4.5522e-06	5.3418	5.0589e-05	NA	NA	6.40_546.28		[M+H]+		5	546.283	0	1.5	6.404	182862	115905	208940	203719	176823	195016	195971	180294	143465	192068	172326	261014	364016	244746	238314	302452	305994	225625	292165	344617	310861	277791	246182	265515	210627	342268	154635	368536	159	12	12	12
242	RCAMI219	6.0278	4.5678e-06	5.3403	5.0589e-05	3.9261	1.9731	0.93_820.74		[M+H]+		5	820.741	0	3.9	0.933	391902	442121	325459	209504	245196	302510	175334	112558	398393	210531	236562	406282	1072099	231100	1212917	869927	1632029	563772	966420	2295184	775639	781140	2143836	1025839	633474	1008535	339178	1059163	697	587	587	645
243	RCAMI461	6.0263	4.5833e-06	5.3388	5.0589e-05	NA	NA	9.23_1174.61		[M+H]+		5	1174.61	0	1.6	9.232	72436	54608	81517	103223	110674	67558	81746	103807	82817	72342	98702	77609	109977	111951	135952	136184	179692	151816	101692	165507	114008	120553	145368	131399	96137	39314	95448	28399	894	3900	5993	5258
244	RCAMI512	6.026	4.5866e-06	5.3385	5.0589e-05	NA	NA	6.51_619.29		[M+H]+		5	619.288	0	1.5	6.511	389559	257167	379940	347439	296949	339391	317477	301554	210545	318084	287834	429416	645220	433513	411391	505563	449977	452051	538086	542528	531317	434225	405897	460213	362980	573397	268470	613331	312	193	243	217
245	RCAMI235	6.0247	4.6007e-06	5.3372	5.0589e-05	3.6464	1.8665	0.93_575.51		[M+H]+		5	575.505	0	3.6	0.931	33128	40433	28627	17735	22281	25552	16240	10339	36177	18890	21674	33062	91646	20295	109865	78812	136947	51707	76680	173316	59640	64662	166509	78934	51140	81990	27534	86345	51	820	697	710
246	RCAMI441	6.0079	4.7844e-06	5.3202	5.2396e-05	NA	NA	9.23_1175.19		[M+H]+		5	1175.19	0	1.6	9.232	64053	48673	70841	92979	99518	58318	69784	91711	73490	64862	87548	66477	95193	101938	121276	125584	163697	138006	89007	151844	100574	108744	131764	120329	84351	31433	85018	25598	590	3156	4769	4904
247	RCAMI451	6.0009	4.863e-06	5.3131	5.2819e-05	NA	NA	9.23_1175.04		[M+H]+		5	1175.04	0	1.6	9.233	84619	63190	93203	120083	127143	75271	93387	121448	95436	83484	113237	90955	122986	130482	160769	162815	208057	173933	118303	192514	128741	142438	168937	154274	108725	44893	109518	29926	1139	3628	5752	6271
248	RCAMI958	-6.0002	4.8712e-06	5.3124	5.2819e-05	NA	NA	2.58_111.04		[M+H]+		5	111.044	0	0.7	2.579	185741	208373	190694	132584	168123	182554	178125	184180	148492	186200	149248	125001	121244	107422	111949	138145	86349	146951	114239	105043	125855	119091	126987	96829	182132	105364	216204	92914	6172	7484	9610	9413
249	RCAMI1290	-5.9992	4.882e-06	5.3114	5.2819e-05	0.45027	-1.1511	6.40_563.33		[M+H]+		5	563.335	0	0.5	6.404	59061	63117	137124	68097	105375	96541	135332	67964	95979	101194	88531	64338	73433	57085	36460	29458	26871	60522	29203	29709	30069	31389	57831	25457	77109	33245	89140	27704	1386	1096	1271	1375
250	RCAMI1356	-5.9969	4.9085e-06	5.3091	5.2894e-05	0.41492	-1.2691	6.14_858.49		[M+H]+		5	858.49	0	0.4	6.145	151283	139029	317459	166111	249444	240655	335353	154786	247083	231599	207921	158789	195345	130115	72538	61555	55731	133738	59583	68442	62703	64773	128855	45216	167398	78727	185570	64665	222	136	168	99
251	RCAMI463	5.994	4.9415e-06	5.3061	5.3038e-05	NA	NA	9.23_1027.91		[M+H]+		5	1027.91	0	1.6	9.232	40877	28344	36026	53164	49551	31324	35371	46153	38216	32857	45200	39441	50999	48515	59991	62699	82522	65690	52341	88102	52107	60924	62026	72861	42776	23579	42585	16382	577	2606	3802	4267
252	RCAMI1297	-5.9914	4.9717e-06	5.3035	5.315e-05	0.44648	-1.1633	6.43_519.31		[M+H]+		5	519.308	0	0.4	6.43	90944	87885	190523	103758	144206	133301	187478	91732	138088	137017	118638	92266	110630	83635	52430	40960	41495	82269	37468	39372	38422	41003	77365	31748	100925	51443	117776	43657	1021	1451	1291	899
253	RCAMI1360	-5.9747	5.17e-06	5.2865	5.5052e-05	0.41361	-1.2737	6.14_902.52		[M+H]+		5	902.518	0	0.4	6.14	56537	53187	123114	62210	93209	89658	127051	57832	89769	85813	76897	61008	73714	49471	27613	22949	21254	50528	21919	24415	22804	23914	48159	17063	61541	28426	71638	24372	7	91	100	139
254	RCAMI1342	-5.9682	5.2481e-06	5.28	5.5663e-05	0.42327	-1.2404	2.03_160.10		[M+H]+		5	160.099	0	0.4	2.029	71731	41572	70144	52029	48029	71595	86270	39720	57942	54506	32539	53687	41476	43114	27963	23941	17504	33226	12333	16254	13535	20649	25922	11805	52161	30283	59836	25182	751	922	1484	664
255	RCAMI949	-5.9522	5.4487e-06	5.2637	5.7564e-05	NA	NA	8.91_342.14		[M+H]+		5	342.14	0	0.7	8.907	62677	75489	79710	76882	79337	94477	77000	76101	74692	86929	79824	75997	72670	58947	46678	50572	34360	59483	41037	55770	58086	51706	64449	54740	84922	51386	83963	44108	8	9	8	84
256	RCAMI1600	-5.942	5.5802e-06	5.2534	5.8551e-05	0.1977	-2.3386	10.07_413.21		[M+H]+		5	413.213	0.01	0.2	10.072	129591	37976	161525	84553	224308	449394	115810	48413	60330	48381	45569	118800	40464	35312	30601	30815	17257	25629	19884	18868	14704	23110	22927	21852	353869	106583	277164	54108	2000	2418	1883	2294
257	RCAMI453	5.9416	5.5856e-06	5.2529	5.8551e-05	NA	NA	9.23_1174.90		[M+H]+		5	1174.9	0	1.6	9.232	94013	70231	105387	136286	144440	89625	105656	136255	109053	94553	125749	100424	138231	147197	176978	182156	238102	194056	131386	216983	146845	161493	191732	174312	122536	49879	124627	37582	1237	4730	6999	6497
258	RCAMI1013	-5.9388	5.622e-06	5.2501	5.8705e-05	NA	NA	6.45_239.15		[M+H]+		5	239.149	0	0.7	6.452	43520	37147	47406	44510	46945	48908	52924	34860	50877	44746	40736	41351	44872	28806	24271	21565	22062	30293	26094	30838	27930	26701	41488	24212	39841	30282	41575	28381	6178	6119	5878	6092
259	RCAMI1244	-5.9327	5.702e-06	5.244	5.9164e-05	0.47114	-1.0858	7.96_497.19		[M+H]+		5	497.185	0	0.5	7.959	94060	71034	95587	103271	111613	118970	148621	116354	151081	105261	134450	102484	111428	81149	64271	60439	56013	54707	31037	33918	33914	27936	50065	32468	92601	69025	84281	57448	108	5	49	5
260	RCAMI1455	-5.9308	5.7275e-06	5.242	5.9164e-05	0.35635	-1.4886	7.03_182.06		[M+H]+		5	182.058	0	0.4	7.03	41574	44770	121555	79543	79245	52378	70147	72646	50486	56654	23805	44020	36951	32532	26169	24758	12338	30886	10531	15019	27554	13555	20335	11940	36598	20786	18429	12241	135	131	108	140
261	RCAMI1015	-5.9301	5.7367e-06	5.2413	5.9164e-05	NA	NA	9.11_361.15		[M+H]+		5	361.154	0	0.7	9.11	63429	59324	65625	65902	76992	80478	65306	59182	62126	74280	75117	61008	46761	41878	41390	39941	22221	40644	41059	46720	50406	48810	56142	52092	71767	39608	63655	29603	248	331	346	342
262	RCAMI176	5.9289	5.7539e-06	5.24	5.9164e-05	6.7796	2.7612	0.93_890.78		[M+H]+		5	890.782	0	6.8	0.925	20223	19892	17257	5855	11140	12976	5288	5686	18991	10236	12202	18268	61786	10159	113745	53640	128537	36095	51946	259375	32830	75217	189061	58883	41682	75302	20705	81338	152	133	92	309
263	RCAMI1542	-5.9266	5.7845e-06	5.2377	5.9253e-05	0.29453	-1.7635	8.03_293.18		[M+H]+		5	293.179	0	0.3	8.027	123797	38706	116612	60460	210230	191595	108433	55782	61122	42716	47656	95228	44117	33649	37615	33672	21110	31092	15475	19364	22494	25797	31246	23770	91783	43354	90700	33289	2865	3699	3779	3458
264	RCAMI1373	-5.9218	5.8497e-06	5.2329	5.9693e-05	0.40476	-1.3049	6.56_756.42		[M+H]+		5	756.423	0	0.4	6.561	361283	315315	656863	374419	572596	529282	664482	331180	589465	463707	440605	300825	435868	279958	174714	142940	127216	292810	109164	115732	110988	117891	267180	92206	412556	146639	556527	119585	216	224	218	495
265	RCAMI1005	-5.9163	5.9256e-06	5.2273	6.0134e-05	NA	NA	6.46_170.06		[M+H]+		5	170.064	0	0.7	6.46	72613	72360	73515	82439	68328	66693	73189	86156	78521	83024	105042	67943	36129	48619	37514	69627	59891	63907	37676	44190	55695	49800	55687	53960	68534	51538	66673	50657	182	45	82	61
266	RCAMI1414	-5.9154	5.9375e-06	5.2264	6.0134e-05	0.38362	-1.3822	6.50_844.48		[M+H]+		5	844.476	0	0.4	6.501	263842	242816	540382	276767	446197	414762	551267	257116	451112	374225	357937	237882	317064	225377	138559	104594	94176	233632	77879	80823	79833	87489	190191	63808	305799	110535	407689	88965	16	372	438	154
267	RCAMI1452	-5.9107	6.0043e-06	5.2215	6.0296e-05	0.35843	-1.4802	3.84_156.14		[M+H]+		5	156.138	0	0.4	3.84	47545	41641	61382	28203	66496	68342	83916	54507	75487	52012	38777	31222	22053	34572	36692	15213	5314	20416	11621	12600	13203	12216	22880	26033	29271	6872	13486	4661	1330	908	1065	1150
268	RCAMI1546	-5.9105	6.0061e-06	5.2214	6.0296e-05	0.29171	-1.7774	4.00_256.12		[M+H]+		5	256.117	0	0.3	4.004	107292	62591	174375	111966	177445	152469	172213	61686	110390	89102	68218	87833	43575	90867	16371	16687	18200	100374	8357	15460	15257	18251	38187	19680	114357	21646	158572	22299	1016	209	796	1746
269	RCAMI1307	-5.9081	6.0402e-06	5.2189	6.0296e-05	0.4409	-1.1815	6.65_668.37		[M+H]+		5	668.372	0	0.4	6.651	320763	262886	490142	326177	443979	425311	500294	257284	479239	359408	338268	249284	357872	229393	150161	113880	105863	238238	100857	111877	108191	107727	246312	92989	342277	125782	460771	100966	30	226	412	321
270	RCAMI1401	-5.9079	6.043e-06	5.2187	6.0296e-05	0.39262	-1.3488	6.53_800.45		[M+H]+		5	800.449	0	0.4	6.529	329467	296607	639526	342122	567933	499750	638882	306966	531980	428001	412315	287164	398969	270393	166592	130492	114940	273719	96406	102702	97877	105789	234456	80969	380145	133327	510651	111214	146	489	347	262
271	RCAMI1325	-5.9061	6.0686e-06	5.2169	6.0328e-05	0.43349	-1.2059	6.44_497.80		[M+H]+		5	497.797	0	0.4	6.444	47295	44804	100564	52923	73272	68975	97410	46706	75434	70424	61498	47941	58467	42761	27013	20719	19773	42742	17664	19186	18299	20166	39043	15431	50309	24657	56210	20739	76	88	100	49
272	RCAMI1181	-5.9011	6.1407e-06	5.2118	6.082e-05	NA	NA	8.98_180.09		[M+H]+		5	180.087	0	0.5	8.979	62920	67042	76424	69288	91319	98410	87125	72541	76047	71475	66693	71549	51127	58369	31428	61494	24178	51160	22816	23155	42451	35660	48606	20706	77951	18725	97982	15892	10	1060	668	777
273	RCAMI1268	-5.8976	6.1913e-06	5.2082	6.1097e-05	0.46056	-1.1185	6.14_460.28		[M+H]+		5	460.278	0	0.5	6.139	137343	128147	277710	158580	225222	212030	284497	151849	214220	214987	186498	149433	179739	130843	76383	66961	60306	125774	61749	70739	67777	67673	122364	47633	156944	85063	165659	73702	1192	1220	1186	1177
274	RCAMI1271	-5.8874	6.3408e-06	5.1979	6.2204e-05	0.45874	-1.1242	6.14_438.26		[M+H]+		5	438.263	0	0.5	6.144	82057	72986	155908	95256	128478	131788	166415	84763	127846	124568	108910	83401	100307	74654	43346	37303	33583	74665	36561	41695	40533	41084	73777	27471	91832	47990	95938	42466	1053	1431	938	1341
275	RCAMI286	5.8868	6.3497e-06	5.1972	6.2204e-05	2.6264	1.3931	8.52_622.21		[M+H]+		5	622.209	0	2.6	8.516	108363	33082	61595	141729	51651	44594	44164	28958	53152	65127	38129	118633	261811	121624	168318	206755	233558	131697	182578	199086	194339	155164	72904	144862	85625	291498	1901	293331	103	1057	1753	5537
276	RCAMI1280	-5.8815	6.4284e-06	5.1919	6.2597e-05	0.4553	-1.1351	6.71_624.35		[M+H]+		5	624.346	0	0.5	6.71	216079	182850	314615	219860	296720	285489	333668	182711	317507	246401	228116	166834	246397	150365	104775	78803	69304	164677	70693	80409	78084	76579	174672	66963	236223	82333	327382	62135	214	231	262	366
277	RCAMI969	-5.881	6.4363e-06	5.1914	6.2597e-05	NA	NA	2.14_114.09		[M+H]+		5	114.091	0	0.7	2.144	43827	45409	48422	42334	49393	59066	58502	39930	38830	46256	37747	58866	44874	30628	26134	32144	24692	30899	27428	35871	37184	32012	33298	31403	43361	48970	32173	48814	5729	6712	5822	6165
278	RCAMI772	-5.8715	6.582e-06	5.1816	6.3784e-05	NA	NA	1.41_118.06		[M+H]+		5	118.065	0	0.8	1.407	116729	133299	123030	127429	125921	129969	138503	122101	111998	119266	118165	146911	128154	101765	94039	98537	99266	105602	95002	104150	116974	92267	90902	93768	116877	144940	103568	148276	25087	21877	29181	27281
279	RCAMI486	5.852	6.8904e-06	5.1618	6.6533e-05	NA	NA	6.49_603.29		[M+H]+		5	603.294	0	1.5	6.485	53018	36509	57315	52600	40703	45595	43471	39616	28460	45384	37389	62745	85968	61338	55995	77233	70278	62688	76228	77108	80450	61061	58837	65701	50261	83036	36136	85131	313	4	119	147
280	RCAMI912	-5.8425	7.0458e-06	5.1521	6.7791e-05	NA	NA	8.51_127.04		[M+H]+		5	127.04	0	0.7	8.511	93884	117414	105251	99461	109195	124636	129501	109313	111656	117036	108058	108308	104594	92372	79926	68216	56432	97798	62557	79389	77058	81327	87059	65210	97977	85629	111288	79073	721	6474	7025	6858
281	RCAMI1277	-5.838	7.12e-06	5.1475	6.8176e-05	0.45602	-1.1328	6.46_475.28		[M+H]+		5	475.282	0	0.5	6.459	81588	74285	159162	92344	127236	121369	157553	81213	122393	119251	102834	80511	103983	73228	46630	39706	33296	71677	33136	34745	33807	37163	67573	26880	86298	44689	98944	36604	1482	1158	2737	1109
282	RCAMI462	5.837	7.1365e-06	5.1465	6.8176e-05	NA	NA	9.23_1174.47		[M+H]+		5	1174.47	0	1.6	9.233	46031	34305	49966	64415	68594	41069	51918	65022	50742	44122	59271	48603	64464	68607	85495	86182	112796	94425	63253	102103	67413	75115	90180	83717	60192	23723	58018	16681	393	2365	3204	2944
283	RCAMI459	5.8239	7.3601e-06	5.1331	7.0064e-05	NA	NA	9.23_1028.04		[M+H]+		5	1028.04	0	1.6	9.233	49242	35268	46088	70890	61640	37173	46945	56629	46780	40507	55376	47285	65572	56858	72208	78375	103769	80671	70212	109129	65324	74424	78975	91489	54696	28913	53636	21110	683	3089	4386	3852
284	RCAMI1283	-5.8139	7.534e-06	5.123	7.1467e-05	0.45274	-1.1433	6.39_585.35		[M+H]+		5	585.348	0	0.5	6.394	54440	59216	136146	66001	99102	94572	125479	64205	88446	96988	82258	58993	68923	54063	33410	27533	25159	56007	27274	29778	30002	31503	58327	22460	70078	31038	82422	24475	818	975	357	879
285	RCAMI1313	-5.8091	7.6197e-06	5.1181	7.2026e-05	0.43703	-1.1942	6.60_712.40		[M+H]+		5	712.397	0	0.4	6.602	365088	296480	578491	367658	513822	483547	595967	304653	532026	412149	389809	279945	429267	259907	177640	137285	118732	274170	115854	123418	115270	121338	265875	98657	385408	147193	511550	117160	275	359	341	376
286	RCAMI239	5.7954	7.87e-06	5.104	7.4132e-05	3.5416	1.8244	0.93_549.49		[M+H]+		5	549.49	0	3.5	0.931	56798	68993	50254	32840	39122	45909	28432	18268	65727	35064	38321	61134	148894	36124	170673	121422	217580	83122	134617	323576	106460	113362	314456	145223	90642	141444	49163	149135	645	939	818	1042
287	RCAMI1457	-5.7856	8.0528e-06	5.0941	7.5553e-05	0.35489	-1.4946	8.76_702.27		[M+H]+		5	702.266	0	0.4	8.757	75886	121979	82597	77775	90458	111337	90579	87621	98968	133822	139364	68044	19031	30594	15547	14169	7203	33937	27090	43422	45060	47292	86687	48180	92842	27339	100304	21724	216	221	215	214
288	RCAMI386	5.7844	8.0769e-06	5.0928	7.5553e-05	NA	NA	5.38_510.36		[M+H]+		5	510.356	0	1.8	5.379	75393	45387	59455	92772	50653	57889	68839	77251	72379	71387	67199	122502	168531	101716	115767	114317	207971	91151	150922	156727	144517	120542	93479	113778	69179	21097	28563	24254	3245	5066	6778	6621
289	RCAMI64	-5.7815	8.1312e-06	5.0898	7.5798e-05	NA	NA	5.05_114.07	Creatinine	[M+H]+	DDRJAANPRJIHGJ-UHFFFAOYSA-N	3	114.067	0	0.6	5.047	25078	31703	28896	17660	22928	25686	21113	25798	22029	25374	16544	24418	17361	16421	12164	14537	12641	16350	14706	15359	16138	13729	23893	12623	18820	19593	22881	20470	5558	5830	7299	6861
290	RCAMI214	5.7784	8.1918e-06	5.0866	7.6099e-05	4.0785	2.0281	5.40_1061.66		[M+H]+		5	1061.66	0	4.1	5.399	36388	25176	12180	28355	6471	10073	28175	38703	21988	19698	17858	66564	219655	55000	78235	44923	76054	55600	199477	206966	130688	73934	57749	72713	28032	137920	1976	161416	97	82	70	146
291	RCAMI828	-5.7757	8.2444e-06	5.0838	7.6324e-05	NA	NA	8.32_388.19		[M+H]+		5	388.191	0	0.8	8.323	75830	64297	66893	61082	60680	51691	53862	52588	58423	56700	72222	56437	40913	47033	42692	54883	51958	39830	41236	45323	44280	50731	45091	52275	59544	41263	66154	33662	274	394	548	647
292	RCAMI1209	-5.7722	8.3116e-06	5.0803	7.6683e-05	0.49772	-1.0066	6.70_629.30		[M+H]+		5	629.299	0	0.5	6.704	46268	38797	62762	48230	61065	60516	67448	39685	66239	51772	49713	36784	56328	33463	23893	19474	17185	34839	17519	18653	18653	18492	38031	16677	52086	20990	63720	15525	8	8	118	87
293	RCAMI989	-5.7678	8.3996e-06	5.0757	7.7095e-05	NA	NA	6.46_188.07		[M+H]+		5	188.074	0	0.7	6.46	126915	127834	124813	142160	112600	120318	125141	150800	136845	142889	175171	119929	60703	86563	65305	120543	104113	114798	70062	75256	99137	85769	98984	91404	120299	93628	122309	84666	298	330	349	481
294	RCAMI375	5.767	8.4135e-06	5.075	7.7095e-05	NA	NA	6.41_1047.59		[M+H]+		5	1047.59	0	1.9	6.412	64380	26657	57480	59250	46249	49855	56008	51229	34811	58689	50054	97605	151701	75503	95348	96910	104594	70135	120066	126455	117951	96071	76455	95046	61870	126239	34526	143036	4	58	4	4
295	RCAMI1256	-5.7609	8.5365e-06	5.0687	7.7708e-05	0.46374	-1.1086	8.41_244.09		[M+H]+		5	244.095	0	0.5	8.413	377857	177845	207253	178489	171797	91358	94897	124522	153035	134107	155819	245191	74116	76015	68898	77839	81343	104602	102892	73511	81426	62406	76079	100368	99991	114227	174546	74494	113	100	252	125
296	RCAMI443	5.7608	8.538e-06	5.0686	7.7708e-05	NA	NA	9.23_641.23		[M+H]+		5	641.234	0	1.6	9.232	28935	19673	31718	37317	29411	35208	27276	29721	32440	30716	33204	26513	59272	51901	57304	69577	53674	59402	36666	42304	46401	41306	33718	36516	52757	24348	51784	11474	75	360	314	942
297	RCAMI65	-5.7567	8.622e-06	5.0644	7.8208e-05	NA	NA	7.68_104.07	gamma-Aminobutyric acid (GABA)	[M+H]+	BTCSSZJGUNDROE-UHFFFAOYSA-N	3	104.07	0	0.6	7.684	18226	13121	17324	15746	12745	15102	20455	11619	11822	9437	15914	14228	13064	8816	7148	10588	10166	10416	8265	8564	7063	8534	9042	8050	10815	10357	8909	13145	1332	2885	2274	2895
298	RCAMI602	5.7491	8.778e-06	5.0566	7.9355e-05	NA	NA	9.77_348.07		[M+H]+		5	348.071	0	1.3	9.774	125441	92720	109445	92967	100307	80931	92630	90901	86495	85123	82516	95787	124604	113903	133369	112149	157999	103353	140094	119218	114076	129870	120859	129485	116346	113807	103265	123537	588	3766	5567	6067
299	RCAMI986	-5.7439	8.8844e-06	5.0514	8.0049e-05	NA	NA	6.46_309.14		[M+H]+		5	309.139	0	0.7	6.459	150584	140599	146966	161220	129744	133764	144249	175935	157414	169805	209209	136326	73963	96513	77954	141712	123370	127504	79716	87790	114187	100545	113466	104531	136787	105649	135260	99373	988	850	966	1381
300	RCAMI68	-5.7204	9.3925e-06	5.0272	8.4345e-05	NA	NA	7.93_474.17	Folinic acid	[M+H]+	VVIAGPKUTFNRDU-ABLWVSNPSA-N	3	474.173	0	0.6	7.932	24106	16566	25980	23780	27488	23146	24533	26491	18967	19877	21766	15779	12672	14774	14997	24689	8784	12971	11695	13640	12324	14903	10704	12047	29905	9531	33758	7026	64	55	125	95
301	RCAMI1407	-5.7189	9.4248e-06	5.0257	8.4354e-05	0.38842	-1.3643	6.48_888.50		[M+H]+		5	888.502	0	0.4	6.477	194374	186390	433306	215899	349902	317363	430259	198643	326405	292355	278461	183964	254986	176166	107055	86149	71934	184438	57131	62786	60785	67851	145856	48320	232896	85553	303073	66012	171	195	215	291
302	RCAMI434	5.7148	9.5176e-06	5.0215	8.4902e-05	NA	NA	9.24_1176.90		[M+H]+		5	1176.9	0	1.6	9.237	24191	16877	26395	37327	36290	22566	27329	34829	28212	23578	32800	26155	35424	36764	47375	45930	64404	51165	34260	58225	38610	42520	48901	47067	31342	13857	31896	9911	303	1691	1890	2043
303	RCAMI455	5.7046	9.7494e-06	5.011	8.6682e-05	NA	NA	8.94_168.08		[M+H]+		5	168.077	0	1.6	8.94	98540	139353	130983	78577	80826	87154	122274	95824	87480	86150	73038	108925	182285	130188	144782	162126	178256	247133	161829	145936	133813	160829	117694	137083	163719	178336	146211	255006	1045	2001	2773	2402
304	RCAMI1275	-5.7001	9.8539e-06	5.0064	8.7324e-05	0.45649	-1.1313	6.13_504.30		[M+H]+		5	504.304	0	0.5	6.133	123284	116052	265415	145277	208018	204349	271654	135392	199107	199922	171599	135546	164956	119459	69917	58432	55969	119826	56292	65625	61132	64043	115003	42497	139724	72655	155570	65858	1437	1465	1293	1321
305	RCAMI1281	-5.6969	9.9278e-06	5.0031	8.769e-05	0.45498	-1.1361	6.13_548.33		[M+H]+		5	548.329	0	0.5	6.131	89109	91437	209858	110319	160992	158908	214375	104161	150403	157196	132530	107523	121966	97130	56050	44680	42637	91251	45237	50110	47464	48112	88149	34673	107230	56520	121467	50111	1016	1746	1255	1057
306	RCAMI1273	-5.6855	1.0199e-05	4.9914	8.9795e-05	0.4581	-1.1263	6.13_482.29		[M+H]+		5	482.291	0	0.5	6.135	132154	124375	275042	156033	223107	220230	287279	143631	216182	214892	186081	152683	176329	128942	75781	62657	59137	128579	61379	72328	64844	70392	124824	42953	153373	78473	164650	71517	1333	697	951	748
307	RCAMI226	5.6776	1.0392e-05	4.9833	9.1191e-05	3.8543	1.9465	0.95_874.79		[M+H]+		5	874.789	0	3.9	0.948	117364	156747	84872	55527	78066	81813	44919	32892	126187	62265	62620	112351	335694	62017	392150	286398	458639	182255	265689	560849	207584	195444	712252	255574	155574	199551	102103	253686	475	219	330	183
308	RCAMI1241	-5.6715	1.0544e-05	4.977	9.2101e-05	0.47643	-1.0697	7.93_453.16		[M+H]+		5	453.159	0	0.5	7.929	40609	54878	60514	50752	57995	71367	81124	67152	82330	65585	76015	65577	63817	49428	43192	38100	27822	30953	18717	20323	21062	18550	22606	14136	52958	40132	50602	37671	1980	1845	1856	1083
309	RCAMI1212	-5.6707	1.0564e-05	4.9762	9.2101e-05	0.49531	-1.0136	6.88_557.22		[M+H]+		5	557.221	0	0.5	6.876	48231	41068	65840	51181	66255	64598	73918	39267	73155	57239	50644	38350	55079	33753	23613	17808	15784	34733	20306	23882	21517	20731	46132	18392	51870	22190	59865	16147	21	22	216	21
310	RCAMI1292	-5.6623	1.0776e-05	4.9675	9.3648e-05	0.44901	-1.1552	6.13_570.34		[M+H]+		5	570.342	0	0.4	6.131	74669	73317	179197	90175	136495	129351	180550	88463	124448	133810	116070	88335	100769	78932	44104	34383	34754	74185	38282	42310	39592	43810	76262	27916	90578	47234	98444	40228	735	828	736	753
311	RCAMI444	5.6565	1.0924e-05	4.9616	9.463e-05	NA	NA	9.23_1030.42		[M+H]+		5	1030.42	0	1.6	9.231	30959	21821	32978	48943	44828	28066	31904	40032	33427	29942	39795	35924	43490	41116	54773	56560	79331	59179	47607	77276	47466	53461	59192	60244	37925	19244	37628	13151	247	1736	3542	3495
312	RCAMI465	5.6531	1.1012e-05	4.9581	9.5085e-05	NA	NA	9.23_1030.17		[M+H]+		5	1030.17	0	1.6	9.233	31021	22852	30853	46760	42542	25246	31513	39489	33968	27938	37263	33939	42816	39083	51637	54054	72865	53924	45486	73265	45490	48982	53139	59599	36631	19277	35847	13855	722	2424	3401	3292
313	RCAMI1217	-5.6458	1.1204e-05	4.9506	9.6431e-05	0.49057	-1.0275	6.32_527.21		[M+H]+		5	527.21	0	0.5	6.319	61244	46087	76714	52463	75237	68099	91146	43611	87386	59533	57639	45499	60484	39651	24494	19572	27105	40570	24040	26367	23423	27116	46830	15467	30721	19050	35558	17738	7	7	155	88
314	RCAMI1149	-5.6415	1.132e-05	4.9461	9.7037e-05	NA	NA	6.02_416.20		[M+H]+		5	416.203	0	0.5	6.023	72660	97625	42458	95213	65237	50783	47269	85709	79658	74954	69026	77359	43107	41563	39954	44361	36349	39344	25402	28233	57813	26121	28348	52040	58354	59455	49098	58750	1638	1677	1631	1618
315	RCAMI1049	-5.6405	1.1346e-05	4.9452	9.7037e-05	NA	NA	7.17_158.04		[M+H]+		5	158.041	0	0.6	7.166	121370	135978	148159	90327	157071	182267	171809	153482	126826	121789	119147	126202	117860	92839	95218	84282	55587	113061	61995	82261	90044	69293	89427	80912	159369	59688	193160	37422	7	75	91	7
316	RCAMI1276	-5.6378	1.1419e-05	4.9424	9.735e-05	0.4563	-1.132	6.13_526.32		[M+H]+		5	526.316	0	0.5	6.131	103878	101988	237316	124273	180068	176076	243904	120301	170580	177394	153348	120770	140379	108975	61180	50162	48971	103077	49164	57480	55477	56166	103163	37285	120634	65589	133452	56676	728	699	798	171
317	RCAMI1274	-5.6323	1.1568e-05	4.9367	9.8311e-05	0.45681	-1.1303	6.13_592.36		[M+H]+		5	592.355	0	0.5	6.133	64978	65783	158934	78090	115654	111815	156806	79916	109005	117644	100430	76009	86040	69659	38297	31149	31824	67024	32608	37377	38380	37863	68661	25304	79446	41072	88652	35644	674	1111	1208	1056
318	RCAMI630	5.6235	1.1814e-05	4.9276	0.00010008	NA	NA	7.91_173.14		[M+H]+		5	173.139	0	1.3	7.911	37865	31781	36497	33469	34558	34666	35812	38232	25921	30500	33141	38449	41791	37558	39499	45856	39203	40011	45011	50759	41946	46803	50837	45003	46066	36966	40074	34741	1122	2014	2371	1865
319	RCAMI5	5.619	1.194e-05	4.923	0.00010042	2.485	1.3133	8.56_280.09	Glycerophosphocholine	[M+Na]+	SUHOQUVVVLNYQR-MRVPVSSYSA-N	2	280.092	0	2.5	8.562	320205	106453	179126	371586	157492	136812	128733	93477	152332	182511	116784	301128	556480	276962	409605	542657	807774	282888	559432	540281	541846	415577	214632	434782	217361	918846	90758	1077838	12590	60359	112491	141980
320	RCAMI300	5.619	1.194e-05	4.923	0.00010042	2.485	1.3133	8.53_280.09		[M+H]+		5	280.092	0	2.5	8.528	320205	106453	179126	371586	157492	136812	128733	93477	152332	182511	116784	301128	556480	276962	409605	542657	807774	282888	559432	540281	541846	415577	214632	434782	217361	918846	19846	1077838	12590	60359	112491	141980
321	RCAMI1270	-5.6181	1.1965e-05	4.9221	0.00010042	0.45975	-1.1211	6.13_614.37		[M+H]+		5	614.368	0	0.5	6.132	51666	52432	124507	63548	95073	90220	124851	63289	84499	96281	78901	60309	69787	54644	30922	23985	24565	51153	27511	31342	30245	30976	56940	21050	64423	31450	67485	28105	400	268	195	375
322	RCAMI1284	-5.6145	1.2068e-05	4.9184	0.00010097	0.4522	-1.145	6.38_629.37		[M+H]+		5	629.374	0	0.5	6.382	57095	62093	145876	67719	106883	98177	138526	70662	92965	107816	89281	63019	77846	59473	37731	28911	26499	61262	28525	30732	30468	30821	60351	24849	74155	30739	87561	26530	12	380	640	563
323	RCAMI584	5.6078	1.226e-05	4.9115	0.00010225	NA	NA	8.82_98.98		[M+H]+		5	98.9845	0	1.3	8.824	297717	239780	303683	217455	242994	236421	214371	259568	240556	230058	243484	209888	287638	339377	365546	411435	319274	403327	303368	256628	293739	297497	353466	326241	388458	197722	359820	178069	399	826	1250	931
324	RCAMI67	-5.605	1.2341e-05	4.9086	0.00010262	NA	NA	7.42_221.09	5-Hydroxytryptophan	[M+H]+	LDCYZAJDBXYCGN-UHFFFAOYSA-N	3	221.092	0	0.6	7.423	3278	5029	3031	3083	3857	3995	3746	4198	3771	6236	3935	3646	3645	3016	1746	2851	1820	2507	2342	1788	2846	2070	2308	2377	1446	2364	2578	1492	305	87	292	495
325	RCAMI746	-5.6007	1.2469e-05	4.9042	0.0001031	NA	NA	9.59_186.08		[M+H]+		5	186.077	0	0.8	9.594	50890	45490	49250	50924	45365	44025	46502	41241	42076	47169	43394	49390	37345	37731	37706	44082	43705	36570	36913	32305	38522	42491	37619	39117	31791	42164	32887	34333	263	269	262	260
326	RCAMI489	5.6005	1.2476e-05	4.9039	0.0001031	NA	NA	6.53_337.27		[M+H]+		5	337.274	0	1.5	6.525	442513	379596	528052	504731	404643	423669	492485	466391	289594	392947	362700	669293	927812	607149	601354	831513	657796	765432	691604	684708	734536	568281	537020	590568	511388	772055	383473	850618	793	684	718	797
327	RCAMI1101	-5.5959	1.2612e-05	4.8992	0.0001039	NA	NA	9.38_381.10		[M+H]+		5	381.101	0	0.6	9.381	71623	103461	118466	57712	103661	123641	108920	119815	110598	95000	98302	77105	41463	76388	51561	49616	40812	58689	61157	62475	56787	59341	92391	47474	73642	35165	76507	18826	51	386	438	494
328	RCAMI14	5.5944	1.2656e-05	4.8977	0.00010395	NA	NA	8.77_332.08	dAMP	[M+H]+	KHWCHTKSEGGWEX-RRKCRQDMSA-N	3	332.076	0	1.7	8.773	3144	2873	2602	2384	2188	2026	2079	2396	1784	1439	1531	1588	3465	3823	4264	4972	3908	4893	2562	2837	3072	2975	3753	3251	3193	2257	3714	1889	5	82	187	53
329	RCAMI488	5.5908	1.2764e-05	4.894	0.00010422	NA	NA	6.53_597.30		[M+H]+		5	597.304	0	1.5	6.526	246783	211764	287571	279083	219819	235001	271693	253789	161688	221552	197445	372241	512861	330012	329278	464857	357086	428271	383342	373642	411530	314113	297199	332101	288018	433049	213497	472536	20	20	198	279
330	RCAMI1068	-5.59	1.2788e-05	4.8932	0.00010422	NA	NA	7.17_156.04		[M+H]+		5	156.042	0	0.6	7.165	1747535	2032276	2254580	1289347	2329487	2765540	2627711	2257251	1861840	1785886	1771258	1866394	1697179	1347620	1382488	1245660	803132	1685424	899470	1146615	1301271	1009440	1318403	1189418	2400447	864062	2913594	525056	19	19	257	186
331	RCAMI977	-5.5893	1.281e-05	4.8924	0.00010422	NA	NA	8.78_398.20		[M+H]+		5	398.203	0	0.7	8.781	210072	163450	195686	197895	205336	245157	199577	165314	216588	162605	174726	145536	168415	153445	129541	131127	131017	127153	86622	98510	110454	127087	164585	114157	187880	138975	158033	159589	34	558	339	647
332	RCAMI1503	-5.5881	1.2848e-05	4.8912	0.00010422	0.32495	-1.6217	5.13_312.10		[M+H]+		5	312.102	0	0.3	5.133	44033	40293	84633	35351	72302	110205	86155	83721	74429	81888	86882	24014	20786	26158	18056	26218	6648	43890	10193	18226	17701	15120	50827	13903	117344	10141	170994	6133	91	8	251	177
333	RCAMI491	5.587	1.2882e-05	4.89	0.00010422	NA	NA	6.41_339.29		[M+H]+		5	339.29	0	1.5	6.412	408202	238739	412212	401286	345375	356302	394718	361167	282221	383333	345927	552785	800766	460356	535857	563245	596967	452508	616613	661081	621005	537015	467573	520692	408013	678312	289589	740911	947	756	761	907
334	RCAMI528	5.5671	1.3505e-05	4.8695	0.00010893	NA	NA	6.55_621.31		[M+H]+		5	621.306	0	1.5	6.549	43133	35351	39692	38848	31666	35325	33580	37690	26200	36426	32889	49133	69311	41581	43480	57608	50817	49627	62255	61518	66343	51841	42257	48881	42465	56418	28549	70974	6	150	6	55
335	RCAMI428	5.5656	1.3552e-05	4.868	0.00010898	NA	NA	8.82_431.12		[M+H]+		5	431.119	0	1.7	8.825	1255046	856846	1204163	700445	879285	800838	672460	1051357	885510	794670	930343	592445	1099134	1441116	1665406	1940332	1448557	2012239	1359625	1014352	1137622	1268617	1745032	1444342	1877465	523206	1678019	493968	48	83	162	93
336	RCAMI1264	-5.5633	1.3627e-05	4.8656	0.00010926	0.46174	-1.1149	6.39_607.36		[M+H]+		5	607.362	0	0.5	6.387	53677	57122	135897	65220	100282	90751	124512	65797	86869	94598	84772	57058	71566	56644	33521	27460	24970	55534	28088	28562	29830	30995	59435	22776	70516	31064	80847	25013	815	641	329	732
337	RCAMI527	5.5607	1.3713e-05	4.8629	0.00010962	NA	NA	6.55_595.29		[M+H]+		5	595.29	0	1.5	6.552	38395	33075	44978	41557	35014	39374	42261	37077	25028	34826	30963	52043	74648	51901	45327	69149	53301	62305	53791	54056	56728	48172	46176	52445	44067	62510	34494	66425	202	21	20	20
338	RCAMI1291	-5.5592	1.376e-05	4.8614	0.00010967	0.44963	-1.1532	6.38_651.39		[M+H]+		5	651.387	0	0.4	6.378	59336	60857	151045	72985	112108	100755	145779	72818	92594	110908	90430	65399	83312	62559	39955	31129	27520	63105	28628	30426	31762	31729	56708	23506	74870	33938	89830	26089	1152	996	789	1159
339	RCAMI503	5.5566	1.3845e-05	4.8587	0.00011003	NA	NA	6.49_638.33		[M+H]+		5	638.331	0	1.5	6.486	61153	40416	63211	62460	46399	55280	49407	47502	33678	53046	42836	71392	99238	67925	66161	86549	81731	71550	87728	91435	90577	66681	65031	71879	55569	92160	41943	98473	2	105	2	140
340	RCAMI1379	-5.5546	1.391e-05	4.8567	0.00011022	0.40203	-1.3146	9.00_124.09		[M+H]+		5	124.087	0	0.4	9	279702	410832	186540	523158	347320	610489	286583	417541	206470	583357	538295	550951	316889	128787	125438	301477	140998	123035	109367	180124	218467	112370	88274	141276	549846	315410	196810	303299	39466	39205	37039	37778
341	RCAMI508	5.5499	1.4067e-05	4.8518	0.00011113	NA	NA	6.53_579.29		[M+H]+		5	579.294	0	1.5	6.526	73658	63338	86948	84011	66775	71920	83442	77785	51749	67232	61148	110756	153775	100733	97690	137317	106826	128413	113415	111092	121933	94151	87763	99302	86970	127863	66137	140949	3042	3115	3028	3006
342	RCAMI578	5.5408	1.4376e-05	4.8424	0.00011324	NA	NA	8.83_62.06		[M+H]+		5	62.0601	0	1.4	8.829	285511	236073	289614	216136	247753	234647	228185	250129	244832	235291	237686	208458	288405	340667	360570	415328	342115	400007	310053	247209	262364	301124	366785	316219	374986	189849	339492	183621	139	410	249	732
343	RCAMI1051	-5.539	1.4436e-05	4.8405	0.00011339	NA	NA	2.91_61.04		[M+H]+		5	61.0392	0	0.6	2.907	212758	389267	172929	233757	277111	237787	284533	260927	246416	263451	190034	161460	160197	145127	144850	154231	162865	171183	118149	187441	168595	167344	135408	111288	185538	195653	151717	223634	6199	4931	4432	4216
344	RCAMI1394	-5.5357	1.4551e-05	4.8371	0.00011394	0.39649	-1.3346	6.46_932.53		[M+H]+		5	932.529	0	0.4	6.46	113460	106647	258438	125340	201922	186075	256742	117742	185087	177230	159268	109956	155475	107293	63091	52595	42682	113170	34456	37636	36386	38545	83008	27820	138467	51532	171061	40149	101	132	66	114
345	RCAMI635	5.5346	1.4591e-05	4.8359	0.00011394	NA	NA	8.82_173.02		[M+H]+		5	173.021	0	1.3	8.825	70541	59726	74188	54977	58444	65098	56261	68013	61071	58078	62969	51930	71764	73807	82847	94872	83115	91792	71474	67089	72437	76336	79307	75487	89621	51215	82233	45868	111	223	220	165
346	RCAMI1324	-5.5305	1.4733e-05	4.8317	0.00011442	0.4335	-1.2059	9.47_306.12		[M+H]+		5	306.119	0	0.4	9.475	80037	45171	76491	55815	119222	97870	82547	40706	62398	49447	45828	54958	54392	40228	33997	36287	22814	38054	13905	18479	17401	21212	34998	19582	58238	25274	63176	27313	141	92	46	123
347	RCAMI1399	-5.5303	1.4738e-05	4.8316	0.00011442	0.39408	-1.3434	9.00_170.09		[M+H]+		5	170.092	0	0.4	9	1091403	1506510	669445	1882753	1302286	2164466	1121058	1465008	763432	2166021	1915697	1996260	1239946	453721	422729	1183113	452421	420940	373253	633884	781284	370177	281254	498183	1908823	1176500	703639	1072890	928	5812	4092	5489
348	RCAMI807	-5.5244	1.4947e-05	4.8254	0.00011571	NA	NA	7.73_203.05		[M+H]+		5	203.051	0	0.8	7.733	432445	516132	526800	427087	483180	493454	550726	484364	523354	498694	500667	436242	351960	446301	353041	304084	307523	456629	352261	396215	382487	381056	456925	386807	436448	351183	529379	350896	137	10659	9402	10557
349	RCAMI1130	-5.5108	1.544e-05	4.8113	0.00011919	NA	NA	6.56_291.11		[M+H]+		5	291.106	0	0.6	6.559	201788	256030	270105	220212	242977	346563	367620	270160	339171	274240	230938	240134	272689	188611	179533	208854	142354	154845	99895	120789	124994	94165	139053	83987	232337	164922	241404	163535	7	156	107	73
350	RCAMI941	-5.5072	1.5573e-05	4.8076	0.00011955	NA	NA	9.67_527.16		[M+H]+		5	527.157	0	0.7	9.672	120265	107931	109738	134338	126378	118159	124488	124949	118157	138585	122483	151804	88231	63455	68869	67154	73985	69494	84650	117139	123172	98047	91475	96728	86801	84934	80608	80054	236	1094	1248	4422
351	RCAMI1223	-5.5071	1.5576e-05	4.8076	0.00011955	0.4867	-1.0389	9.38_342.14		[M+H]+		5	342.14	0	0.5	9.383	435783	198294	371309	329082	578775	483623	398878	199251	294062	249572	210307	334459	265595	201761	209233	185862	175419	171353	120375	126579	136808	140396	129274	124738	221612	210972	215510	151833	146	989	441	1627
352	RCAMI509	5.5011	1.5801e-05	4.8013	0.00012093	NA	NA	6.41_524.30		[M+H]+		5	524.299	0	1.5	6.412	1666595	939360	1579374	1583228	1317873	1419081	1539019	1419597	1120847	1501374	1338150	2190657	3019972	1823070	2088405	2197220	2319735	1779712	2395530	2537183	2455342	2045874	1796518	2043712	1621297	2666442	1133474	2884132	425	77	1281	442
353	RCAMI1315	-5.494	1.6071e-05	4.794	0.00012239	0.43641	-1.1962	6.60_717.35		[M+H]+		5	717.352	0	0.4	6.603	40879	35874	72090	41585	58297	57576	70360	38830	61429	49717	51496	34525	52788	32885	19619	16533	13369	40168	12035	13184	12632	13526	29612	11021	48417	16498	65875	12724	68	200	85	116
354	RCAMI687	5.4937	1.6082e-05	4.7937	0.00012239	NA	NA	8.39_381.08		[M+H]+		5	381.08	0	1.2	8.391	133846	148570	141145	135738	129490	120490	122141	127533	125382	126903	152157	142177	156972	158563	162796	165372	194214	158083	147655	153020	147557	155480	146245	156713	206955	138943	158040	154654	94	678	992	1822
355	RCAMI57	-5.4874	1.6325e-05	4.7872	0.00012388	NA	NA	6.16_150.08	N6-Methyladenine	[M+H]+	CKOMXBHMKXXTNW-UHFFFAOYSA-N	2	150.077	0	0.7	6.164	517432	521399	589527	479364	633238	678441	582842	536301	456797	477889	546628	500246	451374	395065	356434	438042	282701	554518	328720	325634	393593	333820	431063	366461	557116	356186	539994	314531	302	466	580	690
356	RCAMI1357	-5.4732	1.6887e-05	4.7724	0.00012779	0.41406	-1.2721	7.69_146.12		[M+H]+		5	146.116	0	0.4	7.687	303280	445252	370185	186170	481139	460604	309327	355079	684673	550004	639084	161870	203469	281028	140026	150188	141579	226609	114955	114305	147949	155457	223935	148697	402988	120263	1031559	115599	742	2101	1524	1886
357	RCAMI536	5.4705	1.6999e-05	4.7696	0.00012808	NA	NA	6.49_621.31		[M+H]+		5	621.305	0	1.4	6.488	192136	137593	203964	192953	152463	173754	169385	159724	117162	169260	145592	233440	307702	209316	211665	277602	246733	227082	272105	281071	277540	216456	202690	222238	181716	296685	135916	322561	10	10	10	101
358	RCAMI1352	-5.4699	1.7021e-05	4.769	0.00012808	0.4165	-1.2636	6.36_739.44		[M+H]+		5	739.441	0	0.4	6.364	50449	51467	145920	63516	103886	91576	134131	67040	79980	100564	81792	59639	71890	61337	35944	28194	25002	56132	21274	22901	22737	23031	43035	17497	63504	28933	76636	21529	98	398	345	298
359	RCAMI1340	-5.4634	1.7288e-05	4.7623	0.00012973	0.42351	-1.2395	6.37_717.43		[M+H]+		5	717.428	0	0.4	6.367	58551	60748	162342	71704	116489	106389	150930	75990	96803	115420	92617	67838	84019	69104	41259	32488	28226	64110	25552	26760	26748	27590	52260	19860	76209	30742	87456	26360	454	687	532	534
360	RCAMI1405	-5.4592	1.7463e-05	4.7579	0.00013038	0.38943	-1.3605	7.66_146.11		[M+H]+		5	146.109	0	0.4	7.659	303280	518997	370185	186170	485464	507823	309327	355079	684673	725128	639084	161870	203469	281028	140026	150188	141579	226609	114955	114305	147949	155457	219133	148697	402988	120263	1031559	115599	742	2101	950	1886
361	RCAMI366	5.459	1.7471e-05	4.7577	0.00013038	NA	NA	8.88_259.11		[M+H]+		5	259.114	0	1.9	8.876	92396	57946	62524	86539	61668	55199	51456	78889	57450	65331	58609	85819	154600	109227	148126	186622	114344	106422	212435	104438	150176	109908	55926	119324	95435	111565	39482	82295	278	502	544	1002
362	RCAMI1121	-5.4476	1.7952e-05	4.7459	0.0001336	NA	NA	2.52_245.10		[M+H]+		5	245.1	0	0.6	2.521	46910	45276	67913	40611	67787	67333	68648	50286	53488	43754	40298	43333	43734	42754	28479	29937	18049	43248	22260	24287	24363	22677	37550	19911	54902	24224	66752	21887	432	332	9	515
363	RCAMI982	-5.4374	1.8392e-05	4.7354	0.00013649	NA	NA	6.45_445.24		[M+H]+		5	445.24	0	0.7	6.452	48827	37427	50079	52929	47567	45989	57162	36050	55901	50366	43142	43037	48752	29652	25119	23464	26011	29516	29249	34232	30941	32320	44812	28290	36913	36186	34997	31695	62	635	62	61
364	RCAMI1305	-5.4331	1.8586e-05	4.7308	0.00013755	0.44173	-1.1788	6.37_673.40		[M+H]+		5	673.4	0	0.4	6.373	60643	64325	164615	76421	119817	108247	151039	76835	100975	117628	95846	67216	87491	70025	40389	34075	29508	66704	28358	30163	30019	32726	59357	22850	81215	35122	92443	26978	387	493	821	567
365	RCAMI228	5.4305	1.8699e-05	4.7282	0.00013801	3.7446	1.9048	0.98_902.82		[M+H]+		5	902.818	0	3.7	0.985	22899	38841	17379	9365	17842	17903	8627	7231	26464	14998	13811	19090	73495	11674	80617	60961	81552	41131	58169	105968	40277	37356	153371	58452	29187	38939	18814	39462	280	274	270	303
366	RCAMI1333	-5.4283	1.8798e-05	4.7259	0.00013824	0.42972	-1.2185	6.37_695.41		[M+H]+		5	695.414	0	0.4	6.369	59139	63514	166643	75945	121616	106628	153060	76190	98820	115980	93010	66469	84868	69532	41551	33035	28708	66530	26135	27940	28902	30957	55367	20852	76766	33952	91122	25861	295	374	428	852
367	RCAMI1164	-5.4275	1.8832e-05	4.7251	0.00013824	NA	NA	5.99_113.07		[M+H]+		5	113.071	0	0.5	5.988	94489	95129	114548	70586	135487	129813	117024	110416	83762	75092	83028	97959	92678	86816	51117	62951	42007	73207	31120	39371	41400	32281	50326	29379	86900	59478	93528	56296	1966	2768	2370	2913
368	RCAMI1366	-5.4187	1.9235e-05	4.7159	0.00014071	0.41045	-1.2847	6.44_432.24		[M+H]+		5	432.245	0	0.4	6.443	447602	491105	667527	439880	743006	775805	761787	504958	763110	551590	593022	307684	428283	320059	185124	181508	78142	422817	119415	169150	157303	155014	527962	147689	688631	103070	924399	60263	5259	5088	4118	4683
369	RCAMI18	5.4179	1.9273e-05	4.7151	0.00014071	NA	NA	9.22_349.06	Inosine-5'-monophosphate	[M+H]+	GRSZFWQUAKGDAV-KQYNXXCUSA-N	3	349.062	0	1.5	9.223	166657	121961	150870	138538	141508	130568	108742	130285	108867	115087	134826	96940	149574	250868	209189	275608	188763	243894	163475	137011	165637	177367	192116	199925	219083	88362	204002	59832	145	935	14	1075
370	RCAMI263	5.4115	1.9568e-05	4.7085	0.00014248	2.9368	1.5542	0.93_577.52		[M+H]+		5	577.519	0	2.9	0.933	29219	40121	26014	17729	22402	25720	15019	11114	37411	20521	20782	33668	77868	17545	85982	64464	95476	43032	64800	142623	52954	52515	115009	67947	39893	63286	22722	66819	1411	1039	551	760
371	RCAMI660	5.4041	1.9915e-05	4.7008	0.00014461	NA	NA	9.85_348.07		[M+H]+		5	348.071	0	1.2	9.854	94687	74010	87769	73562	79645	68051	74903	74494	72191	73178	66455	76216	90281	86514	109401	88868	106703	85462	102554	84790	87402	94643	90942	95952	106435	74498	115551	81122	581	3716	4333	5647
372	RCAMI225	5.4004	2.0097e-05	4.6969	0.00014554	3.8578	1.9478	0.93_790.69		[M+H]+		5	790.693	0	3.9	0.925	51043	60174	43929	30201	25043	43117	26955	15940	51080	26712	32932	52231	163819	29194	194403	125264	316829	69704	98819	297420	67496	98352	203264	107543	95676	150529	48024	158617	212	186	170	252
373	RCAMI1295	-5.3933	2.044e-05	4.6895	0.00014763	0.44734	-1.1605	2.35_146.08		[M+H]+		5	146.081	0	0.4	2.349	80706	55471	89849	46706	114085	79082	105083	50207	55287	42866	42908	60099	53072	51253	31964	35381	27121	40871	19984	19195	18637	22108	31645	16642	40228	35122	67324	34432	563	6688	7270	6842
374	RCAMI523	5.3883	2.0686e-05	4.6843	0.00014901	NA	NA	6.53_614.33		[M+H]+		5	614.331	0	1.5	6.527	73849	63910	83017	81385	67436	69691	77850	75105	47213	68155	57858	105552	144041	94581	92336	129470	103738	120236	111290	105090	114374	93253	84808	92628	83241	121446	62600	136699	284	233	158	147
375	RCAMI1122	-5.3761	2.1297e-05	4.6717	0.000153	NA	NA	9.25_311.12		[M+H]+		5	311.115	0	0.6	9.247	54962	36440	58609	35764	74600	61444	52518	40487	41165	32833	31387	41689	28830	25786	35813	26997	14027	28530	22245	22734	23200	26749	28580	32299	39989	21283	41071	16668	197	272	315	259
376	RCAMI79	-5.3746	2.1372e-05	4.6702	0.00015313	0.46453	-1.1061	7.64_147.12	Butyrobetaine	[M]+	JHPNVNIEXXLNTR-UHFFFAOYSA-O	3	147.121	0	0.5	7.644	26814	33714	30190	15623	31522	35152	25371	27593	39671	41574	45438	12382	17108	24331	12273	12892	11533	18500	10016	9268	11361	12313	18391	11589	31743	10019	73137	2624	1373	1865	1330	1626
377	RCAMI1374	-5.3731	2.1449e-05	4.6686	0.00015327	0.40451	-1.3058	6.44_976.55		[M+H]+		5	976.555	0	0.4	6.444	49422	46283	117453	53940	91052	83391	117095	52195	80473	76892	70403	48865	70636	48872	28178	24055	18756	50198	15926	17031	16546	17594	38161	13032	62354	21822	77110	17187	54	68	50	55
378	RCAMI325	5.3709	2.1566e-05	4.6662	0.00015347	2.2738	1.1851	5.46_508.34		[M+H]+		5	508.341	0	2.3	5.463	72987	60128	50916	84263	37282	44107	68024	70176	52524	56348	63093	128064	225787	74719	118098	102782	191412	77333	227219	206526	175770	142961	93820	155145	79780	209449	51319	238891	24	244	24	253
379	RCAMI1242	-5.3704	2.1591e-05	4.6657	0.00015347	0.47488	-1.0744	6.13_658.39		[M+H]+		5	658.394	0	0.5	6.135	35584	37703	90303	45740	67502	61453	88690	43836	60382	67483	54951	42664	49732	40454	21763	17513	17038	36738	20391	22688	23186	23986	41502	15664	44425	22361	48181	19271	515	352	550	282
380	RCAMI1061	-5.368	2.1712e-05	4.6633	0.00015393	NA	NA	6.75_313.15		[M+H]+		5	313.15	0	0.6	6.747	64084	75509	67007	50428	83315	87013	86968	71845	75749	68255	69652	53701	65023	51314	44360	45705	30815	61893	32882	35735	40530	29426	55731	31676	78678	28297	97773	21576	4	4	4	4
381	RCAMI1127	-5.3632	2.1965e-05	4.6583	0.00015531	NA	NA	6.37_483.19		[M+H]+		5	483.185	0	0.6	6.368	52058	44539	55660	43998	58560	56629	66490	35869	65658	47307	47125	35192	50407	30704	19408	16952	23229	33875	24693	27477	23699	26765	44715	16848	24970	17058	27439	15202	98	324	72	51
382	RCAMI1245	-5.3613	2.2065e-05	4.6563	0.00015561	0.47071	-1.0871	6.13_636.38		[M+H]+		5	636.382	0	0.5	6.134	44266	46150	114035	56034	83692	80100	109572	55105	76613	85330	71437	53008	61117	50686	27335	21582	21705	48732	24370	27751	29249	29075	50748	19686	58499	29907	63107	24701	811	796	569	853
383	RCAMI458	5.3552	2.2389e-05	4.65	0.00015749	NA	NA	9.01_259.11		[M+H]+		5	259.114	0	1.6	9.012	55911	40633	49314	51306	39465	33047	40359	47634	52984	41370	37120	47104	66205	65989	78520	87276	78585	55616	115640	68223	79192	60024	46224	54753	43509	56818	21631	53960	285	373	243	868
384	RCAMI1358	-5.3376	2.3352e-05	4.6317	0.00016334	0.414	-1.2723	6.36_761.45		[M+H]+		5	761.454	0	0.4	6.361	37154	40677	110140	47079	77903	68912	100057	47492	60933	74349	57990	43305	54700	44010	27778	21674	16780	43963	15090	16657	15736	16524	31926	12281	48483	19450	59703	16403	212	149	272	259
385	RCAMI1080	-5.3366	2.3412e-05	4.6306	0.00016334	NA	NA	1.49_132.10		[M+H]+		5	132.102	0	0.6	1.493	92570	70577	64333	60958	118797	87370	98129	83942	65276	46920	71726	101657	45554	53391	41801	69127	41689	36304	40781	50633	50248	60445	43826	47236	56797	3773	33270	4383	221	710	676	1180
386	RCAMI1598	-5.3364	2.3422e-05	4.6304	0.00016334	0.20826	-2.2636	6.72_301.20		[M+H]+		5	301.202	0	0.2	6.717	61163	32437	101216	42450	130386	137618	92249	59595	38122	32830	47664	101295	38646	42990	26645	24141	16551	16549	2778	2365	4004	1933	2929	3115	49099	39587	34423	35720	156	445	769	718
387	RCAMI923	-5.3357	2.3464e-05	4.6296	0.00016334	NA	NA	7.60_127.04		[M+H]+		5	127.039	0	0.7	7.598	95638	116520	111263	104078	107444	112998	133152	109520	121019	120170	119168	108468	88132	95543	66631	58451	47527	88249	76868	91882	81735	84186	100767	82821	97648	82915	112353	83597	660	6286	6486	5999
388	RCAMI380	5.326	2.4016e-05	4.6195	0.00016675	NA	NA	6.99_173.14		[M+H]+		5	173.14	0	1.9	6.988	46831	29404	37104	48211	34809	33835	40973	34836	25776	32481	28105	70145	92458	45692	48550	62363	92273	46897	83245	101145	81370	86660	51671	70750	35558	111922	47895	135581	2652	3539	4422	3555
389	RCAMI339	5.3196	2.4385e-05	4.6129	0.00016887	2.1431	1.0997	0.92_897.76		[M+H]+		5	897.763	0	2.1	0.922	59645	52806	58689	57001	39763	62108	35077	41427	105273	90526	72064	111093	226247	88490	205292	162602	206666	87435	101165	139350	95138	112411	122986	135544	82501	151417	39833	160080	623	824	510	667
390	RCAMI913	-5.3145	2.4683e-05	4.6076	0.0001705	NA	NA	7.59_97.03		[M+H]+		5	97.0283	0	0.7	7.594	54505	65896	61643	59900	64523	67376	70888	63708	67632	69710	66460	63976	49443	54613	37959	36549	25981	49283	42450	51483	50220	47949	57781	49565	56690	51176	64158	48281	236	2445	2339	2275
391	RCAMI950	-5.2983	2.5662e-05	4.5907	0.00017682	NA	NA	7.90_85.03		[M+H]+		5	85.0281	0	0.7	7.9	41930	60437	57516	41905	51301	51529	58466	47806	53999	53022	54085	42234	35372	48636	30835	25765	25236	44041	30910	35296	32568	34992	48463	31248	44143	28217	66458	30860	623	5908	5153	5689
392	RCAMI1259	-5.2827	2.6642e-05	4.5744	0.0001831	0.46352	-1.1093	1.36_234.13		[M+H]+		5	234.125	0	0.5	1.356	91266	129956	104558	79253	78859	57724	94116	78346	55238	65031	39170	94245	46885	41826	45405	50611	62057	52436	20033	26975	34399	21668	27058	19220	28811	69084	42744	80785	815	26	26	25
393	RCAMI66	-5.2735	2.7235e-05	4.5649	0.00018669	NA	NA	6.23_190.05	Kynurenic acid	[M+H]+	HCZHHEIFKROPDY-UHFFFAOYSA-N	3	190.049	0	0.6	6.231	7249	7341	7775	6888	7980	8170	9069	7260	7628	8263	6863	7898	6486	6866	6659	7599	4115	4529	3830	3045	4149	3127	3103	3215	5643	6161	6000	7113	205	7	389	66
394	RCAMI567	5.2697	2.749e-05	4.5608	0.00018797	NA	NA	9.64_345.11		[M+H]+		5	345.106	0	1.4	9.639	55953	54741	56423	44263	51063	58987	43131	51163	46722	43541	54242	36706	53849	67521	68697	80544	67267	84806	61269	54035	60276	66913	82961	73176	93853	32971	98161	23825	8	8	8	8
395	RCAMI1228	-5.2628	2.7949e-05	4.5536	0.00019062	0.48365	-1.048	6.14_680.41		[M+H]+		5	680.408	0	0.5	6.137	31202	33513	80050	38761	61947	55642	76870	39783	52537	58696	47393	35684	41099	35981	20245	15103	16217	36060	18066	19993	19610	21373	37136	15146	40085	18866	43293	16887	349	411	216	506
396	RCAMI335	5.2616	2.8031e-05	4.5524	0.00019069	2.2066	1.1418	2.93_184.06		[M+H]+		5	184.06	0	2.2	2.928	31132	35275	25880	32605	18806	20681	19103	17286	15266	27887	20716	24465	58068	41715	56541	67406	126990	62178	34350	29879	47073	39324	29899	44520	30518	49324	26462	58010	227	159	344	221
397	RCAMI1599	-5.2511	2.8742e-05	4.5415	0.00019504	0.20295	-2.3008	8.99_474.22		[M+H]+		5	474.219	0	0.2	8.995	49535	74536	214779	89604	94173	65251	131157	100104	75024	82111	155253	85050	70450	59818	19514	19849	22187	43088	1134	1580	2092	2107	2104	2976	92936	64167	80600	66587	9	9	9	9
398	RCAMI978	-5.2416	2.9405e-05	4.5316	0.00019904	NA	NA	8.93_702.27		[M+H]+		5	702.268	0	0.7	8.93	85010	77130	97463	78955	106475	110007	103734	96884	106509	84456	93180	92667	58996	68191	51855	48762	36283	66707	52432	76536	63642	84099	81867	73649	88903	54521	76938	39937	4	5	44	47
399	RCAMI1255	-5.2129	3.1514e-05	4.5015	0.00021278	0.46525	-1.1039	6.38_476.27		[M+H]+		5	476.271	0	0.5	6.381	457774	336276	709922	456457	699230	647228	737637	434694	744186	475758	480572	347994	501004	337976	193064	172833	130658	405899	155037	187339	180316	179006	451507	142374	503478	177943	689238	151546	334	34	33	652
400	RCAMI85	-5.21	3.1732e-05	4.4985	0.00021371	0.36421	-1.4572	4.65_69.04	Imidazole	[M+H]+	RAXXELZNTBOGNW-UHFFFAOYSA-N	3	69.0445	0	0.4	4.651	10382	20212	13940	9627	25164	23570	14143	24200	14318	20202	23023	5530	5407	7622	4993	9626	2175	9292	3615	4620	3840	3946	14760	4516	18195	6977	22280	962	1306	1372	1453	840
401	RCAMI48	-5.2059	3.2046e-05	4.4942	0.00021529	NA	NA	8.16_132.07	Hydroxyproline	[M+H]+	PMMYEEVYMWASQN-DMTCNVIQSA-N	1	132.066	0	0.8	8.161	194046	178736	197898	161286	198034	178809	183161	191578	174392	172716	194444	153360	145582	176487	135476	159844	129780	166614	129732	103523	127621	131356	160444	135851	200174	112053	231492	87457	94	361	383	136
402	RCAMI289	5.202	3.2347e-05	4.4902	0.00021677	2.5583	1.3552	5.41_337.27		[M+H]+		5	337.274	0	2.6	5.408	166354	89944	102803	163955	63895	83017	129966	109169	82268	87361	65767	251516	523510	156257	230156	254381	345567	170852	480765	459187	353034	263848	129483	204386	108021	470563	36738	547012	1118	1276	1218	945
403	RCAMI861	-5.1954	3.2869e-05	4.4832	0.00021973	NA	NA	8.67_360.15		[M+H]+		5	360.151	0	0.7	8.667	948379	1007396	992654	1013512	1016651	1015610	1028641	932977	1022515	1176602	1169615	989848	894757	800055	739027	617123	445436	779134	670447	819883	878809	765931	844775	866763	991730	764846	1161154	521078	449	1607	1853	3202
404	RCAMI307	5.1936	3.3007e-05	4.4814	0.0002201	2.4448	1.2897	5.41_509.29		[M+H]+		5	509.288	0	2.4	5.408	70457	34862	41290	71172	27138	35045	53351	43288	34287	37493	27538	102354	194228	65126	97240	106939	134508	68724	188292	170994	141824	109004	51251	85630	42882	175721	13835	208142	1442	1476	1435	1425
405	RCAMI1099	-5.192	3.3136e-05	4.4797	0.00022042	NA	NA	9.25_292.10		[M+H]+		5	292.103	0	0.6	9.253	278449	192697	289816	193463	387297	312193	268284	209962	211578	175718	168904	225113	168490	137270	199458	138966	79905	150470	115792	120012	124185	145302	150522	183080	209656	107213	208524	85336	104	270	114	197
406	RCAMI72	-5.1796	3.4138e-05	4.4668	0.00022652	NA	NA	9.26_310.11	N-Acetylneuraminic acid	[M+H]+	SQVRNKJHWKZAKO-LUWBGTNYSA-N	3	310.114	0	0.6	9.255	406177	271426	429106	268113	560593	460410	394849	303947	301612	244422	233184	310924	226761	189106	276243	203041	107732	214409	161361	164436	180251	208535	207509	248645	301865	160266	297238	118777	98	262	8	360
407	RCAMI221	5.1786	3.4221e-05	4.4657	0.00022652	3.9228	1.9719	0.92_866.73		[M+H]+		5	866.727	0	3.9	0.92	29720	33390	33621	27928	19047	32743	21136	18893	55555	41161	2331	52564	180973	60764	177442	114338	254792	63232	73381	166153	59319	82100	131213	80223	69889	121478	35604	129643	773	200	118	164
408	RCAMI894	-5.1757	3.4465e-05	4.4626	0.00022757	NA	NA	9.87_162.11		[M+H]+		5	162.113	0	0.7	9.866	41414	61211	51921	40542	44151	43542	60077	61736	53622	47578	36618	52297	41647	31310	40513	31551	28715	35665	36602	38805	39538	32586	34377	39207	54013	27378	41557	27477	1602	5535	5001	5445
409	RCAMI336	5.1722	3.4753e-05	4.459	0.00022891	2.1706	1.1181	0.92_896.77		[M+H]+		5	896.766	0	2.2	0.922	103289	89011	104542	99935	68522	108145	61288	56303	191434	164201	130122	201984	412750	163506	358479	279589	370235	153604	177616	246392	174755	200913	215612	239338	150573	264678	71360	289012	624	678	197	336
410	RCAMI1402	-5.1581	3.5953e-05	4.4443	0.00023624	0.39241	-1.3495	7.92_220.07		[M+H]+		5	220.071	0	0.4	7.92	455871	207595	548773	555918	581410	332422	672360	596254	318804	308605	568085	361416	213892	407030	349829	195399	164626	231013	106703	98694	90864	114478	138997	49703	300506	288677	330814	286222	87	511	293	192
411	RCAMI541	5.153	3.6403e-05	4.4389	0.00023862	NA	NA	9.68_110.07		[M+H]+		5	110.071	0	1.4	9.682	250447	264788	317073	318543	241911	225354	298438	352418	283664	280749	244338	392970	547457	407121	356627	451460	389688	443618	401367	440667	518941	373999	286725	356693	202866	421063	198579	408242	4299	13370	24754	29479
412	RCAMI555	5.1431	3.7284e-05	4.4285	0.00024329	NA	NA	9.20_276.12		[M+H]+		5	276.119	0	1.4	9.204	67960	58883	67377	49183	57493	64286	61553	53068	55479	52496	63647	57589	65380	82465	97634	80346	72075	109788	68976	62729	67860	89042	108929	92023	84901	44351	68751	40098	187	577	463	592
413	RCAMI905	-5.1429	3.7298e-05	4.4283	0.00024329	NA	NA	7.59_85.03		[M+H]+		5	85.0285	0	0.7	7.594	124002	152043	145607	131901	142956	147070	170212	142181	160115	160250	154179	140331	114705	127902	86007	79206	61947	113902	104209	120292	106196	111122	133805	108544	128640	113344	148864	114057	553	4574	4438	4434
414	RCAMI1092	-5.1376	3.7781e-05	4.4227	0.00024554	NA	NA	8.79_342.14		[M+H]+		5	342.14	0	0.6	8.791	95393	122162	105275	103676	108737	122485	107838	109110	102126	131844	132671	99082	57895	61328	51243	44275	25847	66024	60609	77802	81737	79171	103120	87801	121397	61432	124410	50543	132	28	3	3
415	RCAMI1024	-5.1371	3.7825e-05	4.4222	0.00024554	NA	NA	8.12_266.16		[M+H]+		5	266.16	0	0.6	8.121	94894	80789	94280	67800	133324	132751	90155	71520	73688	66948	82259	73551	49748	56042	60417	69926	49403	70004	63325	41542	49774	57976	61337	58837	102295	50092	100936	37589	471	48	4337	4700
416	RCAMI1156	-5.1336	3.8147e-05	4.4185	0.00024647	NA	NA	2.45_114.05		[M+H]+		5	114.055	0	0.5	2.447	51071	32434	63842	48673	71938	58847	65073	31296	48931	37217	33073	42164	45489	33280	22919	25826	19391	35807	17603	22932	20335	19657	31492	15570	47701	23316	62066	21284	1699	1581	1866	1414
417	RCAMI177	5.1335	3.8151e-05	4.4185	0.00024647	6.611	2.7249	0.96_766.67		[M+H]+		5	766.67	0	6.6	0.964	731	35442	17786	5462	7638	43926	27831	3560	55891	10961	18923	8286	190132	10446	215534	101250	221060	80104	88182	179984	76732	132318	161762	105575	94087	153524	49851	165358	855	639	1152	1295
418	RCAMI483	5.1309	3.8392e-05	4.4158	0.00024743	NA	NA	8.91_234.10		[M+H]+		5	234.097	0	1.5	8.912	522924	453186	639072	573211	397903	531127	296701	324781	371749	475996	481238	433144	846124	748128	640691	893658	888270	764490	458671	556670	688666	677829	660374	679624	742680	572995	557916	584850	82	902	928	1056
419	RCAMI1063	-5.1236	3.9078e-05	4.4081	0.00025126	NA	NA	9.52_376.15		[M+H]+		5	376.146	0	0.6	9.519	77011	114934	92944	63611	101617	110768	92393	113029	83691	87086	110347	73158	43436	50813	45772	52680	31433	49258	59044	61227	66340	61646	102756	64206	105821	40702	131313	27744	162	560	490	500
420	RCAMI795	-5.1224	3.919e-05	4.4068	0.00025136	NA	NA	8.00_163.13		[M+H]+		5	163.125	0	0.8	8.001	139760	169389	142055	136554	157247	150086	164434	181675	162199	162908	158610	159800	138422	122109	165171	117906	94800	114156	123766	115298	121504	112243	118289	145018	174546	106572	164508	89165	137	141	137	136
421	RCAMI477	5.1214	3.9282e-05	4.4058	0.00025136	NA	NA	9.12_852.24		[M+H]+		5	852.24	0	1.6	9.123	36811	29916	38970	30731	35859	32754	29183	34643	27286	29998	28688	30595	65470	52722	65329	66353	49247	68124	40156	37900	45215	37542	35177	37079	64128	29405	64566	18741	5	54	5	60
422	RCAMI371	5.1195	3.947e-05	4.4037	0.00025197	NA	NA	0.93_740.64		[M+H]+		5	740.639	0	1.9	0.925	44562	32262	60422	40829	39729	44686	30836	35658	88677	59122	53325	66008	127800	59559	127518	104733	124031	59712	63169	112956	64331	100852	101914	87389	73360	116967	37434	120098	3992	4284	2546	3810
423	RCAMI513	5.1032	4.1048e-05	4.3867	0.00026143	NA	NA	8.98_234.10		[M+H]+		5	234.097	0	1.5	8.984	499692	392651	522317	418086	362516	346858	287320	275116	317679	352521	393654	332792	698367	651325	554746	653353	641605	666946	389549	399133	518697	523967	503126	544620	629137	572995	512167	584850	208	677	497	1015
424	RCAMI798	-5.0967	4.1694e-05	4.3799	0.00026492	NA	NA	9.85_186.08		[M+H]+		5	186.077	0	0.8	9.851	62110	49678	55066	45240	56900	44621	44390	49048	47968	44126	52428	41752	35560	40949	43733	43326	37461	44153	37048	31198	34633	38770	38769	42168	40294	33108	42363	25246	304	311	303	300
425	RCAMI236	5.076	4.3835e-05	4.3582	0.00027786	3.6363	1.8625	0.95_848.77		[M+H]+		5	848.771	0	3.6	0.949	393744	528865	291452	189425	263657	299764	160492	110775	451267	216864	241968	381697	953549	189054	1158495	785256	1357246	535412	869509	2063579	699546	633975	2668339	921911	485870	744461	352824	796424	806	792	1129	821
426	RCAMI577	5.056	4.6004e-05	4.3372	0.00029093	NA	NA	7.27_173.14		[M+H]+		5	173.14	0	1.4	7.268	140148	122288	128747	109734	120641	115793	132426	158086	93218	106419	123649	131775	162731	155582	141641	173029	117943	204507	151310	187666	157994	174165	199328	186156	167239	105808	165771	98571	1328	2552	3339	2777
427	RCAMI812	-5.0539	4.6244e-05	4.3349	0.00029176	NA	NA	9.86_166.05		[M+H]+		5	166.053	0	0.8	9.863	93841	80511	91948	88751	82824	62168	75723	87801	76242	70027	76189	84390	70964	59936	56600	75061	73318	66949	64622	54997	53475	59260	65748	50389	80724	32113	105423	33495	231	633	709	985
428	RCAMI272	5.0498	4.6707e-05	4.3306	0.00029399	2.7551	1.4621	8.65_174.08		[M+H]+		5	174.077	0	2.8	8.65	38905	27541	49993	38066	35322	41051	36687	27496	53020	41082	40389	22078	58397	126564	41096	113762	279158	142401	58501	49982	69171	83496	150864	70906	52984	56786	41443	84296	68	1387	2256	1480
429	RCAMI1023	-5.0224	4.9906e-05	4.3019	0.00031339	NA	NA	5.99_261.09		[M+H]+		5	261.094	0	0.6	5.992	39684	56317	54938	42957	46620	59836	71741	58035	59277	59533	52291	49869	55270	43809	33026	38874	25903	46908	27374	34352	31527	25275	36660	23175	55118	37593	54137	32870	669	685	666	661
430	RCAMI1224	-5.0184	5.039e-05	4.2977	0.0003157	0.48615	-1.0405	7.17_273.12		[M+H]+		5	273.122	0	0.5	7.166	552507	462904	692344	335344	851775	955260	882944	557803	510807	449627	448662	629802	599488	360423	323685	341728	199924	428123	130756	189569	294977	206470	244288	243971	503599	198040	554025	98367	20	21	20	200
431	RCAMI930	-5.0112	5.127e-05	4.2901	0.00032047	NA	NA	8.87_360.15		[M+H]+		5	360.15	0	0.7	8.872	2199285	2654325	2762191	2423487	2570414	3025621	2850805	2524452	2646363	2860733	2887939	2251171	2685308	2318542	1835604	1922818	1267338	2300709	1281504	1726726	1791850	1621597	2110761	1443157	2721738	1446498	2766213	1250615	407	1120	1804	4397
432	RCAMI355	5.0078	5.1699e-05	4.2865	0.00032198	2.0489	1.0348	5.64_337.27		[M+H]+		5	337.274	0	2	5.64	189037	144974	141209	194246	102865	112267	207383	227448	202359	172400	160477	364949	698528	261477	327424	267165	499293	253890	466722	544636	420583	284636	239280	284094	208528	58057	9017	32355	961	820	889	689
433	RCAMI901	-5.006	5.1925e-05	4.2846	0.00032198	NA	NA	8.88_398.20		[M+H]+		5	398.203	0	0.7	8.882	558263	442548	520471	630228	568877	783520	481416	469022	526877	479132	484737	455689	468539	379447	321461	371379	325584	318600	296316	361988	427919	415278	487795	421900	575890	470511	450608	446229	244	1250	1123	1232
434	RCAMI988	-5.0059	5.1935e-05	4.2845	0.00032198	NA	NA	7.17_244.22		[M+H]+		5	244.222	0	0.7	7.173	81929	75672	82999	62925	114076	104035	118449	85503	86883	72108	74730	98430	88542	58598	74219	47533	44416	63680	43535	56874	58720	54844	52306	63537	65687	61502	71324	60057	654	1337	1273	1330
435	RCAMI1006	-5.0055	5.1989e-05	4.2841	0.00032198	NA	NA	6.75_151.10		[M+H]+		5	151.097	0	0.7	6.746	67726	73266	70576	56589	81516	91333	89081	75450	78551	69551	73148	57309	73225	55423	49713	53468	36502	67375	37581	41007	44715	32900	56695	33678	83784	30588	109417	25699	3551	3796	3368	3744
436	RCAMI963	-5.0031	5.2296e-05	4.2815	0.00032313	NA	NA	9.09_198.09		[M+H]+		5	198.089	0	0.7	9.089	161302	157700	162219	124598	156753	140689	160718	163260	166156	129072	139739	148622	98684	69824	103955	109855	132493	189714	91858	70330	86296	91741	98047	94918	158888	88783	159693	73130	130	13	927	359
437	RCAMI551	4.9986	5.2859e-05	4.2769	0.00032587	NA	NA	6.46_520.27		[M+H]+		5	520.269	0	1.4	6.464	40331	25729	43877	40805	36609	36731	43148	40344	28200	40576	34631	54475	76899	53477	52559	58560	56158	46981	55824	58528	56765	45784	45740	50097	41406	65107	32391	69838	17	17	16	163
438	RCAMI891	-4.9974	5.302e-05	4.2756	0.00032611	NA	NA	9.46_376.15		[M+H]+		5	376.146	0	0.7	9.458	57269	80831	70545	59060	76521	87832	69060	81588	67513	72840	78632	66107	53829	48905	41543	57903	34293	46598	54029	62094	62373	50441	66171	52691	82679	40254	77122	29154	100	477	337	525
439	RCAMI1610	-4.9833	5.4863e-05	4.2607	0.00033667	0.097832	-3.3536	1.84_131.13		[M+H]+		5	131.129	0	0.1	1.839	118986	65609	119280	5233	174125	198716	130623	87722	61462	58942	56969	3004	695	27696	2882	2217	303	28271	1240	953	1129	2758	32460	5120	69200	129	2900	489	40	215	201	286
440	RCAMI633	4.9758	5.587e-05	4.2528	0.00034208	NA	NA	9.14_348.07		[M+H]+		5	348.07	0	1.3	9.144	2110258	1545779	1663943	1741594	1658844	1650416	1398588	1599024	1392156	1532099	1403469	1830223	2035438	1924936	2387586	2046772	2166794	1988888	2340226	2020985	2272897	1881512	1554474	2250931	2318120	1818894	2366125	1260897	1489	23698	25756	31935
441	RCAMI518	4.9636	5.7534e-05	4.2401	0.00035147	NA	NA	6.58_579.30		[M+H]+		5	579.298	0	1.5	6.585	31731	24503	30450	30706	23244	23799	33572	34106	23827	27744	26327	45250	61028	34837	42464	47485	46151	42681	49402	48464	51127	36613	30467	36580	34963	52044	26632	53426	309	18	275	170
442	RCAMI73	-4.9595	5.8114e-05	4.2357	0.00035421	NA	NA	8.02_132.08	Creatine	[M+H]+	CVSVTCORWBXHQV-UHFFFAOYSA-N	3	132.077	0	0.6	8.022	19476	30614	34332	25576	28504	26309	31265	32611	18734	21552	12732	15987	13149	11703	11981	12015	9901	18871	10010	13766	17594	11222	18081	18456	29851	10809	50610	9972	3631	3486	3711	3664
443	RCAMI1033	-4.9518	5.9205e-05	4.2276	0.00036004	NA	NA	6.56_137.06		[M+H]+		5	137.06	0	0.6	6.561	123157	92741	150758	169271	165684	196775	206781	209570	163291	195104	166399	197474	103154	122866	101788	111537	69578	85183	96935	122775	104128	115586	144478	125519	137234	82251	187983	79584	443	708	891	866
444	RCAMI78	-4.9365	6.1454e-05	4.2115	0.00037287	0.46472	-1.1056	2.85_61.04	Urea	[M+H]+	XSQUKJJJFZCRTK-UHFFFAOYSA-N	3	61.0389	0	0.5	2.849	212758	289503	172929	113371	192568	172704	201429	204931	171329	181828	153055	61113	48632	101521	75199	76016	54529	171183	58901	76193	58110	83360	135408	49645	138436	46801	178265	38765	6199	3871	4408	4216
445	RCAMI1072	-4.934	6.1828e-05	4.2088	0.0003742	NA	NA	8.80_362.16		[M+H]+		5	362.156	0	0.6	8.797	67153	80945	74761	70323	76918	79870	74866	75649	73796	95549	95815	66688	42339	46665	37810	30025	19103	49230	40442	53748	55674	52851	76404	63574	86635	44541	88031	36694	126	124	92	276
446	RCAMI1611	-4.9331	6.195e-05	4.208	0.0003742	0.095575	-3.3872	1.84_173.14		[M+H]+		5	173.14	0	0.1	1.84	664648	348493	667504	24539	1025620	1036181	802911	464107	350220	285381	309008	14834	5010	144276	16941	18835	4500	145851	6512	5839	7255	14032	179883	23892	365717	6322	17322	6418	4742	5023	5052	4547
447	RCAMI46	-4.93	6.2427e-05	4.2046	0.00037624	NA	NA	1.41_77.04	Aniline	[M+H-NH3]+	PAYRUJLWNCNPSJ-UHFFFAOYSA-N	2	77.0378	0	0.8	1.407	11221	13840	12253	13090	12814	15502	13112	13138	11272	11712	10677	14733	12469	9104	9734	9998	10822	9911	8517	10894	12232	9325	8523	9133	11230	14886	10787	15972	2447	2223	2017	2370
448	RCAMI485	4.9244	6.3281e-05	4.1987	0.00038053	NA	NA	7.50_407.08		[M+H]+		5	407.076	0	1.5	7.498	75536	39276	70327	70929	56919	49235	54313	53553	51972	44490	50829	72403	117546	78489	93076	96955	79353	92774	89730	64016	110111	77901	55772	102961	82207	97314	49171	87098	7	84	7	102
449	RCAMI1608	-4.9217	6.3692e-05	4.1959	0.00038215	0.13187	-2.9228	4.81_528.31		[M+H]+		5	528.31	0	0.1	4.814	102650	85201	60344	12405	36303	62554	163182	128938	106900	79182	75967	4659	532	24623	5812	2235	256	43320	2299	486	1296	1983	26203	12049	56080	28	5039	29	2920	2060	2303	2170
450	RCAMI622	4.9181	6.4253e-05	4.1921	0.00038466	NA	NA	8.82_198.05		[M+H]+		5	198.053	0	1.3	8.825	514430	422772	513044	368506	432615	411996	383676	452343	434208	408341	417998	335238	510255	551602	577609	667260	568789	652234	515755	436651	473472	486182	595360	517335	605683	304030	561985	300379	81	406	587	953
451	RCAMI516	4.9152	6.471e-05	4.189	0.00038626	NA	NA	6.57_601.28		[M+H]+		5	601.279	0	1.5	6.566	79657	59212	65280	49206	40716	47182	47831	45971	32321	43853	42573	63102	95921	66785	63555	74504	70665	73281	94701	94379	88418	65553	61712	73040	58510	85984	45202	94684	128	12	276	123
452	RCAMI1597	-4.9146	6.4806e-05	4.1884	0.00038626	0.22135	-2.1756	4.82_508.34		[M+H]+		5	508.341	0	0.2	4.815	166612	92240	99250	24891	69799	93519	204602	161611	156853	129276	121901	20423	9532	37489	20849	13953	7997	55093	11303	2654	8238	16980	40315	72428	81538	11968	12381	9828	55	57	55	55
453	RCAMI750	-4.8857	6.9514e-05	4.1579	0.00041256	NA	NA	5.27_106.10		[M+H]+		5	106.101	0	0.8	5.268	94001	91959	99527	93937	71708	85374	95960	88943	89880	85999	79546	92798	77586	74105	81529	84677	78661	76807	66031	64234	81953	67045	67424	66823	77856	85056	73764	84722	79	94	124	215
454	RCAMI7	4.8856	6.9526e-05	4.1579	0.00041256	2.2481	1.1687	2.54_184.06	4-Pyridoxic acid	[M+H]+	HXACOUQIXZGNBF-UHFFFAOYSA-N	3	184.06	0	2.2	2.538	25470	16039	11615	20825	9702	12959	7615	8330	7337	17020	9777	15097	23355	23947	45082	53122	47854	28808	23952	14658	28713	24746	15357	34120	18351	4776	8480	2422	213	243	84	119
455	RCAMI530	4.877	7.0992e-05	4.1488	0.00042033	NA	NA	8.49_365.11		[M+H]+		5	365.106	0	1.5	8.487	1069457	849317	1105761	1301645	1040356	1094192	1203951	1044644	1044579	1105555	915446	1489271	2353220	1427722	1594900	1651078	2154904	1412349	1507629	1660074	1724848	1465489	1069256	1273500	1211217	2375316	897186	2738307	6155	39388	33380	94545
456	RCAMI429	4.8658	7.2943e-05	4.137	0.00043094	NA	NA	7.89_116.07		[M+H]+		5	116.07	0	1.7	7.892	469871	345969	492028	423977	567167	456718	547056	588483	612157	310538	353113	428885	816592	521202	570630	1055183	1264653	761959	836613	651860	676831	634011	555403	900588	536125	566264	560610	577480	1876	14211	16555	15315
457	RCAMI282	4.8644	7.3193e-05	4.1355	0.00043147	2.6452	1.4034	5.70_478.29		[M+H]+		5	478.293	0	2.6	5.7	551439	410072	415223	954003	314067	383581	597548	679677	600334	523264	540929	1758408	3316615	749527	1562956	1306387	2399951	765149	2243151	2563920	2060053	1382201	699499	1393939	699962	2771052	366678	3155153	2738	2518	2900	2374
458	RCAMI255	4.8612	7.377e-05	4.1321	0.00043392	3.2262	1.6898	5.55_520.34		[M+H]+		5	520.341	0	3.2	5.553	247481	114522	128035	330921	88201	104695	143505	162217	134669	159225	148634	519453	1081584	247047	421273	403041	1027390	223828	944719	1199128	795506	428420	258540	330349	190656	1211881	53794	1628714	1172	749	747	1196
459	RCAMI1025	-4.8571	7.4506e-05	4.1278	0.0004373	NA	NA	6.45_418.23		[M+H]+		5	418.229	0	0.6	6.453	365720	276966	417844	367723	388297	382025	444293	278222	414144	367822	332498	313708	397797	237406	173332	154790	156389	248031	205924	251317	220777	213685	365208	191996	321284	231077	331345	208130	39	40	389	464
460	RCAMI330	4.8532	7.5225e-05	4.1236	0.00044056	2.2515	1.1709	5.58_518.32		[M+H]+		5	518.323	0	2.3	5.582	62190	35576	47574	71113	33387	36416	58439	51522	53344	59127	46258	107998	178363	79636	93486	94372	214141	62266	175164	190158	157242	98700	62466	86592	50954	252642	16329	304582	921	2338	1666	1422
461	RCAMI940	-4.8522	7.5393e-05	4.1227	0.00044058	NA	NA	2.58_128.07		[M+H]+		5	128.071	0	0.7	2.579	99868	109549	104794	66283	96454	77708	111249	91683	82976	90066	75280	61765	61724	66171	59617	69887	44916	81222	60758	54482	55858	63178	75901	50683	78045	51159	103040	49287	4676	10067	10579	10489
462	RCAMI896	-4.8439	7.693e-05	4.1139	0.00044859	NA	NA	7.50_204.09		[M+H]+		5	204.086	0	0.7	7.5	49127	55892	55544	51928	55343	60835	59815	54198	57243	60968	55483	55142	45774	45224	35940	35534	19568	44853	39670	41473	45391	42855	47288	41118	51543	46222	58272	40259	343	538	723	774
463	RCAMI850	-4.8402	7.763e-05	4.11	0.00045169	NA	NA	7.23_114.09		[M+H]+		5	114.092	0	0.7	7.229	66306	51509	63568	54681	61078	49829	52710	58453	36789	49702	45707	55387	45302	41423	43692	46073	37690	47466	38864	32646	38604	35371	31904	42898	48243	37718	33378	33846	2630	2764	2913	2563
464	RCAMI972	-4.8342	7.8765e-05	4.1037	0.00045731	NA	NA	9.02_398.20		[M+H]+		5	398.203	0	0.7	9.022	92125	54236	69838	99460	82615	88900	78752	56684	80719	63383	57153	85974	72299	53284	51262	43412	55083	38967	49998	50683	61813	51743	38338	51219	46257	110489	70859	47526	496	209	268	842
465	RCAMI242	4.8197	8.1598e-05	4.0883	0.00047274	3.4746	1.7968	0.99_876.80		[M+H]+		5	876.803	0	3.5	0.992	147990	241521	117323	62972	117745	122748	57323	42740	185903	91468	93291	129973	393895	65903	441386	339244	439768	226472	379408	690849	249305	226976	1046706	402743	179606	240935	119476	238079	451	520	486	497
466	RCAMI966	-4.8177	8.2e-05	4.0862	0.00047405	NA	NA	6.45_419.23		[M+H]+		5	419.232	0	0.7	6.451	66242	53763	79543	68284	70829	70598	83153	52639	76431	70884	59867	63560	74877	46519	34931	32591	33708	48336	41428	49105	43515	43226	67632	39541	61745	49672	63232	45127	5608	5507	5188	4805
467	RCAMI506	4.8164	8.2253e-05	4.0848	0.0004745	NA	NA	8.43_707.22		[M+H]+		5	707.222	0	1.5	8.432	112767	109408	112454	127438	110877	84905	57651	79426	78852	78716	126493	120048	211897	150978	166222	167871	175088	149866	126894	142498	146421	129157	114610	123278	114241	152256	81028	159899	5	102	5	119
468	RCAMI1205	-4.812	8.3144e-05	4.0802	0.00047745	0.49894	-1.003	7.64_136.08		[M+H]+		5	136.076	0	0.5	7.638	90165	183576	124955	93560	146591	177847	78336	89458	206235	171029	116468	78914	97101	92781	60409	66983	39543	29202	58040	61005	62568	49611	85425	74255	108838	55493	186060	35967	2437	2793	3399	3432
469	RCAMI173	4.81	8.3539e-05	4.0781	0.00047745	7.1195	2.8318	5.44_1041.69		[M+H]+		5	1041.69	0	7.1	5.443	47597	4340	6682	35231	3297	4336	8839	8318	6302	8866	5306	94105	329954	58703	111599	51225	128730	10183	281629	306577	171189	93587	12708	104326	7802	208689	1993	245034	6	57	85	5
470	RCAMI385	4.81	8.3545e-05	4.0781	0.00047745	NA	NA	5.42_496.34		[M+H]+		5	496.341	0	1.8	5.424	2480045	1810011	1543233	2340406	985642	1279942	1896394	2017813	1704599	1723077	1644548	3617501	5034004	2506434	2593649	2718846	4592848	2007045	4425077	5038190	3921543	3322216	2994759	3245263	1841317	5081947	912448	5698274	597	165	580	66
471	RCAMI1423	-4.8099	8.3563e-05	4.078	0.00047745	0.37882	-1.4004	5.21_148.11		[M+H]+		5	148.113	0	0.4	5.207	162807	578487	285873	160381	314750	581822	395035	408195	384176	388187	452260	136338	155033	188466	108984	143280	47702	245498	69642	95557	104693	90303	277999	82191	690777	63167	1379805	36246	2485	2053	1770	1454
472	RCAMI837	-4.8095	8.3651e-05	4.0775	0.00047745	NA	NA	6.78_163.10		[M+H]+		5	163.098	0	0.8	6.783	142316	175959	159884	128710	143592	135270	165126	162175	141777	142857	159074	140091	97598	124140	101599	130495	83368	147061	87194	101829	114764	99877	134373	137610	158043	89137	185971	80274	3451	3772	3168	3429
473	RCAMI175	4.7835	8.9119e-05	4.05	0.00050758	6.8504	2.7762	5.45_1061.66		[M+H]+		5	1061.66	0	6.9	5.451	14655	6838	4527	27950	3757	4684	9136	9606	6803	6727	4940	66564	219655	12960	78235	44923	76054	11589	199477	206966	130688	73934	11248	72713	7850	137920	2634	161416	153	113	11	125
474	RCAMI1066	-4.7813	8.9579e-05	4.0478	0.00050841	NA	NA	5.50_466.29		[M+H]+		5	466.293	0	0.6	5.503	461629	641458	355424	347184	264476	361927	330091	451257	296842	318186	430039	308825	318580	217653	203649	210389	316102	286891	289286	248711	200537	140872	206391	159059	340946	436945	374734	541802	1276	551	1006	603
475	RCAMI1262	-4.7811	8.9641e-05	4.0475	0.00050841	0.46231	-1.1131	9.57_332.15		[M+H]+		5	332.146	0	0.5	9.571	74326	54839	46464	37455	61572	36372	68075	50054	51352	50587	59955	36255	6260	44066	34541	12493	40268	29236	32773	12384	12526	27707	15751	22002	30532	16836	25050	25112	78	154	96	147
476	RCAMI294	4.7789	9.0119e-05	4.0452	0.00051004	2.5182	1.3324	5.68_479.30		[M+H]+		5	479.296	0	2.5	5.679	146263	110172	113132	239160	86369	106101	157934	174784	155163	138740	140727	434992	816515	189896	383640	318996	586401	194683	550456	632745	510679	335504	179831	345981	178080	686428	95553	773155	7601	7697	6722	7178
477	RCAMI1074	-4.7753	9.0901e-05	4.0414	0.00051339	NA	NA	6.64_274.17		[M+H]+		5	274.166	0	0.6	6.643	225707	235171	221756	175578	206376	201328	134876	166302	146285	192620	161471	154132	117435	110889	165735	183162	107366	173130	76733	67298	87302	68730	99653	93039	185612	89527	233293	74112	2814	2930	2616	2564
478	RCAMI71	-4.7598	9.4401e-05	4.025	0.00053204	NA	NA	9.10_325.04	UMP	[M+H]+	DJJCXFVJDGTHFX-XVFCMESISA-N	3	325.043	0	0.6	9.099	12169	22254	18518	14569	20281	18327	25246	22998	15400	12825	14912	12070	8924	9032	7181	12501	5579	13150	7406	10847	9123	11519	14259	13920	21101	6946	24365	5621	72	80	111	159
479	RCAMI902	-4.7535	9.5855e-05	4.0184	0.00053911	NA	NA	7.60_180.09		[M+H]+		5	180.087	0	0.7	7.598	143165	176187	159430	161495	169585	167177	206050	162710	194460	188282	189263	167516	146652	151297	99696	98655	68455	132022	121510	148850	122787	126986	152813	127267	158976	126623	169249	126551	39	1235	1431	545
480	RCAMI344	4.7494	9.6823e-05	4.014	0.00054342	2.1118	1.0785	10.09_318.13		[M+H]+		5	318.13	0	2.1	10.087	168083	225199	188237	265363	174412	196300	148799	218109	148009	236314	197040	258238	931644	313790	362115	815025	258031	480853	274100	362216	471112	283474	223541	343359	351113	221741	179757	128770	146	566	1394	1610
481	RCAMI646	4.7399	9.9083e-05	4.004	0.00055495	NA	NA	8.82_216.06		[M+H]+		5	216.064	0	1.2	8.818	4644855	3823640	4550061	3398443	4015392	3661255	3605863	4005448	3937352	3797478	3878232	3180940	4661215	5004698	5056198	5837328	5075007	5668138	4619590	3955388	4124546	4320103	5254720	4485776	5258448	2845058	4956497	2708447	1295	3362	4158	7786
482	RCAMI1161	-4.7368	9.9831e-05	4.0007	0.00055798	NA	NA	7.87_203.05		[M+H]+		5	203.052	0	0.5	7.87	72329	139492	106198	75978	97979	81842	141294	117751	153460	107161	112971	74493	48764	65402	42702	27973	20931	80754	45257	59866	63432	60063	92321	66859	92072	32060	154084	36076	113	2350	2072	1942
483	RCAMI968	-4.7286	0.00010184	3.9921	0.00056802	NA	NA	8.13_387.18		[M+H]+		5	387.177	0	0.7	8.13	510245	371024	317480	295246	423539	374235	290046	459299	380935	520094	471342	415130	185154	295430	281409	285371	294837	300206	265184	206511	204975	287030	329688	349841	399630	287572	275154	240363	2304	2360	2294	2277
484	RCAMI1141	-4.7262	0.00010245	3.9895	0.00057026	NA	NA	6.25_615.26		[M+H]+		5	615.262	0	0.5	6.248	62719	47188	74091	46891	69471	60244	88567	47800	74110	53224	56351	41677	65529	43903	25404	21436	26937	49484	23951	24748	21887	26012	48759	14477	32884	18589	45937	15360	5	5	114	128
485	RCAMI1411	-4.7208	0.00010381	3.9837	0.00057665	0.38497	-1.3772	5.21_147.12		[M+H]+		5	147.117	0	0.4	5.206	42610	143090	77975	41773	85634	145649	101824	103997	99528	101943	117065	35446	40344	51691	28305	37924	11266	65195	18017	24116	25940	23317	75678	20345	167579	14900	321734	11276	2580	2242	2568	2646
486	RCAMI356	4.7172	0.00010471	3.98	0.00058019	2.0131	1.0094	5.40_544.34		[M+H]+		5	544.34	0	2	5.401	989350	708654	573171	964503	423451	523767	888682	995812	820422	765443	492720	1464662	2605992	997343	1237388	1207067	1855846	1070598	2281226	2460158	1981843	1495218	956242	1198378	760473	2165635	230380	2475279	811	505	597	617
487	RCAMI254	4.7166	0.00010488	3.9793	0.00058019	3.2365	1.6944	0.97_577.52		[M+H]+		5	577.52	0	3.2	0.973	26911	43965	23046	14064	21941	24971	12647	11114	37411	18515	20405	26586	65677	14220	80770	60546	91323	39838	62654	142623	44866	42449	195391	70961	38149	50379	25908	49753	1411	1239	671	605
488	RCAMI1334	-4.709	0.00010683	3.9713	0.00058974	0.42918	-1.2203	7.17_235.17		[M+H]+		5	235.166	0	0.4	7.17	137391	92313	160590	72893	239422	238879	252134	114740	116509	87771	85910	194471	172242	66025	80312	53912	45929	76652	27420	46229	60310	42258	41096	57143	83377	80388	90927	84089	873	1504	1650	1546
489	RCAMI1288	-4.7026	0.00010851	3.9645	0.00059782	0.45081	-1.1494	5.81_304.21		[M+H]+		5	304.212	0	0.5	5.81	919155	775264	748288	1026258	627086	830229	342578	403951	395834	610668	402345	755817	573042	359273	543964	438080	303364	274978	199909	167456	201089	180393	118605	173030	431382	503164	299537	505593	1041	1127	917	785
490	RCAMI208	4.7012	0.00010887	3.9631	0.00059856	4.1727	2.061	5.47_1013.66		[M+H]+		5	1013.66	0	4.2	5.469	50964	18859	19547	46614	11451	12198	19649	25867	15910	24338	6304	90995	273900	43769	103865	43180	120306	26857	214092	247220	152491	69051	46095	89157	23515	171320	2647	200276	120	84	8	8
491	RCAMI1088	-4.6819	0.00011413	3.9426	0.00062622	NA	NA	3.78_242.10		[M+H]+		5	242.1	0	0.6	3.776	525122	622851	617560	469979	533911	552277	602276	602223	491225	614617	607626	567662	275534	441438	237075	157686	136871	412263	294843	359927	402279	380871	480786	485587	586229	213679	598116	177518	21	324	599	930
492	RCAMI1071	-4.6765	0.00011562	3.937	0.00063309	NA	NA	1.92_342.22		[M+H]+		5	342.222	0	0.6	1.918	41691	42229	70095	45898	62341	71663	62885	51288	58891	53379	39680	38287	47297	46814	32348	29475	17582	42617	25758	27449	26062	25522	43303	24762	52270	13717	47504	13204	1557	1228	442	464
493	RCAMI1410	-4.6744	0.00011624	3.9346	0.00063519	0.38557	-1.3749	6.87_810.26		[M+H]+		5	810.26	0	0.4	6.866	27413	68320	57282	40463	64086	96291	73076	69585	45421	59836	50081	49237	39822	60316	31633	27355	14842	50232	6483	5703	7552	8400	10114	7870	52378	22674	52460	18133	6	6	6	6
494	RCAMI1062	-4.6713	0.00011711	3.9314	0.00063752	NA	NA	6.56_225.12		[M+H]+		5	225.124	0	0.6	6.562	1109787	766579	1347273	1555702	1498512	1868139	1936777	1986611	1556818	1851381	1552625	1864167	872619	1094013	906077	994883	564998	757432	866342	1122380	920994	1053855	1284448	1176609	1260026	712255	1789308	681706	2077	2833	2719	2690
495	RCAMI965	-4.6712	0.00011714	3.9313	0.00063752	NA	NA	8.92_162.08		[M+H]+		5	162.076	0	0.7	8.922	254458	236792	269985	272154	376277	420894	348123	266503	287124	270211	225161	294597	340751	216123	221451	237328	187973	186809	157120	180770	178518	160061	180884	153479	266179	253738	117795	233740	129	2454	2763	3388
496	RCAMI75	-4.6697	0.00011756	3.9297	0.00063851	NA	NA	7.64_182.07	Tyrosine	[M+H]+	OUYCCCASQSFEME-QMMMGPOBSA-N	1	182.069	0	0.5	7.639	134877	292166	178078	138244	232482	250990	121085	121938	264855	270245	182851	114046	146949	150058	88582	93385	57817	42238	91119	91468	82626	79150	130341	104836	164541	83419	283966	53004	1501	1537	1495	1483
497	RCAMI249	4.6683	0.00011797	3.9282	0.00063943	3.3532	1.7455	0.95_824.76		[M+H]+		5	824.762	0	3.4	0.953	30155	45322	24853	16782	25061	28645	13977	11105	38532	18969	21951	29201	66737	16736	77543	58129	89663	37337	69054	177191	56976	47632	237244	86987	46292	58171	30539	54531	189	652	483	371
498	RCAMI644	4.6666	0.00011845	3.9265	0.00064077	NA	NA	6.51_641.27		[M+H]+		5	641.27	0	1.3	6.513	53217	40089	51584	53090	45439	52059	45960	43242	36088	48197	45284	57103	72145	54547	54216	62925	63042	51147	60937	66080	65284	58054	51867	56317	52910	78081	40038	83097	235	5	57	93
499	RCAMI1317	-4.6576	0.00012109	3.9169	0.00065373	0.43595	-1.1978	7.77_258.13		[M+H]+		5	258.132	0	0.4	7.769	791180	568954	1410399	553870	1404550	1354907	1203351	609121	851350	688074	728046	539353	685068	886449	406138	397798	376207	520442	145022	186890	242468	213192	409128	197240	933920	509931	847005	497460	2645	29717	21374	22942
500	RCAMI675	4.6566	0.00012138	3.9159	0.00065398	NA	NA	9.69_348.07		[M+H]+		5	348.071	0	1.2	9.688	99069	75059	88435	82686	82042	72378	74646	79668	72291	74972	70577	87088	98591	84335	103585	95790	116366	80308	106003	95184	98467	96976	86831	101805	105184	82679	85578	89617	786	4497	5516	6521
501	RCAMI1521	-4.6556	0.00012167	3.9148	0.00065406	0.31317	-1.675	4.78_136.06		[M+H]+		5	136.061	0	0.3	4.784	191610	499504	238922	74697	193633	204955	234639	269959	146583	214752	356011	57095	18661	119074	42976	56159	24364	189954	50687	31657	28400	62596	156778	58725	214666	20359	557854	10575	1522	4463	5777	5796
502	RCAMI217	4.6549	0.00012188	3.9141	0.00065406	3.9738	1.9905	0.92_840.71		[M+H]+		5	840.707	0	4	0.923	32153	35362	31356	26244	18896	32655	20512	4963	48753	4884	31549	46715	163230	18851	157843	113090	250534	58229	66201	165572	54058	76078	122391	81340	67062	113035	34372	121574	619	10	557	317
503	RCAMI1139	-4.6499	0.00012339	3.9087	0.00066086	NA	NA	4.61_206.05		[M+H]+		5	206.046	0	0.5	4.61	104969	213838	194623	94863	205494	266875	268532	208187	197724	171878	210265	122023	150665	111122	101310	123021	106717	130426	63323	64654	97653	77515	126488	78421	219790	137886	258754	142843	220	282	144	320
504	RCAMI34	4.6428	0.00012553	3.9013	0.00067097	NA	NA	9.54_348.07	2'-Deoxyguanosine 3'-monophosphate	[M+H]+	QQMSZHORHNORLP-KVQBGUIXSA-N	1	348.072	0	1.2	9.537	121226	87989	110622	92407	101209	82423	91071	104387	92520	89697	81341	110876	106897	114025	136571	120608	131846	105696	118814	113946	118969	120571	107042	121189	93732	92403	106997	96216	898	5205	6924	7549
505	RCAMI616	4.64	0.00012639	3.8983	0.00067424	NA	NA	2.31_130.09		[M+H]+		5	130.086	0	1.3	2.314	444709	367486	376593	345224	412860	435781	467333	419229	297106	421697	378630	386627	742070	500032	494835	476337	470804	594396	495154	475408	511876	506674	486233	409773	468170	472278	259614	491332	1277	2353	3778	2990
506	RCAMI962	-4.633	0.00012858	3.8908	0.00068375	NA	NA	4.51_220.12		[M+H]+		5	220.118	0	0.7	4.506	91880	118587	112468	69622	100226	109038	101038	119161	70608	123924	112159	90969	75818	77915	70234	79141	54076	92117	57849	50865	64090	50042	91877	70350	175373	64354	182935	38752	68	1068	673	67
507	RCAMI1433	-4.6327	0.00012868	3.8905	0.00068375	0.3719	-1.427	7.93_562.19		[M+H]+		5	562.188	0	0.4	7.929	85101	44261	131753	117886	146297	104432	197770	183306	85854	78106	146349	80295	59863	123855	93199	48920	29259	45148	22889	19169	17421	19312	34191	7956	95994	64091	84584	60324	64	6	72	6
508	RCAMI470	4.6302	0.00012944	3.8879	0.00068646	NA	NA	9.97_851.26		[M+H]+		5	851.264	0	1.6	9.973	60540	116229	88349	81466	93667	133956	99337	148698	95696	98450	116924	117633	146559	180218	175072	224386	153311	148404	231713	181739	164034	132234	120748	102933	186099	170976	137108	113380	48	127	145	624
509	RCAMI189	4.6209	0.00013243	3.878	0.00070094	5.0148	2.3262	3.82_340.12		[M+H]+		5	340.118	0	5	3.822	46388	11538	26170	25953	27026	20182	14819	11949	13219	9161	12376	11161	208561	53148	142465	226379	209720	75432	92208	20706	41449	37309	23047	22696	35095	193017	35997	169935	1	89	36	1
510	RCAMI881	-4.6126	0.00013514	3.8692	0.00071256	NA	NA	8.18_189.12		[M+H]+		5	189.124	0	0.7	8.182	173896	195784	188013	137307	181620	150489	155735	152984	141518	139965	166552	112716	91187	129880	98416	163488	111245	143292	100854	94631	101613	116925	117539	121824	178046	78335	187133	53205	1806	1980	2058	1877
511	RCAMI243	4.6125	0.00013516	3.8692	0.00071256	3.4739	1.7966	0.92_788.68		[M+H]+		5	788.679	0	3.5	0.923	22802	29476	21193	13373	9143	20819	13357	7639	25101	12777	17143	25655	81603	12761	90830	58941	149849	30957	32779	116596	25389	41271	80165	37831	41999	66947	22969	71115	33	264	361	174
512	RCAMI365	4.6051	0.00013764	3.8613	0.0007242	NA	NA	5.67_335.26		[M+H]+		5	335.259	0	1.9	5.67	27945	22714	21756	29609	14692	16878	30712	33111	27677	25352	21656	57822	100883	35848	46376	40942	67027	35515	61667	75463	57847	42985	31295	41889	29320	78013	1760	11440	366	559	608	542
513	RCAMI70	-4.6034	0.00013821	3.8595	0.00072579	NA	NA	8.81_360.15	Unknown disaccharide	[M+NH4]+		4	360.151	0	0.6	8.806	2351399	2844189	2559919	2437616	2619853	2797816	2631638	2622659	2572693	3352735	3419365	2255826	1340212	1577368	1245338	901778	576681	1701716	1371443	1880149	1937591	1862953	2722491	2237597	2994776	1446498	3089316	1250615	267	2245	1774	4397
514	RCAMI1150	-4.5997	0.00013946	3.8556	0.00073093	NA	NA	4.92_331.08		[M+H]+		5	331.081	0	0.5	4.924	36158	64552	34147	46320	29487	45977	62714	67770	48735	64017	85007	42829	30557	26546	19910	43365	17309	52923	19511	16524	26649	28128	21559	33873	27232	22800	27242	13059	254	212	140	192
515	RCAMI296	4.5973	0.00014026	3.8531	0.00073337	2.5127	1.3292	5.86_899.51		[M+H]+		5	899.506	0	2.5	5.856	16804	6443	14234	23493	12714	10138	27375	33763	25716	20268	23795	53568	103297	30372	42680	42552	49058	34440	110604	86595	57136	46715	29177	41547	27932	63648	15304	70537	119	78	218	69
516	RCAMI1027	-4.5966	0.0001405	3.8523	0.00073337	NA	NA	9.72_505.18		[M+H]+		5	505.181	0	0.6	9.718	56821	98064	91855	78941	85281	118378	100095	75363	107539	94321	107329	74581	58989	58194	62646	73888	35395	89516	47260	55025	67970	57702	61810	35295	135232	46908	132456	30741	62	66	6	337
517	RCAMI1606	-4.5955	0.00014087	3.8512	0.00073337	0.16042	-2.6401	4.91_480.31		[M+H]+		5	480.308	0	0.2	4.91	326852	236882	196903	21282	144287	164205	316575	259350	202845	226417	209019	13262	7349	64961	17285	13769	1331	102862	11509	5227	4098	4261	63433	75749	125106	671	14551	71	57	866	56	56
518	RCAMI885	-4.5951	0.00014101	3.8507	0.00073337	NA	NA	6.13_288.18		[M+H]+		5	288.182	0	0.7	6.134	101162	109964	111765	89028	96038	112208	114922	108931	78933	87784	92641	97743	80716	82684	71843	88270	58132	108394	51435	59496	63258	56783	80851	75487	106574	56787	125959	54323	1592	1416	1429	1379
519	RCAMI872	-4.5837	0.000145	3.8386	0.00075264	NA	NA	10.08_162.11		[M+H]+		5	162.112	0	0.7	10.083	49057	74194	60619	44078	55033	49574	67660	72674	62906	54491	44659	55849	51736	41121	49909	39604	31399	47373	37333	42099	46054	37145	39134	45820	58214	27183	44906	26647	1646	4499	4422	4429
520	RCAMI1036	-4.576	0.00014774	3.8305	0.00076542	NA	NA	9.58_376.15		[M+H]+		5	376.146	0	0.6	9.578	91984	128127	98226	92948	110926	130601	98864	124323	88051	115191	127052	92764	46120	55350	53713	61392	33845	51521	70123	80935	89146	78044	111852	94972	133021	54925	137130	41409	228	560	476	500
521	RCAMI432	4.5638	0.00015221	3.8176	0.00078706	NA	NA	8.98_258.11		[M+H]+		5	258.11	0	1.6	8.982	672479	479023	566967	589192	468642	369339	472001	572695	635208	479837	341865	544451	785521	795596	961491	1040138	955615	649092	1425548	823552	970187	692175	431031	664048	502010	669988	161161	641844	476	1277	2407	3951
522	RCAMI395	4.5618	0.00015294	3.8155	0.00078808	NA	NA	9.22_1031.33		[M+H]+		5	1031.33	0	1.8	9.216	20040	18485	27275	28838	27785	27523	35874	23663	32449	33725	21876	43075	91672	48475	56442	55471	80512	40676	29135	54541	46259	44590	33208	32721	25942	45027	19100	48766	55	140	5	5
523	RCAMI814	-4.5617	0.00015299	3.8153	0.00078808	NA	NA	6.83_162.05		[M+H]+		5	162.055	0	0.8	6.832	134302	137383	110153	115638	128655	119502	135715	108964	124163	133038	155421	147100	95646	91560	83396	103738	70620	114842	106314	108666	116649	77298	118409	108656	131635	115007	87337	94065	226	1177	1106	1246
524	RCAMI883	-4.5533	0.00015618	3.8064	0.00080298	NA	NA	8.03_316.15		[M+H]+		5	316.148	0	0.7	8.033	124683	90783	92104	90983	111524	102315	81369	108620	87194	93866	87980	78490	54899	69127	72679	81110	75523	82324	70372	49939	66224	93093	77720	48133	90481	71069	91210	70703	640	186	514	120
525	RCAMI1368	-4.5429	0.00016018	3.7954	0.00082194	0.40949	-1.2881	5.77_141.10		[M+H]+		5	141.102	0	0.4	5.771	1139631	696573	1048825	668130	1818402	1491401	1042691	564788	669783	622085	712882	592030	239416	256149	171807	198256	81945	467424	244513	390492	555451	526237	850186	550087	817527	339125	982205	300404	2648	2667	2332	2494
526	RCAMI819	-4.5391	0.00016167	3.7914	0.000828	NA	NA	7.17_282.18		[M+H]+		5	282.178	0	0.8	7.171	270731	328757	293860	245492	325857	346612	329155	354872	308177	303647	314444	255354	240228	263342	247821	251479	163603	299111	186855	195391	231986	216303	278544	241149	323970	118768	363981	58878	536	1285	443	237
527	RCAMI864	-4.5308	0.000165	3.7825	0.00084345	NA	NA	6.79_139.10		[M+H]+		5	139.098	0	0.7	6.789	103502	137310	116854	92850	111754	97266	127317	120282	111290	110430	120279	96721	66496	94804	72569	95310	60777	110413	63852	71726	81459	71155	106898	99758	120927	60775	161875	57878	1766	2257	1484	2985
528	RCAMI1073	-4.5284	0.00016596	3.78	0.00084592	NA	NA	5.77_232.15		[M+H]+		5	232.154	0	0.6	5.767	1402266	1555434	1825141	1217725	1685878	1924048	1522545	1308130	1188068	1713410	1237959	1188511	959975	1096501	1115106	1428424	948123	1365202	492522	449766	723419	557843	802945	878075	1485428	700035	1537618	608540	1124	1533	1187	1194
529	RCAMI1004	-4.528	0.00016611	3.7796	0.00084592	NA	NA	4.36_220.12		[M+H]+		5	220.118	0	0.7	4.356	157834	190886	222651	111757	154134	162720	188896	188839	147132	146617	158798	130559	99917	141232	102694	102903	79769	167951	82433	70578	85696	88819	157497	114584	230139	65371	333252	62686	186	19	760	943
530	RCAMI961	-4.5268	0.00016661	3.7783	0.0008469	NA	NA	6.56_91.05		[M+H]+		5	91.0541	0	0.7	6.56	55174	40115	68382	72548	70438	79997	89824	87836	70889	82194	70220	86476	47551	53611	47065	51815	35155	38298	46463	56888	47486	51851	64001	58380	58385	41592	78197	44976	5339	5853	5161	5167
531	RCAMI784	-4.5051	0.00017566	3.7553	0.0008912	NA	NA	7.67_263.13		[M+H]+		5	263.132	0	0.8	7.665	87980	83907	88283	73259	73094	73181	62090	75108	64500	72078	70330	74516	49701	55656	62233	81758	64213	52526	54570	49778	55573	66335	57862	64398	82034	55759	99976	48399	1284	951	1025	1508
532	RCAMI560	4.4969	0.00017923	3.7466	0.00090638	NA	NA	7.33_112.10		[M+H]+		5	112.099	0	1.4	7.333	112821	53771	96556	107749	97132	85262	67822	77866	66306	66200	77272	101801	122695	113693	128874	143206	124165	125067	114814	101510	120449	116116	84512	110347	91828	100484	42773	85786	13447	18252	28286	29238
533	RCAMI1440	-4.4967	0.00017933	3.7464	0.00090638	0.36947	-1.4365	7.80_236.15		[M+H]+		5	236.149	0	0.4	7.796	219224	192037	479129	158353	540562	505503	472135	182175	330668	233214	233684	152996	203214	296567	121486	65804	140729	162081	24131	51763	67372	58800	121772	53211	327584	144925	419649	140511	2578	41763	5157	5787
534	RCAMI556	4.4887	0.00018286	3.7379	0.00092252	NA	NA	8.33_260.11		[M+H]+		5	260.114	0	1.4	8.33	97817	82273	93777	92195	105041	97991	93692	98403	112829	70250	63909	69926	132470	105296	112223	168363	127651	125632	95269	116023	139428	127725	94110	166537	138852	71598	125083	50929	218	804	1430	1467
535	RCAMI832	-4.4874	0.00018342	3.7366	0.00092361	NA	NA	6.83_324.11		[M+H]+		5	324.108	0	0.8	6.833	500036	525748	417532	449923	463032	462422	497738	415133	452856	495591	582150	577677	354722	347736	315519	362942	248013	439275	381817	418212	463220	279549	430802	400962	483506	440731	313782	339261	298	312	327	195
536	RCAMI907	-4.4816	0.00018607	3.7303	0.0009352	NA	NA	9.72_342.14		[M+H]+		5	342.14	0	0.7	9.723	53589	42678	60962	52584	69717	64354	56696	47756	52822	43117	44888	48575	51137	41436	47202	47307	31707	46509	30730	30662	35450	32069	35064	26851	60444	25088	57845	18671	12	12	118	12
537	RCAMI650	4.4799	0.00018681	3.7286	0.00093637	NA	NA	9.05_695.13		[M+H]+		5	695.132	0	1.2	9.051	102751	90047	87161	78674	85416	98180	67928	101600	71245	88588	94139	77737	105960	96084	120253	123984	100480	128088	91077	99210	109303	102673	109872	107817	193212	56999	166249	69689	5	123	175	287
538	RCAMI430	4.4795	0.000187	3.7282	0.00093637	NA	NA	9.22_246.18		[M+H]+		5	246.182	0	1.7	9.217	153992	102317	134139	133963	121361	141743	141098	95132	99975	134709	98218	161721	155421	186709	177851	266709	325054	102781	226768	179392	163276	250487	187222	284466	184330	197662	108484	199415	545	742	1244	1966
539	RCAMI1485	-4.4735	0.00018977	3.7218	0.00094851	0.33993	-1.5567	8.44_268.09		[M+H]+		5	268.085	0	0.3	8.436	387642	487668	385509	117110	207856	132457	175479	216581	109947	97176	170000	85335	24868	54576	37730	47388	22731	169315	69881	68565	68062	83858	160762	66820	90719	45213	218634	35398	8	288	252	168
540	RCAMI1580	-4.4702	0.00019129	3.7183	0.00095434	0.25112	-1.9935	8.33_245.11		[M+H]+		5	245.113	0	0.3	8.328	134335	45309	151789	96635	171994	127478	125096	49789	67780	51169	46380	120885	46519	29146	24262	32815	25846	26388	737	19025	18249	27054	24570	23882	67048	49163	72617	44166	231	182	86	437
541	RCAMI1575	-4.4688	0.00019196	3.7168	0.00095588	0.25581	-1.9669	8.05_334.15		[M+H]+		5	334.147	0	0.3	8.055	437322	758734	1762290	874994	640352	455380	1392580	1192119	1167166	931997	1585823	1105570	428636	716771	377048	196894	538907	768402	11514	12929	13814	24627	18849	39134	715982	1008807	283858	1235624	539	6489	8484	7788
542	RCAMI794	-4.4558	0.00019814	3.703	0.00098485	NA	NA	9.82_298.19		[M+H]+		5	298.188	0	0.8	9.817	168242	172393	208727	160005	185407	196732	168831	204968	178575	189468	213829	169952	151267	166040	157500	174608	133489	184126	105720	125472	129286	139494	159690	125266	241623	101945	241585	84445	487	19208	24588	31214
543	RCAMI1115	-4.4485	0.00020171	3.6953	0.0010008	NA	NA	9.73_504.19		[M+H]+		5	504.193	0	0.6	9.734	122777	95179	171278	123660	192802	210137	144339	85234	127313	105783	107832	104859	133251	97126	91282	87048	43432	96199	45223	51908	53549	64723	85231	56066	166247	74185	137821	53962	7	86	145	215
544	RCAMI1210	-4.4441	0.0002039	3.6906	0.0010097	0.49698	-1.0087	5.33_148.11		[M+H]+		5	148.107	0	0.5	5.326	177159	385549	293855	165527	293508	516223	301270	350273	287904	266276	341910	147902	165132	210699	127348	160835	69309	252467	82341	105958	119956	103846	261893	93252	613937	73468	1031986	65382	2195	2194	2477	2154
545	RCAMI1570	-4.4402	0.00020582	3.6865	0.0010174	0.26028	-1.9419	7.15_317.20		[M+H]+		5	317.197	0	0.3	7.151	519162	514992	1122285	634949	1444142	1363422	1105641	832288	695521	430667	573958	966993	595177	688472	485102	308014	183938	288409	30710	7780	27128	6590	15886	18698	586108	447150	641786	405660	1091	1180	1309	1343
546	RCAMI877	-4.4329	0.00020955	3.6787	0.0010339	NA	NA	5.30_116.11		[M+H]+		5	116.107	0	0.7	5.3	77580	93658	100035	69858	95174	93561	88257	87249	74874	86818	75974	114889	81687	60946	70604	79180	74815	86741	56860	46231	53208	53423	51893	61478	82485	76283	72429	76315	863	971	1004	1270
547	RCAMI421	4.421	0.00021572	3.6661	0.0010624	NA	NA	7.89_213.12		[M+H]+		5	213.123	0	1.7	7.886	31157	21825	41690	43500	57878	68336	52313	32170	48945	36004	25193	41572	91859	71740	86324	96703	86216	62014	45344	64290	59945	49518	52689	69656	73162	44624	60659	29514	2037	1961	1875	1792
548	RCAMI810	-4.4146	0.00021911	3.6593	0.0010772	NA	NA	8.73_85.03		[M+H]+		5	85.0284	0	0.8	8.732	60355	68177	72851	61772	69519	73201	79072	67515	70036	73664	67208	59008	74856	65674	49880	56266	42964	64986	41691	47768	46818	46398	57009	43169	67000	48883	72010	44593	613	5139	5403	5611
549	RCAMI980	-4.4037	0.00022505	3.6477	0.0011043	NA	NA	5.13_119.04		[M+H]+		5	119.035	0	0.7	5.129	89601	71456	128402	149809	133061	155952	169083	138633	146275	148212	160600	144683	108926	100634	80780	97933	90371	123718	72513	71268	80907	85770	94645	93764	120290	118012	116215	118046	15	158	174	295
550	RCAMI957	-4.3938	0.00023054	3.6372	0.0011292	NA	NA	5.58_319.14		[M+H]+		5	319.136	0	0.7	5.585	52007	85926	58022	44556	46762	55413	62052	58127	57267	88461	63547	49157	37676	37739	36117	35658	25169	46709	42408	42150	46893	48310	55056	41766	58826	37638	57364	31930	114	305	126	220
551	RCAMI1396	-4.3927	0.00023117	3.6361	0.0011293	0.39622	-1.3356	5.94_570.34		[M+H]+		5	570.341	0	0.4	5.944	31723	46078	121395	49644	63108	64904	93542	37462	55792	66409	49591	50692	63614	46715	30547	26955	25211	47711	8068	9811	8112	7223	9680	5728	41985	28467	44017	25099	822	618	317	822
552	RCAMI1089	-4.3923	0.00023138	3.6357	0.0011293	NA	NA	5.50_488.28		[M+H]+		5	488.278	0	0.6	5.505	112986	151987	84564	84569	66839	75640	83702	101523	72746	78289	96766	81754	91311	57987	51796	58639	84665	79707	47109	43235	35556	28637	39683	33275	78559	10020	78451	9798	1155	1368	1211	908
553	RCAMI20	4.3897	0.00023287	3.6329	0.0011334	NA	NA	9.81_191.10	2,6-Diaminopimelic acid	[M+H]+	GMKMEZVLHJARHF-UHFFFAOYSA-N	3	191.103	0	1.5	9.811	15340	13553	16153	8211	10687	14940	11638	12207	7692	12480	9347	11341	18190	17962	19085	20318	18103	22396	20287	11748	13044	14653	15540	18411	28911	10464	29105	7910	648	1344	1294	1507
554	RCAMI1227	-4.3894	0.00023307	3.6325	0.0011334	0.4838	-1.0475	4.69_101.11		[M+H]+		5	101.107	0	0.5	4.689	77427	83831	99696	61934	106541	114868	127226	107053	88300	83561	88051	93375	73894	56224	42190	53900	6328	56586	38362	35808	50250	40796	53686	39573	83601	6187	14120	5572	3472	3760	3753	3105
555	RCAMI74	-4.38	0.00023845	3.6226	0.0011575	NA	NA	2.87_330.15	Paroxetine	[M+H]+	AHOUBRCZNHFOSL-YOEHRIQHSA-N	3	330.153	0	0.5	2.874	18991	14268	29141	14506	25269	23736	28931	13346	22337	17028	14315	12740	14045	18841	10970	9376	8330	20781	5610	5657	6184	6840	10827	6290	18392	8414	33343	8378	4280	4039	4098	4147
556	RCAMI1371	-4.3666	0.00024642	3.6083	0.001194	0.40591	-1.3008	5.95_592.36		[M+H]+		5	592.356	0	0.4	5.952	29711	43611	110194	44252	63222	60318	87385	34180	51633	60586	47524	49102	59647	43797	28497	24336	24173	46812	9077	9013	8070	7084	10667	5541	40901	27531	44830	24581	1573	1140	1271	984
557	RCAMI999	-4.3623	0.00024898	3.6038	0.0012031	NA	NA	6.61_379.16		[M+H]+		5	379.158	0	0.7	6.609	827020	729982	679329	795906	970041	1070146	1025721	778748	1016769	885313	813981	712689	781230	502708	430701	441885	301932	464053	505159	627371	606705	517282	1080114	591419	921963	450824	1168998	384983	15	152	15	228
558	RCAMI500	4.362	0.0002492	3.6035	0.0012031	NA	NA	10.36_110.07		[M+H]+		5	110.071	0	1.5	10.355	96472	98617	119936	83847	83333	72546	101074	108426	106355	78317	90624	79526	93012	166380	159699	136450	141335	238568	146070	87724	108394	141583	151703	121869	87734	43681	162782	40397	3202	5876	8025	8497
559	RCAMI531	4.3553	0.00025328	3.5964	0.0012206	NA	NA	9.38_378.12		[M+H]+		5	378.117	0	1.5	9.38	102426	64635	89072	65594	74348	58284	52009	67675	75628	62056	64307	57997	76124	106175	139812	118505	124883	118863	100329	69870	78859	90221	80178	107348	108263	47282	109220	32354	61	214	100	535
560	RCAMI591	4.3437	0.00026055	3.5841	0.0012534	NA	NA	9.68_156.08		[M+H]+		5	156.077	0	1.3	9.684	475314	491783	583746	621868	476742	386574	535215	604349	534028	529010	464980	711767	977396	705091	621047	771293	670451	734712	701095	744954	843010	626643	535942	601850	349368	703237	328815	758294	784	13451	32056	40249
561	RCAMI903	-4.3373	0.00026466	3.5773	0.0012709	NA	NA	6.89_418.17		[M+H]+		5	418.175	0	0.7	6.895	79864	115125	90878	73177	94889	107443	103948	109528	92693	98223	109695	66921	66769	79816	60593	71935	47116	98154	54740	59997	63572	59900	91936	65271	118650	46343	160925	37977	24707	24682	19639	23782
562	RCAMI1319	-4.3333	0.00026729	3.573	0.0012792	0.43556	-1.199	8.62_266.12		[M+H]+		5	266.124	0	0.4	8.617	199574	81722	249582	111472	378139	269904	184830	95205	115667	83954	84068	154898	116039	82020	85572	69367	83313	81245	44125	47871	58795	65994	82181	58530	165682	141348	78102	137476	167	1794	360	2452
563	RCAMI1007	-4.3332	0.00026733	3.573	0.0012792	NA	NA	7.96_325.11		[M+H]+		5	325.114	0	0.7	7.959	30273	53122	45049	30770	41757	55031	48444	55682	42802	44207	46645	33613	32246	36305	26011	33174	17352	40111	25478	26485	25677	21051	41992	21099	52488	17732	62454	14105	274	270	26	472
564	RCAMI1187	-4.3301	0.00026942	3.5696	0.0012851	NA	NA	5.32_147.11		[M+H]+		5	147.11	0	0.5	5.316	46172	93218	76097	38508	78158	123699	82439	83869	78427	74466	85604	37557	41943	54973	33742	41536	18666	65533	21863	27868	32233	27032	69044	24969	151649	19769	212200	15346	2580	2546	2589	2297
565	RCAMI258	4.3299	0.00026953	3.5694	0.0012851	3.0981	1.6314	5.69_955.58		[M+H]+		5	955.577	0	3.1	5.693	27704	7573	15639	29161	10426	13605	18179	16801	16113	23836	11563	65329	149172	39269	58078	44877	87768	16569	92766	111622	76845	49556	16667	49705	15273	104111	6364	126687	185	77	115	169
566	RCAMI1429	-4.3254	0.0002725	3.5646	0.001297	0.37453	-1.4168	7.95_259.13		[M+H]+		5	259.13	0	0.4	7.952	185588	52242	170995	106529	321098	235464	148152	60450	86690	69450	70679	151910	100050	74421	69405	59059	42415	59288	21977	25365	33470	39660	59756	36574	136398	72064	134206	47057	336	481	411	662
567	RCAMI519	4.3224	0.00027451	3.5614	0.0013043	NA	NA	8.99_198.05		[M+H]+		5	198.053	0	1.5	8.989	50712	34347	40522	44977	34769	32397	32096	37805	37338	36162	30607	47466	54961	50225	59989	64880	75057	52165	74586	54905	63431	48936	27931	53877	38213	61346	54190	18160	47	217	132	132
568	RCAMI605	4.3195	0.00027647	3.5584	0.0013095	NA	NA	10.12_527.16		[M+H]+		5	527.16	0	1.3	10.119	33771	35759	50444	46033	40310	52090	42601	48598	48519	38101	38683	44691	59242	49523	58314	70858	52196	66755	60669	57132	56759	56399	56228	37027	71948	21400	154064	17225	76	342	654	1408
569	RCAMI888	-4.3193	0.00027658	3.5582	0.0013095	NA	NA	3.14_267.08		[M+H]+		5	267.078	0	0.7	3.144	81526	57950	80396	64181	59875	75472	91201	59449	55265	79429	61242	83086	65157	57538	44633	43136	34060	42009	52282	51575	54668	51829	58134	63157	68864	56861	47717	43056	274	224	140	243
570	RCAMI298	4.3186	0.0002771	3.5574	0.0013097	2.4961	1.3197	5.38_511.30		[M+H]+		5	511.305	0	2.5	5.377	75413	33885	41248	69260	29530	32578	52569	40047	35029	34281	25674	112583	189293	42637	102072	100962	125474	59319	220499	195307	153670	128590	44244	90916	39006	184039	12823	217811	1792	2819	2467	2704
571	RCAMI1578	-4.3176	0.00027772	3.5564	0.0013103	0.25294	-1.9831	7.16_434.28		[M+H]+		5	434.276	0	0.3	7.156	73682	45025	145945	56534	176683	183869	130493	64886	76209	35754	55161	107153	77053	70562	50165	31166	17951	33441	2262	1835	2594	471	1753	1986	57499	34420	59257	27877	504	382	37	818
572	RCAMI587	4.3149	0.0002796	3.5535	0.0013168	NA	NA	6.57_571.29		[M+H]+		5	571.29	0	1.3	6.568	364496	258679	356531	299912	278305	280816	318720	272424	195691	272638	249276	413733	513018	319381	341691	390631	357282	396784	425745	425298	469695	361364	353117	411584	323085	451266	268984	481470	313	286	355	28
573	RCAMI1137	-4.3104	0.00028266	3.5487	0.0013289	NA	NA	3.08_267.08		[M+H]+		5	267.077	0	0.6	3.076	81526	78637	94779	45044	74224	75472	91201	78192	68992	79429	83913	45590	27373	64403	32047	28911	13304	64610	37267	27217	29306	39866	75199	53926	93827	8350	70410	4457	157	365	140	156
574	RCAMI1362	-4.3083	0.00028412	3.5465	0.0013335	0.41177	-1.2801	5.94_548.33		[M+H]+		5	548.329	0	0.4	5.941	37232	56116	139073	57129	78386	77206	109826	43755	65857	74686	58706	57992	77464	55344	36162	32906	29477	58763	10909	11509	11160	9346	12673	6749	52104	35592	57386	30663	1620	1635	1505	1390
575	RCAMI490	4.3005	0.00028961	3.5382	0.0013569	NA	NA	9.00_216.06		[M+H]+		5	216.064	0	1.5	9	428144	261924	300572	332499	277650	247885	250534	280575	284752	285324	248318	353799	483551	410460	503710	557130	410404	434189	627647	453437	512464	387175	200979	440649	289890	529165	430038	119961	12	275	119	918
576	RCAMI1094	-4.2997	0.00029013	3.5374	0.001357	NA	NA	5.61_464.28		[M+H]+		5	464.277	0	0.6	5.605	140250	120958	83834	100397	50023	70618	94805	96674	89749	91224	83533	103878	93904	52966	67580	56786	100518	59707	48857	44212	37945	35196	32387	38584	61620	145010	37417	180795	1265	1625	1566	1398
577	RCAMI390	4.2827	0.00030246	3.5193	0.0014122	NA	NA	2.94_162.06		[M+H]+		5	162.055	0	1.8	2.938	72686	46352	70757	65761	61630	46239	51681	37714	36503	34464	33472	46112	98555	44337	74039	101831	187447	85317	85631	118144	87068	93119	53740	69638	50968	141885	30026	165078	292	1002	246	1031
578	RCAMI853	-4.2819	0.00030305	3.5185	0.0014125	NA	NA	8.75_97.03		[M+H]+		5	97.0285	0	0.7	8.749	48456	56216	66649	51416	58789	65974	63759	54996	58639	60590	59726	50156	62606	54943	41203	46114	38748	54741	28544	36965	36058	35863	48092	33991	62421	38098	64940	33017	149	3264	3092	3027
579	RCAMI1039	-4.2807	0.00030397	3.5172	0.0014143	NA	NA	4.97_105.07		[M+H]+		5	105.069	0	0.6	4.971	24881	22224	26961	29388	29399	38254	29934	19501	21345	23535	22400	32068	32188	21486	22431	19266	19958	14516	10999	13915	14587	10895	10504	11797	17708	28508	15525	31611	6767	6807	6090	5721
580	RCAMI908	-4.2783	0.00030576	3.5146	0.0014202	NA	NA	8.70_475.18		[M+H]+		5	475.178	0	0.7	8.701	64174	61611	74241	50339	61045	67266	61491	59980	55205	58182	75767	41588	51228	58766	46120	47481	32163	59580	31601	31376	42109	36583	47904	37472	77654	31794	92628	21815	8	9	8	8
581	RCAMI862	-4.2674	0.00031401	3.5031	0.001456	NA	NA	5.14_99.09		[M+H]+		5	99.0917	0	0.7	5.14	86179	64702	90388	73819	92549	81676	72540	67129	62386	60587	51694	80602	80394	56584	54292	62678	49324	54051	44560	55339	53845	48177	52827	42861	66324	63053	53331	63035	2177	1941	1906	2256
582	RCAMI878	-4.2652	0.00031566	3.5008	0.0014612	NA	NA	5.49_490.29		[M+H]+		5	490.293	0	0.7	5.491	70818	74130	58644	59842	49346	54331	64355	61203	53509	56614	55761	57667	70283	49641	41451	42315	48675	56031	39606	40359	37505	28953	39918	31171	50665	57623	37926	10114	247	2324	2248	1779
583	RCAMI1459	-4.2532	0.0003251	3.488	0.0015022	0.35385	-1.4988	8.22_268.14		[M+H]+		5	268.14	0	0.4	8.216	56382	56615	160008	100454	104202	87047	129914	68111	92860	95290	102107	101452	87780	83851	49291	39858	49877	67937	4285	4739	4906	6227	5018	4736	90888	78317	68794	65659	282	272	26	26
584	RCAMI348	4.2455	0.00033124	3.4799	0.001528	2.0936	1.066	5.72_476.28		[M+H]+		5	476.279	0	2.1	5.724	111373	89040	85202	167825	70815	81020	122235	128614	110572	95094	103941	292893	493008	128696	230792	208951	334335	135753	309117	380509	303071	209575	115567	204413	130317	407952	82665	460499	78	80	77	77
585	RCAMI1045	-4.2427	0.00033355	3.4768	0.001536	NA	NA	1.87_215.10		[M+H]+		5	215.101	0	0.6	1.867	69796	49208	80855	55187	96559	92311	81934	57757	57932	53586	46657	64758	68821	56817	45522	51671	29898	56360	27734	30054	35955	33968	39495	30081	73040	40452	79407	37841	500	152	15	15
586	RCAMI1344	-4.234	0.0003407	3.4676	0.0015663	0.42291	-1.2416	5.93_504.30		[M+H]+		5	504.303	0	0.4	5.932	46022	65531	167940	68364	90558	94027	124320	51581	79559	90052	68052	70719	96515	66903	44099	39320	37414	70416	13380	15691	11664	10734	14455	9397	58982	42945	69701	38180	2040	1282	1294	1320
587	RCAMI603	4.2328	0.00034169	3.4664	0.0015682	NA	NA	6.57_311.26		[M+H]+		5	311.259	0	1.3	6.568	750541	530154	733423	618736	579694	563254	662812	571205	404815	548597	528349	840558	1034550	656007	702300	800528	724189	794183	863485	858487	946372	737549	727146	831965	667374	929279	545179	993456	113	512	663	476
588	RCAMI1211	-4.2312	0.000343	3.4647	0.0015715	0.49576	-1.0123	5.26_147.12		[M+H]+		5	147.116	0	0.5	5.263	40200	77030	71928	38216	77264	123699	77466	78693	75191	74466	85543	37557	41943	54973	33742	41536	13051	59075	20553	24116	32233	21968	62159	19640	137760	17999	250032	17027	2638	2242	2589	2342
589	RCAMI63	-4.2261	0.00034736	3.4592	0.0015859	NA	NA	6.54_160.13	Methacholine	[Cat]+	NZWOPGCLSHLLPA-UHFFFAOYSA-N	2	160.133	0	0.7	6.542	252288	263375	244294	139372	249302	220948	171129	251491	197750	192181	213464	120261	120695	175260	140340	147351	111545	201721	102640	88447	120562	122526	175892	139149	236028	91379	283826	71020	1127	1215	880	1153
590	RCAMI266	4.2255	0.00034787	3.4586	0.0015859	2.8269	1.4992	3.78_469.20		[M+H]+		5	469.197	0	2.8	3.78	292529	88297	229807	161820	238752	148358	171135	134994	150508	94706	129710	165116	982542	354220	944093	881251	601271	461924	408162	168819	207793	209063	201572	249232	323339	698850	330058	573759	2267	2018	1984	1204
591	RCAMI305	4.2249	0.00034835	3.458	0.0015859	2.4563	1.2965	5.38_493.29		[M+H]+		5	493.293	0	2.5	5.379	35484	15270	20817	34022	14314	16283	24575	19914	17917	18238	12923	51216	87037	21052	48326	48455	55621	26664	108120	94349	73840	60957	20225	45504	18792	77233	7280	92790	2670	1895	2184	2144
592	RCAMI689	4.2247	0.00034849	3.4578	0.0015859	NA	NA	8.86_580.16		[M+H]+		5	580.161	0	1.2	8.855	72691	54040	69181	61909	59877	56058	56184	53962	58463	65480	63251	55204	76293	61884	66856	67223	73588	68267	61147	71580	71881	76641	82455	81117	73135	65088	51541	93815	5	50	5	49
593	RCAMI863	-4.2219	0.00035093	3.4548	0.0015943	NA	NA	8.87_325.11		[M+H]+		5	325.114	0	0.7	8.872	162812	197317	223933	177371	190814	236774	215210	192997	198506	205222	207872	168649	214830	186062	158824	163021	109557	189015	103535	122902	127265	117750	149806	115897	215062	113810	217480	96650	40	412	969	1428
594	RCAMI1178	-4.221	0.00035171	3.4538	0.0015949	NA	NA	3.89_156.14		[M+H]+		5	156.138	0	0.5	3.893	47545	29903	61382	52902	66496	68342	83916	37822	75487	52012	26934	84971	60045	34572	36692	26932	32571	14479	25071	34006	30136	20886	15580	26033	18759	57431	11757	19574	1264	1326	1389	1150
595	RCAMI549	4.2203	0.00035225	3.4532	0.0015949	NA	NA	7.89_70.06		[M+H]+		5	70.0644	0	1.4	7.887	48087	33233	49429	44291	52514	47709	52011	59141	56123	34345	34538	45551	78289	49880	55919	93394	65294	73034	49797	62573	69689	61670	49652	78604	51204	45209	49829	42263	382	1841	2490	2789
596	RCAMI1254	-4.2184	0.00035393	3.4511	0.0015976	0.46614	-1.1012	5.93_460.28		[M+H]+		5	460.276	0	0.5	5.928	50794	69969	165247	77701	93579	99260	128153	56464	82839	89998	70447	76578	104660	70816	49758	44781	40642	76486	17629	20437	18551	15534	20983	14316	67616	48142	74889	44008	953	976	948	941
597	RCAMI1154	-4.2181	0.00035415	3.4508	0.0015976	NA	NA	6.95_247.06		[M+H]+		5	247.058	0	0.5	6.952	73546	110279	126009	76377	143642	151005	170132	74050	116435	118025	84672	67293	106293	92050	44567	41043	51500	102275	29064	42678	38248	36631	81469	31586	103389	69001	178976	90353	370	836	536	635
598	RCAMI568	4.2176	0.00035462	3.4502	0.0015976	NA	NA	8.33_278.12		[M+H]+		5	278.124	0	1.4	8.328	140090	115188	130243	133359	148362	140242	129604	133767	152253	95967	87780	100326	179261	142607	150967	229345	172999	168616	137047	164421	196921	177392	125267	228171	186453	100759	169561	76711	64	340	398	372
599	RCAMI1367	-4.2104	0.00036091	3.4426	0.0016232	0.41017	-1.2857	5.93_526.32		[M+H]+		5	526.315	0	0.4	5.935	38513	59489	149768	60386	81992	82290	118453	46241	73620	79291	61740	65795	86298	62214	39716	34420	32013	61948	10758	12230	10024	7991	11486	7266	54510	36509	60464	31650	1081	885	821	801
600	RCAMI1442	-4.2095	0.00036172	3.4416	0.0016241	0.36629	-1.4489	6.24_497.30		[M+H]+		5	497.296	0	0.4	6.242	38515	59525	153130	59733	92339	94109	118573	42328	76293	82471	66745	55519	81176	61291	41246	33453	26979	62672	6215	7386	6324	5055	8061	4193	60638	27854	66756	24186	1390	2006	1566	1234
601	RCAMI697	4.2045	0.00036619	3.4363	0.0016415	NA	NA	9.06_348.07		[M+H]+		5	348.071	0	1.1	9.058	4487398	3955630	4489739	4177481	3943153	4424327	3501741	4281424	3547327	3976369	4094336	4162868	4916890	4316826	5129522	5146246	4443593	5111400	4201797	4322291	4799109	4625188	4543854	4443261	6183493	3388537	6129051	3886173	1655	24154	27602	33144
602	RCAMI246	4.2002	0.00037002	3.4318	0.0016559	3.4632	1.7921	5.71_929.57		[M+H]+		5	929.567	0	3.5	5.706	72133	13616	32437	90998	19337	26178	48213	43971	50414	50665	25391	203803	431359	74599	187226	130990	218412	40891	309218	343294	247252	161786	43671	156421	32442	224291	11009	232296	143	138	211	236
603	RCAMI1343	-4.179	0.00038967	3.4093	0.0017409	0.42304	-1.2411	8.09_314.17		[M+H]+		5	314.171	0	0.4	8.091	36459	49518	120730	53026	58648	52094	75837	48365	53480	45954	70018	49419	60300	54179	30127	26697	21464	68720	6164	5696	7086	6415	7408	7606	63846	25651	67776	13868	2725	2614	2645	2339
604	RCAMI672	4.1782	0.00039046	3.4084	0.0017416	NA	NA	9.31_93.04		[M+H]+		5	93.0447	0	1.2	9.313	91878	96185	116857	96362	96366	104635	94280	98960	89536	97593	92394	93186	142875	128061	119819	138245	118863	144512	101019	94708	103632	108539	115953	105947	136636	106474	126323	108935	73	3918	7845	7750
605	RCAMI945	-4.1766	0.00039195	3.4068	0.0017453	NA	NA	8.76_360.15		[M+H]+		5	360.151	0	0.7	8.755	2351399	2844189	2559919	2437616	2619853	2797816	2070144	1844323	2572693	2468479	2331583	2255826	1639955	1577368	1245338	1191380	853688	1701716	1371443	1880149	1937591	1862953	2722491	2237597	2994776	1307106	1628011	975229	772	1779	1774	3176
606	RCAMI201	4.1682	0.00040009	3.3978	0.0017786	4.4243	2.1454	5.68_957.59		[M+H]+		5	957.595	0	4.4	5.68	69125	16497	18981	108641	13279	16385	41048	49227	41609	30720	32873	289568	668832	45032	215290	162411	385425	47990	430280	506606	335696	211268	42993	168834	45490	416031	15033	476240	129	83	157	253
607	RCAMI475	4.1647	0.00040356	3.3941	0.0017911	NA	NA	10.36_156.08		[M+H]+		5	156.077	0	1.6	10.355	169307	169547	206639	134700	149658	111949	160432	182910	186485	128118	151577	127492	160646	298764	271950	248579	235461	442300	256449	148101	176850	232018	262266	198686	140686	63279	276266	61446	387	2930	4403	5014
608	RCAMI1424	-4.1629	0.00040534	3.3922	0.001796	0.37831	-1.4024	6.24_519.31		[M+H]+		5	519.308	0	0.4	6.236	47413	70186	176952	70479	103605	105526	135908	51986	87577	92217	74719	64548	96854	72061	48438	40292	31005	76984	7337	8322	7457	6393	8955	4895	69805	34420	78294	27854	1772	615	906	59
609	RCAMI58	-4.1594	0.00040882	3.3885	0.0018085	NA	NA	8.22_208.12	Miglitol	[M+H]+	IBAQFPQHRJAVAV-ULAWRXDQSA-N	3	208.118	0	0.7	8.224	19769	11332	19621	18608	24299	22435	17972	13121	16267	13942	15002	15237	13189	14364	13576	13559	11880	13566	9221	9881	11970	10637	14638	11611	17304	10458	16791	7618	423	19	18	18
610	RCAMI1320	-4.1438	0.0004247	3.3719	0.0018727	0.43481	-1.2015	5.93_482.29		[M+H]+		5	482.289	0	0.4	5.932	46000	69329	161624	68807	88108	93471	127170	52456	80074	86156	67882	71750	97448	68071	45020	41603	38369	72769	14475	15514	12695	10478	15098	8847	62110	44984	69313	40168	1397	755	1289	851
611	RCAMI922	-4.1437	0.00042474	3.3719	0.0018727	NA	NA	9.38_335.06		[M+H]+		5	335.064	0	0.7	9.378	88061	83242	79294	68619	79143	90916	69146	69764	68823	64035	93523	48558	43472	63250	51799	72769	61597	70438	40169	33452	44027	53433	54535	50955	98250	33049	83068	14300	80	293	244	235
612	RCAMI1321	-4.1412	0.00042736	3.3692	0.0018789	0.43375	-1.2051	5.96_550.31		[M+H]+		5	550.306	0	0.4	5.961	445257	578637	1525580	626271	848519	871674	1163595	471140	732864	796679	581653	616391	926178	626542	430555	355042	311584	638172	130591	150009	114193	91202	156814	84920	619713	375455	663931	322987	278	398	322	359
613	RCAMI1427	-4.141	0.00042753	3.369	0.0018789	0.37596	-1.4114	8.09_132.10		[M+H]+		5	132.102	0	0.4	8.092	30618	46734	109925	51505	52245	43367	73698	43772	50241	42626	66512	46864	57289	50452	24836	19660	17163	61772	2153	2283	2829	2686	3277	3021	55435	24368	59923	13040	1289	1564	1176	1668
614	RCAMI834	-4.1345	0.00043441	3.3621	0.001906	NA	NA	10.18_162.11		[M+H]+		5	162.112	0	0.8	10.184	51552	76169	66123	46571	56756	51152	67923	76652	67519	55684	47013	57948	51405	45650	60308	43424	34739	53408	41284	43776	45014	39391	42474	46639	62961	26720	51247	25600	1432	4509	3763	3934
615	RCAMI315	4.1328	0.00043624	3.3603	0.0019109	2.3874	1.2554	9.62_1350.48		[M+H]+		5	1350.48	0	2.4	9.624	28205	42304	78400	25770	54452	64983	60441	55167	58368	42347	68487	34899	147347	167969	181422	206893	83901	234527	49310	65902	84791	85064	114022	44274	176707	35426	192655	26553	48	5	5	86
616	RCAMI1046	-4.1291	0.00044021	3.3563	0.0019225	NA	NA	5.42_246.17		[M+H]+		5	246.17	0	0.6	5.424	147506	171730	189123	149341	211886	216200	182313	159740	144755	156789	141107	161194	142270	140459	133325	170676	132599	135668	48224	51329	81142	75697	79321	84669	158837	96828	167055	90920	4906	5241	1308	1471
617	RCAMI1327	-4.129	0.0004403	3.3562	0.0019225	0.43323	-1.2068	5.98_506.28		[M+H]+		5	506.28	0	0.4	5.979	355365	490235	1268731	525284	716895	752439	966144	384727	630841	697591	491218	495356	785432	510996	339258	303181	261585	558292	104730	123945	99714	79651	130552	70942	538986	294837	568500	264101	5048	5169	5026	4988
618	RCAMI959	-4.1262	0.00044331	3.3533	0.0019295	NA	NA	6.61_374.20		[M+H]+		5	374.203	0	0.7	6.606	130955	124144	116208	111286	151154	165983	163501	123793	155795	135394	119002	106562	130537	88613	74351	71761	48225	97455	73442	94789	94379	78045	165134	84135	144553	61388	199569	50221	801	820	797	791
619	RCAMI1207	-4.1262	0.00044333	3.3533	0.0019295	0.49844	-1.0045	1.90_114.10		[M+H]+		5	114.102	0	0.5	1.902	207566	85555	123922	136204	114723	328973	126633	83930	83732	96061	70920	198312	103612	61177	64812	77177	45922	45557	63392	79473	86628	74338	50189	73401	73662	124867	56399	81792	5765	6348	6055	5970
620	RCAMI1079	-4.115	0.00045559	3.3414	0.0019796	NA	NA	8.26_266.08		[M+H]+		5	266.077	0	0.6	8.263	151890	97582	103169	99202	104235	84371	119650	118519	126486	158760	96941	217390	52632	47770	47444	49923	99811	47055	115239	89560	78680	69816	75321	119357	77125	245353	45833	370644	108	613	621	79
621	RCAMI248	4.1138	0.00045693	3.3401	0.0019822	3.3656	1.7509	5.26_531.27		[M+H]+		5	531.269	0	3.4	5.262	35838	6761	14882	45102	11856	11370	16105	12127	12913	21798	6856	71700	142995	30085	61214	67449	92256	14755	122114	127046	97768	73537	15252	55178	8335	125361	359	141260	374	383	372	369
622	RCAMI1054	-4.1101	0.00046111	3.3362	0.0019971	NA	NA	7.92_335.10		[M+H]+		5	335.096	0	0.6	7.925	37082	56652	41747	44285	47466	54566	57489	62877	61682	65826	71296	57837	29838	29815	22957	23139	12904	28221	37479	43101	46600	39953	53044	42046	47096	32868	52052	28654	106	140	165	60
623	RCAMI1035	-4.1074	0.00046416	3.3333	0.0020072	NA	NA	6.82_225.12		[M+H]+		5	225.124	0	0.6	6.819	76568	49211	97977	117506	108304	134561	118159	123380	86383	139248	105154	146056	95575	81708	72109	87659	49947	59715	54732	74536	59511	60524	65486	69951	115784	81437	88608	68856	2541	2742	3155	2890
624	RCAMI514	4.1062	0.00046555	3.332	0.0020099	NA	NA	5.46_482.33		[M+H]+		5	482.325	0	1.5	5.464	111898	94518	84625	112369	67460	78252	80448	99270	71666	83665	73096	144172	214430	139414	137664	136987	197127	122183	144796	132270	130802	89965	102485	101954	91656	166845	145909	174918	342	27	266	26
625	RCAMI826	-4.1041	0.00046784	3.3299	0.0020166	NA	NA	9.03_365.11		[M+H]+		5	365.107	0	0.8	9.026	189972	175329	168898	223638	189496	185463	212587	177296	185826	223042	181532	250739	173276	131870	136216	112293	124713	109786	174323	194490	192849	154213	125090	174411	131561	279193	142445	193418	407	1861	2282	7812
626	RCAMI1316	-4.1014	0.00047093	3.327	0.0020267	0.43603	-1.1975	6.00_462.25		[M+H]+		5	462.254	0	0.4	5.999	203414	282727	715136	287795	406041	440650	549621	218154	360977	388532	274107	271789	443656	284199	190307	183085	142185	324062	58917	67851	59799	44754	78254	40991	313523	163664	344347	138859	41	424	41	41
627	RCAMI186	4.092	0.00048185	3.3171	0.0020704	5.2486	2.3919	5.34_313.27		[M+H]+		5	313.267	0	5.2	5.337	29848	2116	6377	31821	3980	4888	4779	4988	3395	6046	5418	52962	132234	12789	59032	56337	87386	5278	109640	131823	97447	62083	6339	61644	5472	85595	1158	115693	27	298	412	350
628	RCAMI739	-4.0752	0.00050207	3.2992	0.0021538	NA	NA	9.07_149.03		[M+H]+		5	149.027	0	0.8	9.067	42917	45595	52946	51865	44131	39152	43233	47353	48904	41343	44036	49461	35750	40528	39663	42896	48056	33364	37524	37152	42556	37140	31038	37900	31967	34330	31955	36052	327	599	601	656
629	RCAMI537	4.0713	0.00050693	3.295	0.0021712	NA	NA	10.04_527.16		[M+H]+		5	527.159	0	1.4	10.042	30867	37014	48009	46033	36391	48357	41068	49692	38848	36244	35934	49256	70409	48237	60008	88169	52196	75538	63848	55931	57312	60322	53402	32133	83919	16479	143835	14438	142	371	616	1694
630	RCAMI25	4.0698	0.00050869	3.2935	0.0021753	NA	NA	6.54_268.11	2'-Deoxyguanosine	[M+H]+	YKBGVTZYEHREMT-KVQBGUIXSA-N	3	268.109	0	1.3	6.543	3806	1816	4368	3071	2634	3478	2936	3107	2835	2188	2888	3520	4063	4274	3666	4606	4406	4014	3876	4540	4019	3439	3619	3869	3213	3851	3937	3969	244	709	1218	850
631	RCAMI931	-4.0677	0.00051132	3.2913	0.002183	NA	NA	9.58_414.16		[M+H]+		5	414.161	0	0.7	9.581	54559	49687	55211	41112	41864	45277	31196	34840	39641	45716	58865	35870	22156	34773	30102	23096	24410	35426	24957	28992	29021	40704	44295	38086	53912	24199	63734	21943	86	78	54	85
632	RCAMI424	4.0655	0.00051415	3.2889	0.0021916	NA	NA	5.38_98.98		[M+H]+		5	98.9836	0	1.7	5.379	41779	28575	26746	42505	18014	23968	37987	41640	33320	31955	30228	66969	92020	39323	53141	47248	45265	43230	88987	61916	77096	59750	42615	53141	32522	38702	23849	45843	808	1126	1197	1013
633	RCAMI362	4.0643	0.00051565	3.2876	0.0021946	NA	NA	8.22_462.18		[M+H]+		5	462.182	0	2	8.22	35458	64269	52701	32338	60279	69264	44129	65305	51343	34055	56961	29124	130987	128583	119121	142763	71533	154275	50392	50756	70906	59438	129112	57786	135177	28609	152184	21319	206	89	6	74
634	RCAMI1238	-4.0627	0.00051766	3.286	0.0021996	0.47816	-1.0644	9.39_184.07		[M+H]+		5	184.073	0	0.5	9.386	1884129	1574677	1641042	977711	1643249	1490848	1082404	1321549	1286503	1038344	1559488	553080	177251	888200	1033924	1197113	349301	929255	471538	201197	272377	665254	718959	771621	1326274	73776	985977	11734	164	14132	12309	11391
635	RCAMI938	-4.0616	0.00051903	3.2848	0.0022017	NA	NA	6.92_282.05		[M+H]+		5	282.049	0	0.7	6.916	124534	159994	116832	86312	113226	110686	134268	153629	113486	95069	117637	115013	113958	105613	108565	69941	46706	110481	78091	78526	67225	60842	85478	79245	121498	82042	146569	80810	68	94	174	157
636	RCAMI597	4.061	0.00051977	3.2842	0.0022017	NA	NA	8.10_116.07		[M+H]+		5	116.071	0	1.3	8.099	135707	124784	136526	121186	158151	146702	172519	183841	197503	119667	100220	113295	180032	152210	156546	209347	249335	183078	178585	194082	184131	173330	182122	221617	169042	148303	192056	155341	2275	12949	17252	14505
637	RCAMI1107	-4.0555	0.00052682	3.2783	0.0022274	NA	NA	5.40_137.05		[M+H]+		5	137.046	0	0.6	5.4	36590	68519	73018	74109	84041	135884	106243	87866	95507	112916	127518	68866	44638	64863	38839	53183	47596	79087	34235	34916	42108	47967	73998	60947	97557	74851	128907	75945	184	790	286	448
638	RCAMI609	4.055	0.00052749	3.2778	0.0022274	NA	NA	6.57_553.28		[M+H]+		5	553.28	0	1.3	6.569	141959	98227	136228	116432	108136	108613	126305	107592	76075	103738	98706	160104	189499	122658	130761	151674	134592	150862	156636	162390	181266	138688	133095	155500	126356	174806	102859	189093	23	23	23	23
639	RCAMI678	4.0479	0.00053663	3.2703	0.0022601	NA	NA	8.82_216.12		[M+H]+		5	216.12	0	1.2	8.824	375245	308020	358709	270954	335913	279424	316456	319051	328043	298444	305527	258568	335288	400485	395937	426922	409327	465431	360831	317577	321754	355817	414364	346899	372124	228962	380402	229976	1703	89052	104062	91237
640	RCAMI1034	-4.0477	0.00053693	3.2701	0.0022601	NA	NA	6.80_580.32		[M+H]+		5	580.318	0	0.6	6.8	50626	29399	61283	50485	50663	46714	58796	32965	63415	40995	37386	38875	60050	36577	29666	20399	28293	34110	24377	24032	22380	23619	36418	19449	36236	30536	35410	28337	174	4	3	3
641	RCAMI782	-4.0439	0.00054189	3.2661	0.0022775	NA	NA	9.58_166.05		[M+H]+		5	166.054	0	0.8	9.58	53775	49032	54829	67096	56610	44225	46294	52812	48735	48335	45985	59679	48710	37617	33680	50255	54471	35956	43753	39861	43986	35410	41017	35909	81885	24606	42509	25517	212	722	744	1174
642	RCAMI1377	-4.0432	0.00054282	3.2653	0.0022778	0.40304	-1.311	6.22_607.36		[M+H]+		5	607.361	0	0.4	6.222	39578	59512	149985	59513	87778	84122	116015	46246	73988	78380	64454	58026	88564	64349	43482	36010	27249	66462	6950	8955	6930	5706	10069	5098	57218	29615	62460	24019	436	457	37	733
643	RCAMI1261	-4.0414	0.00054522	3.2634	0.0022813	0.46272	-1.1118	5.93_438.26		[M+H]+		5	438.263	0	0.5	5.928	34106	44766	111186	49486	62489	64366	86612	37112	54264	60134	45311	50448	71187	47952	32961	30805	28108	50419	12881	11958	10152	8970	11293	7351	42768	32634	50331	28903	1568	294	1463	1465
644	RCAMI198	4.0413	0.00054535	3.2633	0.0022813	4.5291	2.1792	5.65_959.61		[M+H]+		5	959.611	0	4.5	5.65	110832	50331	49021	351474	35026	41977	120194	137954	103229	82049	93416	841204	1667325	88050	700861	511411	996604	125903	1300811	1481865	829405	712971	96048	622625	121533	1339579	37169	1610918	120	120	83	46
645	RCAMI1388	-4.0358	0.00055278	3.2575	0.0023088	0.39948	-1.3238	6.23_541.32		[M+H]+		5	541.321	0	0.4	6.23	45893	65195	169352	67150	96145	101249	127588	50224	82829	87427	73600	64557	97904	72117	47878	40699	33261	73794	7462	8305	8342	6733	10400	5057	67124	33745	72650	27122	1488	809	740	624
646	RCAMI1602	-4.0345	0.00055454	3.2561	0.0023126	0.19246	-2.3774	2.82_347.17		[M+H]+		5	347.168	0	0.2	2.821	50616	68917	101807	4455	95773	108605	119831	77084	81068	103720	51391	3820	5014	45079	5533	4742	4598	38948	736	1632	1018	2929	48988	7663	57413	4067	7534	669	42	43	452	42
647	RCAMI1310	-4.0334	0.00055601	3.2549	0.0023152	0.44002	-1.1844	5.95_594.33		[M+H]+		5	594.333	0	0.4	5.946	375001	494136	1352911	557422	728078	752361	1033849	403340	658597	714590	508650	554697	839667	552222	372499	325279	277847	572288	117551	134510	99360	80149	136605	70976	542600	322333	581619	293404	37	38	370	37
648	RCAMI1387	-4.0325	0.00055719	3.254	0.0023165	0.39962	-1.3233	6.23_563.33		[M+H]+		5	563.335	0	0.4	6.227	40359	64017	157507	60873	91313	91142	121855	45760	75768	80181	66244	59715	89513	65731	45977	35985	28930	71233	7064	8534	7492	6145	9929	4998	60844	29651	67711	25128	1037	191	1339	877
649	RCAMI579	4.0291	0.0005619	3.2503	0.0023324	NA	NA	8.77_147.08		[M+H]+		5	147.077	0	1.4	8.771	140894	102756	106529	114560	142840	125518	152743	118575	112653	129458	113634	158272	230040	221955	187502	156687	189504	163881	185350	157080	175562	146335	109399	134089	104782	181895	145945	130983	511	1365	1034	641
650	RCAMI1468	-4.0256	0.00056659	3.2467	0.0023453	0.35019	-1.5138	8.10_150.11		[M+H]+		5	150.113	0	0.4	8.095	121725	176833	471352	195010	206623	169647	284634	164598	196129	167625	267952	184772	217778	198313	92902	75071	61564	240034	2995	3340	4341	4621	4783	7180	212084	93370	225824	47000	1920	3011	3141	3213
651	RCAMI802	-4.0252	0.00056722	3.2462	0.0023453	NA	NA	8.73_325.11		[M+H]+		5	325.114	0	0.8	8.73	149630	174187	188491	161436	167773	208326	188333	171292	175687	184543	189678	157288	203258	170147	139454	149771	107325	164232	108297	118927	134410	117578	136892	113580	187650	129704	114148	88908	575	461	183	1223
652	RCAMI540	4.0249	0.0005676	3.246	0.0023453	NA	NA	5.50_201.23		[M+H]+		5	201.228	0	1.4	5.502	140643	157376	197671	146929	150007	146357	162007	173353	113187	138289	136498	159496	221737	277715	212888	239878	194721	289401	138291	153015	141868	244400	224743	274736	181426	133357	182021	115242	6	68	58	6
653	RCAMI418	4.0206	0.00057362	3.2414	0.0023665	NA	NA	7.53_391.10		[M+H]+		5	391.104	0	1.7	7.533	84137	42639	64195	104481	68421	64888	62894	48645	57767	58750	50394	115061	185967	87529	115012	134935	158011	67986	125771	105984	126379	108991	58588	103303	32843	267955	26836	304035	2	144	66	163
654	RCAMI1114	-4.0123	0.0005853	3.2326	0.002411	NA	NA	5.25_174.13		[M+H]+		5	174.129	0	0.6	5.249	146756	255770	240231	145228	201793	283415	226004	224081	207945	163026	210394	111230	111838	165750	112497	148207	66497	229584	54273	55403	81367	80662	184428	84667	297539	63498	274326	44571	388	222	270	256
655	RCAMI1389	-4.0088	0.00059031	3.2289	0.0024279	0.39948	-1.3238	6.22_629.37		[M+H]+		5	629.375	0	0.4	6.22	43349	66465	168748	62872	94466	91740	128362	50676	80544	85019	69172	63128	97495	71146	46395	38323	30531	74573	7256	8204	7125	6097	9451	4697	62326	31129	69080	24665	495	989	686	387
656	RCAMI1431	-4.006	0.00059436	3.226	0.0024409	0.37426	-1.4179	6.26_932.53		[M+H]+		5	932.528	0	0.4	6.262	38506	54636	152945	56195	88117	89378	121189	41966	72042	74084	61053	52393	84972	60736	41360	33040	25948	63077	5043	5081	5106	4069	6569	2772	55082	27025	64673	21287	215	54	93	74
657	RCAMI778	-4.0035	0.00059795	3.2233	0.0024505	NA	NA	7.25_265.11		[M+H]+		5	265.112	0	0.8	7.254	60462	73324	65072	58357	60433	53885	71077	69601	63321	60364	67414	59726	39222	55020	48888	57035	37444	60663	41088	46429	48930	52425	60558	63956	59921	38397	67467	33272	944	4708	5377	4682
658	RCAMI1309	-4.0032	0.00059853	3.2229	0.0024505	0.44019	-1.1838	5.93_815.47		[M+H]+		5	815.467	0	0.4	5.927	28583	38255	103841	45112	57406	57758	80053	30762	49590	53099	39383	45352	67359	41991	28215	25726	23494	43199	9186	9153	8197	6145	9288	5015	38099	27460	43447	23626	255	112	73	136
659	RCAMI1328	-4.0021	0.0006	3.2218	0.0024528	0.4329	-1.2079	5.93_814.47		[M+H]+		5	814.465	0	0.4	5.928	73324	102436	275616	117175	146310	151537	208527	78707	128417	139443	101086	119620	175503	109764	73723	65649	57803	116631	21282	23978	17761	14914	21012	12887	101805	67751	113901	58837	6	212	219	69
660	RCAMI1221	-3.9958	0.00060939	3.2151	0.0024874	0.48745	-1.0367	5.96_555.26		[M+H]+		5	555.26	0	0.5	5.962	33697	45048	100591	52559	59752	61934	79815	37910	54861	63197	47648	51755	74226	47249	37381	32017	28436	48110	12635	12948	11136	8546	14195	8863	46046	38007	44939	33732	17	17	17	165
661	RCAMI770	-3.995	0.00061053	3.2143	0.0024883	NA	NA	7.72_185.09		[M+H]+		5	185.093	0	0.8	7.725	164820	176701	169514	164442	178500	154478	182949	185183	162201	153692	158967	191710	175193	133541	118606	136491	112643	88222	150170	146157	155756	140179	138106	155774	170774	157142	136209	155358	7202	7235	6434	6195
662	RCAMI979	-3.9892	0.00061917	3.2082	0.0025163	NA	NA	7.96_360.15		[M+H]+		5	360.151	0	0.7	7.96	68381	126344	100465	70657	95806	127490	111933	130883	97529	102797	112821	75535	72103	78490	55607	75243	38874	92794	63231	66573	65410	52814	107125	53919	126064	43142	149596	33387	251	554	618	825
663	RCAMI77	-3.9892	0.00061926	3.2081	0.0025163	0.4946	-1.0157	7.30_187.11	Ramelteon	[M+H-C3H7ON]+	YLXDSYKOBKBWJQ-LBPRGKRZSA-N	2	187.108	0	0.5	7.299	111220	47903	96508	120120	185908	130175	121718	50576	86154	69192	57645	117401	135804	59272	50864	56994	44742	55763	19395	26489	31885	33135	45992	30477	54472	77182	54940	68003	1283	1653	1416	2008
664	RCAMI1481	-3.9801	0.00063313	3.1985	0.0025688	0.34119	-1.5514	8.09_312.17		[M+H]+		5	312.167	0	0.3	8.094	1312217	1955817	5021900	2211009	2294804	1929801	3275131	1878916	2200888	1834963	2995423	2046848	2404429	2187206	968207	746546	636922	2765107	13096	20259	26542	30420	29881	51413	2404738	942234	2579539	450764	394	980	827	39
665	RCAMI1152	-3.9781	0.00063623	3.1964	0.0025774	NA	NA	8.90_109.08		[M+H]+		5	109.076	0	0.5	8.903	71369	51667	51168	37610	61506	23334	72043	50416	59330	46852	49037	47371	10364	44957	36992	11823	53772	31986	36440	15632	13430	29727	24131	23370	6995	45873	40446	64874	4334	4758	4664	5170
666	RCAMI1106	-3.9752	0.00064067	3.1934	0.0025916	NA	NA	8.13_129.10		[M+H]+		5	129.102	0	0.6	8.126	75925	84894	93668	98855	47925	54945	38723	76581	73725	75529	36459	53506	37752	33214	21136	55413	25513	44274	71761	33484	45824	34029	42192	26620	58532	43344	63521	39262	8708	8926	7982	7572
667	RCAMI1372	-3.974	0.00064262	3.192	0.0025955	0.40485	-1.3045	6.22_585.35		[M+H]+		5	585.348	0	0.4	6.224	39670	59025	153644	59348	87290	86973	118017	45882	74210	79707	64406	56455	87228	65138	44355	35953	28416	71918	7490	8163	7042	5843	8335	4453	58871	30051	63336	24725	495	693	872	6
668	RCAMI1418	-3.9734	0.00064358	3.1914	0.0025955	0.38161	-1.3898	6.22_543.00		[M+H]+		5	542.999	0	0.4	6.217	27519	42876	108087	40821	57789	53746	83901	35543	48798	55617	47060	41395	59528	45650	31055	23245	19326	49644	2975	3236	2730	2329	3754	1959	39519	18373	38789	14815	8	8	8	76
669	RCAMI590	3.9715	0.00064645	3.1895	0.0026019	NA	NA	9.78_300.12		[M+H]+		5	300.12	0	1.3	9.779	75934	101910	80550	112011	91330	94153	72208	101547	68168	108160	104524	112012	95903	122404	122070	150921	110525	165235	108264	139281	130266	123313	90029	140692	129368	107784	63732	94011	133	359	893	1047
670	RCAMI1391	-3.9711	0.0006471	3.189	0.0026019	0.39916	-1.325	6.22_651.39		[M+H]+		5	651.388	0	0.4	6.218	46175	68782	176161	64016	100267	93930	135048	54743	80284	86965	72578	61906	100694	72586	49040	40620	30722	79352	6760	8378	7387	5981	9742	4201	64531	30385	69061	27779	586	270	805	827
671	RCAMI392	3.9685	0.00065126	3.1862	0.0026148	NA	NA	9.23_137.05		[M+H]+		5	137.046	0	1.8	9.232	142210	121921	178523	138998	147473	154126	114188	119634	116885	102158	162076	80832	181305	372118	222086	427499	236638	369420	138484	113943	163535	177992	273276	185996	298003	63186	282051	40526	142	793	913	1446
672	RCAMI657	3.9677	0.00065247	3.1854	0.0026157	NA	NA	6.57_593.27		[M+H]+		5	593.27	0	1.2	6.57	81575	64218	73355	69294	63860	64934	68074	62784	48840	64354	59592	84555	96433	65858	74829	80403	81297	73000	88893	90757	96144	82798	75212	86504	70535	103477	58879	112204	7	75	7	7
673	RCAMI1302	-3.9634	0.0006594	3.1809	0.00263	0.44282	-1.1752	5.93_770.44		[M+H]+		5	770.439	0	0.4	5.928	108552	139093	390951	166464	207999	213150	289349	113858	185107	197046	143932	170346	246183	159987	107096	97393	82682	168280	31506	34199	27649	23186	33256	18516	142556	94766	164648	85831	231	367	13	133
674	RCAMI23	3.9634	0.00065946	3.1808	0.00263	NA	NA	7.70_116.07	Proline	[M+H]+	ONIBWKKTOPOVIA-BYPYZUCNSA-N	1	116.07	0	1.4	7.698	1620088	1279523	1625040	1445184	2031495	1646045	2328283	1684264	2149898	1388216	1235580	1367473	2621554	1948185	1917284	2785002	3412585	1846374	2067875	2294511	2130288	2011880	1836470	2279036	1603622	1944778	1566983	2390955	5647	24610	33181	34337
675	RCAMI303	3.9634	0.00065947	3.1808	0.00263	2.4589	1.298	3.76_468.20		[M+H]+		5	468.2	0	2.5	3.757	72962	21688	56285	40316	57251	36404	41241	32131	34979	23287	30685	41565	186052	84391	187294	179226	141792	106085	78907	39262	44705	46156	48626	59400	76616	146554	77162	132167	140	9	113	128
676	RCAMI180	3.9631	0.00065994	3.1805	0.00263	5.8824	2.5564	8.52_537.20		[M+H]+		5	537.196	0	5.9	8.521	48953	8376	17403	45245	16871	10959	10403	51	15783	18362	142	33559	114918	57907	96331	155068	232540	65650	159102	109642	121938	85458	38880	92621	2120	168356	182	191968	70	633	2175	2877
677	RCAMI606	3.9599	0.00066497	3.1772	0.0026461	NA	NA	9.79_238.12		[M+H]+		5	238.119	0	1.3	9.788	68586	80895	69247	93991	79366	80177	63753	84557	58091	93181	88911	96390	98388	102388	102432	135499	94028	133547	85862	111202	112862	93521	74795	110004	112234	80193	51640	79320	328	1325	1462	1582
678	RCAMI1298	-3.9571	0.00066956	3.1742	0.0026605	0.44642	-1.1635	5.94_638.36		[M+H]+		5	638.359	0	0.4	5.937	311912	398876	1105960	462083	604074	609503	851269	323562	538323	570770	407783	456814	711821	458058	303643	268667	234069	474266	97443	108313	79545	65126	106578	57123	432135	269144	472012	240750	529	440	495	243
679	RCAMI829	-3.956	0.00067135	3.173	0.0026635	NA	NA	2.57_168.06		[M+H]+		5	168.065	0	0.8	2.572	62450	69693	64179	38544	56512	51971	62774	59496	53512	55467	46816	44392	41098	39937	46793	46847	28699	57296	41408	36451	39591	40310	46640	41636	61485	35838	80458	33255	3337	4182	4575	3811
680	RCAMI569	3.9554	0.00067231	3.1724	0.0026635	NA	NA	9.78_489.12		[M+H]+		5	489.115	0	1.4	9.784	172900	108056	168079	120482	142136	151111	135146	163462	141677	128724	191058	98306	170047	220857	164589	214198	165732	292063	186414	149757	160446	242252	209063	190844	257183	85845	276305	53333	5	202	381	547
681	RCAMI1081	-3.9478	0.00068492	3.1644	0.0027095	NA	NA	9.38_376.15		[M+H]+		5	376.145	0	0.6	9.382	90836	142857	167472	63793	139639	163211	143247	170685	156947	114344	143976	82412	56145	107510	72015	75534	39779	98486	78502	73540	69341	75841	140675	63032	127216	26058	163375	13924	153	238	138	381
682	RCAMI1248	-3.944	0.00069129	3.1603	0.0027307	0.46906	-1.0921	8.19_159.08		[M+H]+		5	159.077	0	0.5	8.192	86372	33839	81202	44308	136052	118049	72478	41976	41101	29659	32480	70600	65583	32161	28290	24345	23964	34451	20119	27274	28035	25153	30915	29386	51703	38969	68908	31595	549	545	462	666
683	RCAMI1416	-3.9412	0.00069609	3.1573	0.0027456	0.38227	-1.3873	6.22_761.45		[M+H]+		5	761.453	0	0.4	6.216	29146	43079	117304	42672	63462	61234	92016	36460	51743	58851	50167	41546	63387	47375	33210	26759	19874	52839	2982	3562	3364	2581	4795	2151	40857	18771	46179	14258	142	188	207	210
684	RCAMI634	3.94	0.00069811	3.1561	0.0027496	NA	NA	6.57_588.32		[M+H]+		5	588.316	0	1.3	6.569	50423	37451	52584	44760	42495	41611	46911	41594	30589	39678	37136	58845	70963	45696	47724	53329	50354	55946	57737	59732	65152	50591	51605	57718	46698	62758	40411	66630	188	2	2	262
685	RCAMI1185	-3.9381	0.00070125	3.1541	0.0027579	NA	NA	6.03_230.14		[M+H]+		5	230.139	0	0.5	6.032	76387	47878	104468	64612	112612	107180	99777	50618	65708	61274	50893	69625	96792	58647	53503	47552	36907	61149	12860	17604	19831	19555	25687	17826	71014	41229	78996	37978	4559	5039	4378	4363
686	RCAMI1272	-3.9355	0.00070584	3.1513	0.0027719	0.45848	-1.1251	6.05_418.23		[M+H]+		5	418.229	0	0.5	6.053	95571	120503	295875	118412	170802	182525	231678	95220	147168	155320	111004	111692	191686	130314	84986	81370	60742	143134	22744	28436	25189	19803	34977	18285	136882	67718	167119	57249	872	893	868	862
687	RCAMI1384	-3.9305	0.00071436	3.1461	0.0028013	0.40047	-1.3202	6.22_673.40		[M+H]+		5	673.401	0	0.4	6.217	48737	72615	188892	68822	106723	101043	148567	57499	86817	92883	78510	69357	110427	78063	53370	42912	35797	86067	7179	7781	6803	5705	9708	4896	68676	32761	74967	27997	196	744	236	192
688	RCAMI1198	-3.9263	0.00072174	3.1416	0.0028246	NA	NA	7.83_307.10		[M+H]+		5	307.1	0	0.5	7.83	116540	60842	155376	101728	135052	155735	119188	80306	80771	81477	70085	107298	130290	86320	73783	83700	58475	66010	19027	21965	28711	23130	25737	20323	81537	61528	67517	55518	16	17	16	160
689	RCAMI594	3.9259	0.0007224	3.1412	0.0028246	NA	NA	8.64_276.16		[M+H]+		5	276.156	0	1.3	8.644	48593	40729	62558	49256	50852	46717	45541	44043	50537	47285	47808	47721	61988	64742	76244	82421	92640	52845	53089	49911	45311	69604	58377	65234	70859	56173	55727	60319	835	869	757	925
690	RCAMI858	-3.9195	0.00073381	3.1344	0.0028651	NA	NA	8.62_451.19		[M+H]+		5	451.186	0	0.7	8.623	111352	135243	127655	98193	121466	133684	117941	129481	130360	127570	149412	80469	95611	100017	97506	81458	57243	119587	74078	78889	82040	84652	125837	91583	158111	66954	63175	45097	1158	316	1074	1259
691	RCAMI777	-3.9181	0.00073634	3.1329	0.0028673	NA	NA	8.51_85.03		[M+H]+		5	85.0286	0	0.8	8.509	74815	91093	84981	79592	87287	91935	107374	92429	84831	92841	83335	86820	96365	85627	72029	68362	56317	88437	57841	66048	65497	63951	75236	55363	76843	72396	86210	67391	661	5745	5368	4798
692	RCAMI1378	-3.918	0.00073652	3.1328	0.0028673	0.40247	-1.313	6.22_695.41		[M+H]+		5	695.414	0	0.4	6.216	48117	72185	186008	71174	102950	101535	144050	59125	86316	93099	77391	68045	109020	79303	54212	44453	33183	86661	6420	7691	6253	5661	9215	4669	68307	32193	73036	26086	4	43	886	658
693	RCAMI466	3.913	0.00074553	3.1275	0.0028982	NA	NA	1.36_590.40		[M+H]+		5	590.404	0	1.6	1.357	37474	32783	40009	33875	35997	43412	37060	38249	30493	36505	26501	46226	64131	30300	34023	48508	39450	67062	80054	91595	61605	54157	72040	51480	45865	57405	47443	60180	1053	11	11	530
694	RCAMI1230	-3.9099	0.00075113	3.1243	0.0029158	0.48337	-1.0488	9.39_277.15		[M+H]+		5	277.151	0	0.5	9.389	113466	121950	92644	56410	61977	59022	65109	67434	28107	42819	49530	47133	21922	17361	15242	29320	9717	48115	28596	50327	44423	41451	45383	37545	54667	32528	44538	29109	651	873	1104	757
695	RCAMI593	3.908	0.00075464	3.1223	0.0029252	NA	NA	7.60_407.08		[M+H]+		5	407.077	0	1.3	7.6	47121	37698	46906	50652	46126	41740	42586	39079	42051	42954	44575	49931	69260	54321	62733	77602	86689	49240	57940	43044	52941	57029	42479	52634	51364	57076	39217	60881	6	101	6	92
696	RCAMI412	3.9071	0.00075629	3.1213	0.0029274	NA	NA	1.42_722.49		[M+H]+		5	722.492	0	1.7	1.424	27965	26103	29824	24962	26696	35161	32920	37022	24386	29896	23206	37173	50467	24632	28083	39651	31957	56702	81394	78910	53122	46703	66747	41804	42193	48700	36962	47655	1714	2466	1450	1728
697	RCAMI801	-3.9048	0.00076045	3.1189	0.0029392	NA	NA	8.32_162.11		[M+H]+		5	162.112	0	0.8	8.325	166423	178149	155853	165815	169340	145404	170009	183710	162175	152293	127883	196333	127629	91082	140014	111731	119281	108056	142014	144127	156347	141602	97795	171655	169913	129038	145991	118824	1933	6194	6107	5845
698	RCAMI1289	-3.9037	0.00076259	3.1177	0.0029433	0.45077	-1.1495	5.93_682.39		[M+H]+		5	682.386	0	0.5	5.931	230793	283723	803661	341062	440334	452052	628286	234404	389041	418479	301194	339493	531997	328433	224346	208697	174606	354362	70278	75737	58650	47297	75854	41629	313877	200653	345540	179208	20	486	315	198
699	RCAMI1168	-3.902	0.00076564	3.116	0.0029508	NA	NA	9.75_332.15		[M+H]+		5	332.145	0	0.5	9.751	41936	40250	22991	71264	41601	42601	34747	44544	25191	83366	52284	83921	27560	21520	23550	41702	25749	18078	24346	30447	35138	19049	9907	29168	31871	43033	10353	40333	5	199	195	192
700	RCAMI1404	-3.9008	0.00076798	3.1146	0.0029551	0.39014	-1.358	6.22_739.44		[M+H]+		5	739.44	0	0.4	6.217	38997	58810	160040	58084	88702	81425	124397	48921	70407	78542	66885	54719	88028	67689	43405	36720	26928	72269	4578	4975	4199	3782	7055	3170	57033	26235	62960	20838	17	174	17	322
701	RCAMI611	3.9002	0.00076906	3.114	0.0029551	NA	NA	9.68_258.11		[M+H]+		5	258.111	0	1.3	9.682	133651	102631	103898	117132	99542	86630	86915	110467	86204	93141	76256	119030	136237	92721	106907	127235	147376	130426	169551	150134	156531	123876	132552	112782	187930	46263	185699	53071	479	1118	1833	3607
702	RCAMI1032	-3.8997	0.00077003	3.1135	0.0029551	NA	NA	1.87_386.25		[M+H]+		5	386.248	0	0.6	1.87	45570	34338	68322	56261	63733	64429	54604	40042	51978	49898	31948	34860	51725	49149	37671	33193	22691	38227	21582	22881	22967	27045	32388	21946	40789	21850	35272	20017	38	819	702	37
703	RCAMI317	3.8931	0.00078248	3.1065	0.0029986	2.3709	1.2454	5.68_927.55		[M+H]+		5	927.547	0.01	2.4	5.68	20514	18367	14269	25809	9020	11315	21933	26389	18591	16990	16455	62861	119419	20990	41571	29631	63652	24213	71758	89668	63589	39524	23551	34828	21370	87693	8120	3754	116	110	154	80
704	RCAMI40	-3.8911	0.00078625	3.1044	0.0030087	NA	NA	7.17_118.09	Betaine	[M+H]+	KWIUHFFTVRNATP-UHFFFAOYSA-N	1	118.089	0	0.8	7.175	10069838	9008737	10687209	9235207	11180525	11338196	11811006	9585202	9644710	9353105	8734296	11898198	11764418	8317159	8981678	8041587	8222164	8721906	6817475	8382739	8938977	7581223	7001522	8070707	8691259	11175207	8648610	11792685	183715	182443	228332	226152
705	RCAMI843	-3.8896	0.00078922	3.1028	0.0030117	NA	NA	9.38_123.06		[M+H]+		5	123.056	0	0.8	9.378	48530	45529	48110	39254	45578	53860	42675	41035	43161	36135	51262	29730	33985	37275	31494	43264	38128	41954	27083	22495	27555	29317	35287	28534	52152	18945	48666	10194	1372	8376	8858	9380
706	RCAMI774	-3.8896	0.00078925	3.1028	0.0030117	NA	NA	7.47_152.07		[M+H]+		5	152.07	0	0.8	7.466	46425	37240	48817	48048	43244	48389	46832	52695	37635	44569	41065	49674	46159	43276	33749	40629	27247	43969	27990	37501	35155	34492	34682	33870	25502	31511	36917	25156	5899	8044	7951	7614
707	RCAMI1409	-3.8852	0.00079768	3.0982	0.0030395	0.38667	-1.3708	6.28_888.50		[M+H]+		5	888.503	0	0.4	6.277	54655	74515	218272	83730	127019	128686	170864	54756	104729	107953	85516	78699	132220	87060	61087	48849	41459	87957	7896	7928	6805	4838	8331	4142	76083	41673	92188	35638	120	180	136	136
708	RCAMI1286	-3.884	0.00080007	3.0969	0.0030443	0.45159	-1.1469	5.93_726.41		[M+H]+		5	726.412	0	0.5	5.929	161239	207114	575597	244032	312216	317903	438582	165648	275265	292302	211865	246800	376453	238043	163864	146585	124514	250864	49631	53011	41805	34070	50187	28323	217335	140431	245770	125585	259	270	335	140
709	RCAMI27	3.8833	0.00080134	3.0962	0.0030449	NA	NA	5.89_298.11	3'-O-Methylguanosine	[M+H]+	UYARPHAXAJAZLU-KQYNXXCUSA-N	3	298.114	0	1.3	5.887	10384	9267	12408	13157	10077	12743	13730	12634	10847	12595	11881	16861	21668	13337	18207	14277	18815	13707	14440	18485	17360	13488	12968	14295	13082	15512	10106	16748	5	51	111	70
710	RCAMI345	3.8809	0.00080613	3.0936	0.0030588	2.1089	1.0765	5.38_568.34		[M+H]+		5	568.339	0	2.1	5.382	52960	66692	46694	94624	28625	46408	63836	65878	55462	38537	48609	134148	257780	106480	99473	76154	141643	71311	191939	222734	157365	109309	52113	79521	55259	190238	23259	231404	1567	568	1344	1537
711	RCAMI1287	-3.8794	0.00080904	3.092	0.0030655	0.45125	-1.148	5.17_216.17		[M+H]+		5	216.171	0	0.5	5.172	36274	77215	66386	35866	93746	124264	85404	55640	85541	67365	66440	30629	69084	53531	29154	35247	9559	56054	9612	15116	18967	14611	49946	11294	117166	12213	157832	6992	106	109	106	105
712	RCAMI1398	-3.8779	0.00081204	3.0904	0.0030705	0.39455	-1.3417	7.28_733.29		[M+H]+		5	733.292	0	0.4	7.28	27578	60680	165779	31011	54932	72867	88733	51202	57153	75460	67445	34485	55071	55999	32491	30615	16386	73954	4792	6319	6673	7260	15031	6045	82585	10228	101740	5943	61	65	6	6
713	RCAMI921	-3.8775	0.00081266	3.0901	0.0030705	NA	NA	7.10_183.01		[M+H]+		5	183.006	0	0.7	7.096	152612	208995	197613	126271	173842	190680	179541	184341	181059	177841	205061	119305	118454	160919	117288	139428	81706	192743	87830	95673	102491	107915	174963	106915	236409	66161	287105	47195	6	7	6	95
714	RCAMI1078	-3.8769	0.00081394	3.0894	0.0030711	NA	NA	9.38_341.11		[M+H]+		5	341.108	0	0.6	9.381	45328	73485	85795	32782	72032	85607	76402	87245	79328	57379	74618	42589	27273	55899	36919	36171	21303	51900	40537	39189	35856	40245	72497	33013	65628	13657	84509	5680	18	459	208	278
715	RCAMI610	3.8761	0.00081544	3.0886	0.0030716	NA	NA	9.77_318.13		[M+H]+		5	318.13	0	1.3	9.774	815446	1027686	874175	1159765	928056	983736	759761	1074982	720083	1150000	1048996	1188192	963499	1292139	1307236	1392685	1176117	1778543	1132464	1175064	1369168	1299361	985659	1453294	1343380	917351	687908	944697	71	2117	6451	7162
716	RCAMI1385	-3.8757	0.00081636	3.0881	0.0030716	0.40041	-1.3205	6.22_717.43		[M+H]+		5	717.427	0	0.4	6.216	44430	68604	182418	68506	100381	93898	141843	57820	83159	90885	77510	66006	104033	79164	52055	43539	32495	84019	6094	5906	5613	4871	8731	4103	66401	32989	72074	25173	20	206	195	434
717	RCAMI1426	-3.872	0.00082374	3.0842	0.0030939	0.37676	-1.4083	4.23_614.39		[M+H]+		5	614.387	0.05	0.4	4.226	5807	82165	79935	420	73004	60479	97618	68721	57382	34084	83477	665	11	40174	10	10	11	139474	564	773	10	10	61484	9	100568	799	35218	455	10	436	331	367
718	RCAMI207	3.8715	0.00082459	3.0838	0.0030939	4.1874	2.066	2.60_162.05		[M+H]+		5	162.055	0.02	4.2	2.596	33884	13758	23159	52646	21915	18731	14956	11211	11724	14186	9988	45823	127965	17023	49883	99637	389571	26766	73991	123895	92159	77628	15642	44725	16114	232064	8355	246153	94	2119	2208	1993
719	RCAMI1195	-3.8664	0.00083495	3.0783	0.0031285	NA	NA	5.41_202.16		[M+H]+		5	202.164	0	0.5	5.411	99049	120500	188153	96131	208892	262929	168143	151800	155142	126926	125839	63098	73167	132131	65456	97499	52996	148427	28598	26813	52101	46602	107226	63713	247397	53466	365677	49960	24	24	24	234
720	RCAMI416	3.8602	0.00084757	3.0718	0.0031713	NA	NA	1.41_678.47		[M+H]+		5	678.465	0	1.7	1.413	31249	32183	33676	26457	32114	36470	37916	40213	27075	31702	24755	41603	57959	25917	31503	45010	36042	65088	89601	86557	59846	51164	69634	46071	44872	53572	46204	53752	2185	1230	829	1197
721	RCAMI1020	-3.8544	0.00085973	3.0656	0.0032124	NA	NA	8.18_129.07		[M+H]+		5	129.066	0	0.6	8.176	140638	84304	151035	106902	180216	178771	130396	83666	94549	105190	90070	101816	120951	107827	81961	83630	67364	101559	52151	55663	71509	61414	73775	63048	106984	73411	152821	54501	1141	1365	1764	1633
722	RCAMI928	-3.852	0.00086462	3.0632	0.0032262	NA	NA	8.93_180.09		[M+H]+		5	180.087	0	0.7	8.929	62920	67042	76424	69288	91319	98410	87125	51280	76047	71475	66693	71549	94996	58369	55034	65138	45527	62361	40196	44819	42451	35660	48606	34491	60618	58752	57907	57223	9	587	1036	750
723	RCAMI62	-3.8508	0.0008672	3.0619	0.0032313	NA	NA	7.89_132.07	3-Hydroxyproline	[M+H]+	BJBUEDPLEOHJGE-BKLSDQPFSA-N	1	132.066	0	0.7	7.888	125238	114910	150050	115243	160809	173970	140488	105447	111319	92040	129875	115523	136476	116804	84753	131497	78178	115721	50341	52613	58852	57900	74710	59558	161234	85265	139479	60442	327	587	606	499
724	RCAMI1170	-3.8466	0.00087619	3.0574	0.0032603	NA	NA	5.98_533.29		[M+H]+		5	533.294	0	0.5	5.98	37932	47665	106106	57052	65331	68332	86783	39895	58790	68401	50038	52438	83837	52017	39624	34685	32700	55439	15533	16716	14743	12156	16595	10742	49755	37797	47332	35557	2500	1651	1573	98
725	RCAMI436	3.8443	0.00088105	3.055	0.0032739	NA	NA	1.39_634.44		[M+H]+		5	634.439	0	1.6	1.393	31741	30795	36066	28443	33410	40019	40208	39766	29089	33055	24434	42091	59853	27982	31616	46953	36171	67748	81706	87976	58848	49989	71355	48397	45346	51899	47554	55012	701	899	1124	1312
726	RCAMI281	3.8428	0.00088435	3.0534	0.0032816	2.6464	1.404	5.36_1063.67		[M+H]+		5	1063.67	0	2.6	5.363	271507	156910	82927	237558	46031	69784	238986	309081	203666	140006	134073	562032	1038925	196375	422164	294718	380001	301826	1083709	1029905	659480	490650	223482	369264	159333	671981	18933	8550	99	6	6	59
727	RCAMI598	3.8408	0.00088865	3.0513	0.003293	NA	NA	7.70_70.06		[M+H]+		5	70.0646	0	1.3	7.698	147200	112468	141934	130160	168561	159009	178700	145931	183393	127355	102848	132076	215879	159431	174203	233802	273919	155210	165007	194412	197516	173537	151714	194651	150701	180409	135712	204367	864	3443	4419	4004
728	RCAMI398	3.8384	0.00089378	3.0488	0.0033075	NA	NA	5.43_600.38		[M+H]+		5	600.379	0	1.8	5.432	51046	59478	32871	42641	24021	29864	50096	52669	41652	32656	31268	104455	109200	43506	81002	49541	100561	61894	100717	107599	108797	97478	42512	78992	40805	128299	23996	142766	161	409	214	351
729	RCAMI600	3.8377	0.00089521	3.0481	0.0033082	NA	NA	6.62_173.14		[M+H]+		5	173.14	0	1.3	6.618	988952	879595	907429	717701	824036	839939	900794	1044059	617978	716682	833400	830803	1035957	1015719	876214	1155017	725575	1336401	1023688	1204272	1029990	1175342	1557105	1222403	1279102	666515	1529658	596353	1743	2904	4014	3102
730	RCAMI550	3.8348	0.00090171	3.0449	0.0033277	NA	NA	5.50_201.17		[M+H]+		5	201.172	0	1.4	5.502	2314519	2528994	3176204	2465247	2465359	2372677	2712258	2776099	1976631	2264595	2227433	2640257	3453526	4339871	3329275	4978465	3143424	4465643	2262802	2474623	2302469	3775776	3509364	4250884	3594577	2293012	2907670	2144006	507	187	559	1008
731	RCAMI328	3.8304	0.00091127	3.0404	0.0033584	2.2556	1.1735	5.59_516.31		[M+H]+		5	516.308	0	2.3	5.59	144519	74685	73345	127587	43155	49908	82016	76251	67333	79070	58140	190638	271595	89154	150907	138651	296457	89078	356905	350138	264381	173936	76646	148102	69843	389957	19271	473177	1585	1400	1121	999
732	RCAMI76	-3.8266	0.00091969	3.0364	0.0033828	0.49585	-1.012	8.90_124.09	1-Methyl-L-histidine	[M+H-CH2O2]+	BRMWTNUJHUMWMS-UHFFFAOYSA-N	2	124.087	0	0.5	8.901	748406	531363	524750	360919	630992	189388	764987	556725	618792	480563	529860	491127	78021	446399	372717	86152	563354	307628	356224	145933	119753	284937	210895	215237	48033	478479	410511	711428	38567	40901	37773	38864
733	RCAMI471	3.8263	0.00092042	3.036	0.0033828	NA	NA	9.62_684.26		[M+H]+		5	684.258	0	1.6	9.624	1921609	2486596	3550199	1753181	2816731	3297417	2945303	2762185	2856223	2323204	3187072	1958850	4997346	5121811	5217112	5815163	3616290	6025559	2519131	2983017	3551196	3518316	4157387	2415081	5434634	1927001	5660351	1363648	992	1775	3529	8353
734	RCAMI1196	-3.8117	0.00095371	3.0206	0.0035004	NA	NA	5.98_511.24		[M+H]+		5	511.235	0	0.5	5.981	80344	101168	232784	122041	143117	148127	188097	84944	126533	149075	107391	116138	176392	119231	86673	77802	70117	115502	28606	32206	26768	21542	32704	21318	109975	88172	101614	78205	1634	1673	1627	1615
735	RCAMI761	-3.8072	0.00096417	3.0158	0.003534	NA	NA	3.79_90.05		[M+H]+		5	90.0549	0	0.8	3.789	88859	94341	96294	74166	78901	82516	79612	82617	69646	88075	83159	80857	72703	80986	64375	76531	61524	91452	56403	50959	62092	57101	72384	69975	92354	57232	111099	48465	264	774	877	825
736	RCAMI354	3.806	0.00096693	3.0146	0.0035393	2.0667	1.0473	8.08_110.07		[M+H]+		5	110.072	0	2.1	8.08	34405	33353	49737	39698	32892	41876	27142	26211	26775	33220	36892	27683	60125	88715	36931	138436	107752	120726	41050	29339	55561	53521	82511	32436	55307	34916	71632	28821	5683	10634	14538	14241
737	RCAMI897	-3.8042	0.00097119	3.0127	0.0035501	NA	NA	5.36_105.10		[M+H]+		5	105.1	0	0.7	5.36	301443	524299	676191	549146	536818	557109	491894	407732	465024	402956	423542	493101	411573	435161	359834	455586	350543	321093	206469	328290	375018	319570	265244	370364	646900	436506	654109	564443	314	585	707	1164
738	RCAMI1208	-3.7961	0.0009903	3.0042	0.003615	0.49841	-1.0046	8.99_335.15		[M+H]+		5	335.145	0	0.5	8.992	114457	58485	119450	84651	175226	149563	135977	55399	81024	64028	52150	85609	123365	60220	50957	60234	53013	62026	16611	23627	25395	30199	53632	26865	84763	79985	90615	94127	916	1127	1208	1364
739	RCAMI179	3.7908	0.0010032	2.9986	0.0036547	6.574	2.7168	5.67_1438.91		[M+H]+		5	1438.91	0	6.6	5.675	6221	1576	639	40251	1128	678	5460	4412	4780	3654	2260	106249	236609	4112	91229	64429	132728	4441	188531	211798	112728	92756	3138	23131	4335	182155	1811	225043	61	62	60	60
740	RCAMI696	3.7905	0.0010039	2.9983	0.0036547	NA	NA	6.34_291.07		[M+H]+		5	291.071	0	1.1	6.345	242910	223763	217896	253244	188065	218012	220096	193107	198895	214695	191347	222876	286048	226874	234264	257847	283676	228209	236186	253414	245375	236855	219727	253515	241678	312203	185122	316858	75	157	127	198
741	RCAMI32	3.7853	0.0010166	2.9928	0.0036923	NA	NA	9.34_83.06	4-Methyl-1H-pyrazole	[M+H]+	RIKMMFOAQPJVMX-UHFFFAOYSA-N	2	83.0607	0	1.2	9.343	55862	60256	73372	58876	55704	66712	54304	63596	53154	58393	53646	54997	90705	75739	74922	87722	73216	94033	59161	57560	64513	65629	68238	66595	89158	65414	82123	63572	787	3033	5144	4663
742	RCAMI387	3.7852	0.001017	2.9927	0.0036923	NA	NA	1.49_387.16		[M+H]+		5	387.156	0.01	1.8	1.489	47855	31288	35297	67372	29969	42197	38149	41349	25549	34643	26589	96579	71572	40011	72562	73279	165261	55229	71138	124445	77402	89036	42174	65067	35696	92319	2765	77311	44	795	436	936
743	RCAMI184	3.7835	0.0010212	2.9909	0.0037027	5.3806	2.4278	1.93_214.25		[M+H]+		5	214.254	0.02	5.4	1.927	5251	2101	3043	166959	26046	926	20543	1790	5300	1815	1223	3112065	3705450	23436	652622	1155101	3962271	3116	245854	2130500	3486382	1597391	5800	1041217	1943	84872	1658	169157	9594	12337	65722	100061
744	RCAMI771	-3.7821	0.0010247	2.9894	0.0037103	NA	NA	3.78_202.11		[M+H]+		5	202.107	0	0.8	3.776	1267062	1358831	1405785	1032939	1114419	1175805	1200070	1212547	986187	1216637	1215103	1132519	1043967	1137179	879462	1058785	860029	1347342	779930	718920	891293	807992	1063887	970361	1308603	758433	1651076	674088	1171	2399	2262	2578
745	RCAMI473	3.7813	0.0010265	2.9886	0.0037121	NA	NA	5.38_184.07		[M+H]+		5	184.072	0	1.6	5.381	153456	113511	92821	147586	66192	85926	139690	157983	126230	119716	108691	225280	255005	140351	186555	162347	151640	152007	332544	259840	214932	216788	154652	173680	118421	106242	102652	117180	975	936	341	247
746	RCAMI607	3.7788	0.0010329	2.9859	0.0037301	NA	NA	8.76_116.07		[M+H]+		5	116.071	0	1.3	8.755	35091	28305	37013	30165	34725	36068	42231	34550	38987	27621	22885	26544	42976	39994	34652	55768	60826	45148	39162	36102	39635	35927	44245	42077	37184	28283	37293	40792	1614	11996	15561	15155
747	RCAMI364	3.7762	0.0010394	2.9832	0.0037478	NA	NA	5.59_494.33		[M+H]+		5	494.325	0	1.9	5.594	2394363	818629	1255770	1902215	819721	844125	1572525	1406275	1454209	1633124	1152040	2698864	3541025	1776739	2520629	1876932	4489219	1230362	4288101	4505722	3705962	2480878	1543237	2801069	1212132	5091292	282751	6285526	34	35	34	338
748	RCAMI1123	-3.7757	0.0010406	2.9827	0.0037478	NA	NA	8.36_312.13		[M+H]+		5	312.131	0.01	0.6	8.361	181626	94889	94586	60429	70706	63422	75519	60317	70926	60933	44929	127410	28614	27928	44086	43643	41912	28335	75186	69996	54053	59468	40037	51912	67350	72959	63124	67073	936	958	932	925
749	RCAMI1581	-3.7743	0.0010443	2.9812	0.0037542	0.25083	-1.9952	4.95_386.29		[M+H]+		5	386.291	0	0.3	4.946	145564	197720	102939	18337	78992	129907	69382	81010	71452	115249	93231	5051	3056	67674	20816	18100	3260	77827	6188	2716	4915	9315	41361	22903	71638	2812	4363	2889	1623	1262	1188	764
750	RCAMI274	3.7739	0.0010451	2.9808	0.0037542	2.7281	1.4479	5.33_1043.71		[M+H]+		5	1043.71	0	2.7	5.326	238340	87650	82461	186255	47291	57125	180124	215571	159297	144620	127120	458875	894366	133968	381526	213309	356679	195000	931246	858252	515916	399633	182687	351913	123118	548121	14789	592582	56	93	73	6
751	RCAMI608	3.7709	0.0010528	2.9776	0.0037767	NA	NA	9.84_538.20		[M+H]+		5	538.197	0	1.3	9.839	35275	52254	54255	43974	48615	74254	46381	61570	52242	44974	51943	52159	65003	61185	65347	91881	59173	75235	86904	62905	64607	58207	67653	50252	169371	38362	107609	23244	65	381	684	573
752	RCAMI397	3.7703	0.0010545	2.977	0.0037776	NA	NA	5.61_339.29		[M+H]+		5	339.29	0	1.8	5.611	1067265	647455	701605	1075185	544397	571816	1255505	1258619	1176966	957257	853617	2029685	3145928	1066814	1610659	1337528	2245102	1187108	2393408	2717543	1875755	1663401	979298	1443459	997831	2701352	34822	119231	1116	1141	949	1043
753	RCAMI60	-3.7691	0.0010573	2.9758	0.0037829	NA	NA	5.56_76.08	TMAO	[M+H]+	UYPYRKYUKCHHIB-UHFFFAOYSA-N	1	76.0751	0	0.7	5.562	280531	269519	307226	221722	375359	314915	350822	281677	324599	234514	253481	283199	317104	303905	258761	224171	152772	215185	106846	155705	168601	185420	210514	177788	272136	177939	290589	166836	274	197	223	186
754	RCAMI185	3.7682	0.0010598	2.9748	0.0037863	5.3527	2.4203	4.60_786.60		[M+H]+		5	786.601	0.02	5.4	4.601	9955	3453	8510	44815	9671	10756	9479	8557	18746	25592	12023	98241	166039	17036	128168	80224	449262	7834	77646	238320	76606	76384	18383	54728	11685	94257	3315	39024	359	215	227	618
755	RCAMI1183	-3.7677	0.0010611	2.9742	0.0037863	NA	NA	6.00_467.21		[M+H]+		5	467.21	0	0.5	5.999	143805	175125	395070	217476	239576	253100	316677	147482	223670	253658	179744	197956	308917	197463	154861	141692	124225	197888	49344	56325	52097	37903	58257	36261	188185	159200	177471	132413	237	212	123	227
756	RCAMI333	3.7644	0.0010696	2.9708	0.0038117	2.2278	1.1556	2.54_162.05		[M+H]+		5	162.055	0	2.2	2.535	231505	44590	112262	171126	98808	86541	63509	43641	47701	66864	38162	103916	222102	92349	208804	284628	389571	97867	212917	257037	203110	239213	61111	201033	58375	107038	13001	76180	426	1199	918	1926
757	RCAMI393	3.7631	0.001073	2.9694	0.0038184	NA	NA	5.45_311.26		[M+H]+		5	311.259	0	1.8	5.451	176989	91942	123469	175007	84162	99137	123623	91863	81631	93819	75108	232245	366507	128936	175102	188137	275447	113918	311858	325729	246679	195817	115988	182233	100306	385413	37746	443843	470	219	383	324
758	RCAMI835	-3.7539	0.001097	2.9598	0.003899	NA	NA	6.90_456.13		[M+H]+		5	456.13	0	0.8	6.896	44694	61117	50699	40353	52069	59311	57301	60975	53705	52420	60056	37245	39528	44343	36422	41415	28039	57504	31620	33838	36503	34430	53359	40063	63895	26149	86590	22401	899	752	347	707
759	RCAMI182	3.7517	0.0011031	2.9574	0.0039154	5.6555	2.4997	4.62_744.55		[M+H]+		5	744.554	0.01	5.7	4.615	13052	1937	11623	47388	11432	13754	11686	5748	16104	29705	8191	83836	149991	24677	151281	91459	406099	5431	82157	267374	82232	90431	18176	69774	8168	181381	1716	39488	670	968	846	584
760	RCAMI1067	-3.7484	0.0011118	2.954	0.0039412	NA	NA	5.58_123.09		[M+H]+		5	123.092	0	0.6	5.582	179092	109105	149869	103482	211679	203119	159353	105701	108007	111911	131461	129802	75804	60670	49578	52240	36531	88921	83516	103403	135346	101106	143789	109899	133719	108103	121961	104387	2073	2123	2064	2049
761	RCAMI827	-3.7472	0.001115	2.9527	0.0039474	NA	NA	10.29_162.11		[M+H]+		5	162.112	0	0.8	10.285	50011	69882	63726	43936	54629	43662	66394	70083	64128	48221	41923	51904	46476	43699	56252	40655	32181	50729	38135	39643	41712	35750	38458	45914	55357	23716	49149	23003	1106	3964	4218	3981
762	RCAMI192	3.7435	0.0011252	2.9488	0.0039741	4.761	2.2513	3.76_447.22		[M+H]+		5	447.215	0.01	4.8	3.762	48687	14018	35551	21892	36302	22599	26598	21222	20929	14864	17508	28492	230166	57125	234769	424430	216442	89084	63531	26349	29345	29048	26614	42625	51119	137157	60981	103525	56	57	555	55
763	RCAMI1129	-3.7433	0.0011256	2.9486	0.0039741	NA	NA	5.58_141.10		[M+H]+		5	141.102	0	0.6	5.581	363641	191951	264049	174356	421319	367220	281352	169924	194382	186841	231829	231404	123600	91717	75634	72217	46770	143670	127340	172968	226258	179450	265946	184239	231989	172807	211034	170841	2814	2838	2714	2789
764	RCAMI939	-3.7413	0.0011311	2.9465	0.0039871	NA	NA	7.10_242.08		[M+H]+		5	242.08	0	0.7	7.097	1039448	1505391	1364844	855528	1202992	1351865	1219467	1291476	1272040	1234794	1479614	796647	794044	1123813	769401	955514	545336	1369898	595591	654702	675863	736189	1256367	712628	1693991	423346	2102085	289803	106	11	11	10
765	RCAMI401	3.7409	0.0011322	2.9461	0.0039871	NA	NA	5.61_308.29		[M+H]+		5	308.295	0	1.8	5.609	35931	22524	24270	35937	19099	19314	41681	42486	38036	32769	28111	67963	104346	35129	53349	45492	73764	40538	79289	92100	63639	52456	32886	47091	33208	1637	3964	6240	245	195	201	146
766	RCAMI1216	-3.7403	0.001134	2.9454	0.0039883	0.49105	-1.0261	5.53_464.28		[M+H]+		5	464.278	0	0.5	5.534	107925	162440	77537	91339	54603	75367	74973	93223	69578	74714	100177	25519	19529	43550	46021	47948	100518	62524	11782	44212	35858	25909	31640	25192	73725	13279	119239	5501	1563	1649	1321	1767
767	RCAMI337	3.731	0.0011596	2.9357	0.0040731	2.1543	1.1072	5.57_496.35		[M+H]+		5	496.346	0.01	2.2	5.574	455109	243036	321045	608961	257349	284653	540672	540369	561176	522558	474524	1082313	1410400	543302	676207	776854	2452168	491912	1416489	1606167	1344475	734507	565130	675159	466479	2319725	110588	2888871	355	787	831	1318
768	RCAMI841	-3.7283	0.0011674	2.9328	0.0040951	NA	NA	8.88_85.03		[M+H]+		5	85.0285	0	0.8	8.877	63157	74516	83133	67018	74953	88798	87708	71118	76509	80234	75297	66414	89294	76655	60667	63937	47891	69300	39437	46784	49584	42652	60398	39943	80429	48239	78567	43501	383	5347	5224	6017
769	RCAMI1001	-3.7266	0.0011722	2.931	0.0041025	NA	NA	8.77_162.08		[M+H]+		5	162.076	0	0.7	8.767	283775	248004	368365	227245	421134	432827	325537	270805	280874	237288	253523	208071	280523	242084	216503	250957	190594	265482	123744	127990	130357	148975	244149	134834	438701	156942	393327	183426	548	3190	3135	3931
770	RCAMI1096	-3.7264	0.0011726	2.9309	0.0041025	NA	NA	1.44_444.28		[M+H]+		5	444.282	0	0.6	1.442	89955	76633	199756	109338	149231	135420	155485	71051	115366	118730	78698	111348	165771	98510	68824	59769	64579	90215	48347	57528	46309	42299	60310	34122	97619	89666	82864	88016	1633	1458	1689	1280
771	RCAMI304	3.723	0.0011825	2.9272	0.0041269	2.458	1.2975	5.79_478.29		[M+H]+		5	478.293	0	2.5	5.785	277493	92891	169969	483200	154952	174528	210502	197470	224182	232468	161331	694146	1110991	299567	636944	544356	1033199	188364	794133	977717	828915	479432	174455	485818	175235	952033	71837	1059570	2765	2580	2566	2332
772	RCAMI1104	-3.7228	0.0011829	2.9271	0.0041269	NA	NA	1.45_488.31		[M+H]+		5	488.309	0	0.6	1.445	70292	62105	159851	87083	115123	106924	122549	57426	88605	93353	62511	85193	128406	76483	53871	47332	53657	73183	29730	44759	34638	37220	47951	24018	75531	69231	65203	68023	1513	814	753	942
773	RCAMI1193	-3.7224	0.0011842	2.9266	0.0041269	NA	NA	6.00_489.27		[M+H]+		5	489.267	0	0.5	5.999	33925	44769	92153	51523	58661	65778	77171	36860	53987	62483	44385	47561	75324	45103	36642	35572	30085	49466	12223	15233	11138	5781	13814	9181	48566	35106	42898	28085	64	776	636	63
774	RCAMI845	-3.7193	0.001193	2.9233	0.0041525	NA	NA	9.68_471.18		[M+H]+		5	471.183	0	0.8	9.68	72507	69671	57172	54457	79354	92528	58843	69075	66938	72931	88221	68959	46622	52379	51001	36957	34716	52403	48649	60275	63945	67990	57075	69295	96704	44898	97232	33427	68	7	6	6
775	RCAMI1200	-3.7161	0.0012023	2.92	0.0041748	NA	NA	6.05_423.18		[M+H]+		5	423.184	0	0.5	6.053	251304	303599	723316	356460	444464	477659	593140	255726	413455	444823	318837	317087	555228	372636	256697	236847	203222	376219	72915	90324	79541	62444	101070	58920	342435	224912	363002	192929	13	14	136	150
776	RCAMI391	3.716	0.0012025	2.9199	0.0041748	NA	NA	5.60_973.63		[M+H]+		5	973.627	0	1.8	5.603	43287	13577	18539	25646	11760	12029	34804	33127	32198	31431	20541	37862	51928	35619	52691	29531	32876	27814	81580	69550	54776	44506	31029	59352	23319	27084	509	31043	80	50	107	5
777	RCAMI290	3.7133	0.0012105	2.917	0.004197	2.5481	1.3494	5.36_1083.64		[M+H]+		5	1083.64	0	2.5	5.363	77723	68195	21289	74938	12099	21212	80586	107853	66496	34730	32749	170588	301592	65864	117935	97542	103548	115512	314813	306870	214363	153097	67970	98983	47814	1157	6974	962	6	76	58	223
778	RCAMI785	-3.7082	0.0012256	2.9117	0.0042439	NA	NA	6.50_122.06		[M+H]+		5	122.061	0	0.8	6.502	73572	70176	76797	63869	61908	56083	85211	79360	58033	73964	78616	88422	62116	57222	50002	50808	38937	58473	58887	61164	62232	53706	60929	73802	64391	64634	61084	66573	4593	5603	4856	6137
779	RCAMI1346	-3.7053	0.0012342	2.9086	0.0042683	0.42165	-1.2459	6.30_844.48		[M+H]+		5	844.477	0	0.4	6.297	76472	93914	288633	116240	171458	166566	225638	72529	136998	137844	106232	106771	189582	121728	91075	70886	60197	120037	11637	12799	10843	8043	12463	7216	96097	60021	108681	51018	190	156	252	220
780	RCAMI1279	-3.7	0.0012501	2.903	0.0043178	0.4555	-1.1345	6.39_668.37		[M+H]+		5	668.371	0	0.5	6.395	75269	93957	243696	103232	154484	152002	199180	71732	122098	125984	96342	89558	166083	116473	82171	67091	48777	126753	13982	17055	13521	12506	20588	10789	115230	48618	148050	40084	195	347	271	120
781	RCAMI1604	-3.6989	0.0012533	2.902	0.0043231	0.16891	-2.5657	4.54_288.22		[M+H]+		5	288.217	0	0.2	4.536	9552	118895	60581	1177	94264	66492	148413	160737	141805	75098	123072	1749	946	29845	985	1941	1350	72268	823	1454	1513	866	55612	1618	108036	736	8728	1967	778	1042	1297	948
782	RCAMI1131	-3.6979	0.0012566	2.9008	0.0043289	NA	NA	5.95_255.16		[M+H]+		5	255.157	0	0.6	5.949	62102	97033	60997	55870	77845	143892	145233	111903	56705	117475	55216	65532	29759	27322	36063	57312	27063	31802	89008	60647	86162	52497	52815	30983	79053	59792	74502	57322	1971	2026	1430	1628
783	RCAMI967	-3.6958	0.0012629	2.8986	0.0043429	NA	NA	7.91_299.19		[M+H]+		5	299.194	0	0.7	7.906	120012	122227	132081	139469	133791	213058	143137	151007	105426	187235	132167	93504	72220	69661	98532	149374	75437	88847	155243	118553	101606	79903	69969	59670	138417	103541	123791	89395	670	594	1301	1092
784	RCAMI469	3.6955	0.0012639	2.8983	0.0043429	NA	NA	5.61_480.31		[M+H]+		5	480.311	0	1.6	5.609	4439854	2822761	3035764	4585906	2349710	2645252	5155403	5189940	4824382	4081578	3670042	7613881	10200833	4353690	6173489	5440224	8366421	5045144	7975676	8690001	7144844	6187650	4166081	5673832	4289862	1076089	492407	509994	50	509	996	725
785	RCAMI1165	-3.6924	0.0012733	2.8951	0.0043697	NA	NA	8.22_312.16		[M+H]+		5	312.158	0	0.5	8.223	66623	48374	156219	76324	56749	44708	99297	66220	81828	53472	81611	94475	59818	71051	43057	37380	49640	99321	21052	14344	18758	15868	33547	21294	61643	32994	82432	25737	2340	1867	2247	1792
786	RCAMI686	3.6833	0.0013015	2.8856	0.0044608	NA	NA	9.31_110.07		[M+H]+		5	110.072	0	1.2	9.314	5692547	6015300	7200953	5713090	5767147	6503430	5581164	6213577	5406697	5945974	5559781	5462407	8440256	7558573	7019509	7930491	7258418	8427634	5989931	5612482	6340672	6433231	6808598	6409150	7971144	6318754	7518286	6519806	6419	158284	289780	274288
787	RCAMI821	-3.6791	0.0013147	2.8812	0.0045005	NA	NA	8.74_145.05		[M+H]+		5	145.05	0	0.8	8.739	42414	48334	58195	43695	47607	59208	55962	48859	52306	53433	53521	41497	55975	51602	36414	43305	32263	50584	26289	32442	33040	31655	40148	29257	52246	35809	55456	28422	304	3380	4070	4191
788	RCAMI360	3.6717	0.0013387	2.8733	0.0045762	NA	NA	5.68_522.36		[M+H]+		5	522.356	0	2	5.678	48689	23688	26982	45740	19346	20871	39390	40447	37433	35623	31229	83033	119271	34449	63552	52076	93400	35638	118183	119042	89505	70555	36608	60204	34519	126571	11009	139395	28	313	278	307
789	RCAMI1420	-3.6712	0.0013402	2.8728	0.0045762	0.37979	-1.3967	7.44_289.17		[M+H]+		5	289.166	0	0.4	7.443	79793	38997	109820	78896	128660	104471	77732	46857	47413	36542	40176	64848	85816	53925	52157	50732	44050	23379	4384	1266	3654	999	1623	2434	32283	58714	31028	54885	1402	1411	1274	1054
790	RCAMI1214	-3.6611	0.0013734	2.8622	0.0046776	0.49229	-1.0224	8.90_170.09		[M+H]+		5	170.093	0	0.5	8.901	2805942	1999317	1924909	1335547	2376357	692367	2840826	1965639	2323404	1765788	1885871	1762912	234826	1682385	1369909	259878	2035089	1174264	1342412	510441	386885	1051430	819564	789859	144669	1672694	1505600	2591365	528	5429	3879	5043
791	RCAMI665	3.6608	0.0013744	2.8619	0.0046776	NA	NA	5.14_113.03		[M+H]+		5	113.035	0	1.2	5.136	100782	102288	81067	72036	70190	67166	71388	69462	62061	62270	61931	84388	105502	94799	91942	103601	96317	96023	89411	87738	91023	86779	71816	92054	81690	86795	70741	85140	102	491	437	298
792	RCAMI1522	-3.6606	0.0013751	2.8617	0.0046776	0.31285	-1.6764	2.85_141.14		[M+H]+		5	141.139	0	0.3	2.854	244457	122077	308568	51849	423891	363834	300787	127400	170527	152893	125089	32061	26523	180494	142574	27788	3619	168716	11768	11379	9380	13698	103784	58452	201624	1314	50295	945	192	370	486	317
793	RCAMI765	-3.6587	0.0013815	2.8597	0.0046932	NA	NA	7.75_184.09		[M+H]+		5	184.094	0	0.8	7.747	1322877	1396378	1337387	1455856	1593625	1362029	1543219	1485431	1400386	2159763	1347676	1709200	1541620	1062272	1410967	1233857	1123870	1068835	1206678	1365715	1346407	1175156	973870	1243384	1312183	1434634	1327275	2145877	1899	6756	5792	6305
794	RCAMI203	3.6564	0.0013891	2.8573	0.0047132	4.3398	2.1176	5.42_1063.67		[M+H]+		5	1063.67	0	4.3	5.417	271507	27573	82927	237558	46031	12922	38432	41875	28366	21785	19528	562032	1038925	196375	422164	294718	380001	40194	1083709	1029905	659480	490650	29306	369264	28398	671981	4259	749399	1	64	1	1
795	RCAMI1251	-3.6555	0.0013919	2.8564	0.0047161	0.46764	-1.0965	1.76_139.06		[M+H]+		5	139.061	0	0.5	1.765	56084	83207	62536	18858	59376	46436	55843	77661	83915	48004	54635	19242	8220	30742	14812	18489	8079	58727	27678	18219	12854	26495	66367	20672	71987	6900	60455	2394	4068	5348	3993	4445
796	RCAMI310	3.6551	0.0013935	2.8559	0.0047161	2.4332	1.2828	5.74_903.55		[M+H]+		5	903.548	0.01	2.4	5.736	264964	183220	168158	289822	106319	116070	264107	282293	224116	192926	185813	714669	1377767	217023	456012	295423	702810	247791	947584	1129857	753606	449146	266749	437453	233240	1065431	54291	1199440	4259	4361	4240	4209
797	RCAMI779	-3.6465	0.0014225	2.847	0.0048082	NA	NA	9.47_335.06		[M+H]+		5	335.065	0	0.8	9.468	62699	64241	56989	59357	60335	70957	54702	54404	57859	52564	71122	46278	49394	48915	39375	63313	55595	57402	39278	33201	43654	47151	48724	44012	73765	44659	58196	32667	165	359	664	519
798	RCAMI875	-3.6451	0.0014276	2.8454	0.0048193	NA	NA	6.83_146.06		[M+H]+		5	146.059	0	0.7	6.826	97406	118205	95902	81427	80896	82366	93874	109725	84409	109669	93289	87039	93544	73171	69855	115650	78592	85594	47174	43173	53686	50665	55655	66788	94157	71629	115056	67397	444	504	306	1218
799	RCAMI493	3.6424	0.0014366	2.8427	0.0048439	NA	NA	8.40_439.14		[M+H]+		5	439.144	0	1.5	8.401	208796	228857	344647	250462	217345	166360	129865	161143	205784	205461	286577	303350	341820	214156	216660	280616	376150	231331	380583	469253	480656	406768	340559	376043	208247	475336	137836	579156	177	465	832	1259
800	RCAMI817	-3.6413	0.0014406	2.8415	0.0048511	NA	NA	9.57_381.10		[M+H]+		5	381.102	0	0.8	9.57	88704	117311	93922	103674	104839	123600	103825	112864	89784	118163	108857	113550	74192	61884	56844	74877	64868	55753	89657	107901	105890	88796	103531	99929	109780	111386	88996	97278	140	827	998	1189
801	RCAMI381	3.6407	0.0014427	2.8408	0.0048523	NA	NA	1.47_137.06		[M+H]+		5	137.059	0.01	1.9	1.469	29932	24996	32769	53799	22356	25249	29304	24062	20967	29988	23979	51577	86598	40546	45586	91040	122894	42005	36634	45451	63033	49619	24998	39387	27090	93100	17910	108751	3711	4815	5226	4566
802	RCAMI1603	-3.6386	0.0014502	2.8386	0.0048713	0.18712	-2.4179	4.59_288.22		[M+H]+		5	288.218	0	0.2	4.59	119006	87114	116611	7863	94264	124642	148413	160737	141805	205924	95018	1749	2648	74261	11371	5571	1942	58224	3419	1177	2121	6330	55612	21175	90262	1320	6514	1967	1630	1441	1306	1255
803	RCAMI808	-3.6364	0.0014578	2.8363	0.0048909	NA	NA	6.81_81.04		[M+H]+		5	81.0446	0	0.8	6.812	111153	147448	137180	93314	102215	112093	132721	136726	123571	106819	126396	97966	65453	105673	87340	95209	81863	126821	73419	76785	83867	88795	113814	111455	131742	70883	186201	68443	881	1569	1801	1631
804	RCAMI767	-3.6355	0.0014608	2.8354	0.0048947	NA	NA	3.78_184.10		[M+H]+		5	184.097	0	0.8	3.776	694835	731583	772085	543302	618178	622208	654946	651117	537508	642347	656321	604787	555084	632711	481119	572307	461700	726628	414725	397403	478391	446383	586105	523096	693967	389692	872084	352862	1892	4273	2889	3514
805	RCAMI499	3.6344	0.0014649	2.8342	0.0049025	NA	NA	5.38_542.33		[M+H]+		5	542.328	0	1.5	5.385	5457017	4942399	3011092	5516534	2104711	3162489	5492107	6010935	4955930	3773733	3565083	7946288	9390418	5252379	6060949	6113983	8125262	5904067	8661167	8841457	8249314	7328326	4962828	5760611	4363759	9649718	1062207	10753553	1325	1168	1489	1284
806	RCAMI1136	-3.6307	0.0014778	2.8304	0.0049394	NA	NA	1.80_386.25		[M+H]+		5	386.249	0	0.6	1.8	37348	34338	68315	37114	63733	72407	61636	43168	58367	53586	34074	21975	52411	49270	28602	22151	22691	39889	13223	15866	17077	12071	35543	14051	45830	20323	36509	19894	2226	819	1551	770
807	RCAMI237	3.6243	0.0015009	2.8236	0.0050106	3.6339	1.8615	5.75_931.58		[M+H]+		5	931.58	0	3.6	5.755	94761	28950	41814	180703	27105	31963	76034	71444	67845	58182	50662	435502	788108	73023	343725	175393	444010	61563	623647	706698	479336	308880	53183	175842	62788	534935	12	562755	687	478	13	13
808	RCAMI358	3.6238	0.0015029	2.8231	0.0050108	NA	NA	5.81_476.28		[M+H]+		5	476.278	0	2	5.808	58161	28852	38378	81812	34880	41025	48079	41551	42557	49248	33436	113485	159852	61335	100336	92998	160124	42440	118981	149267	126459	81296	35748	80572	39938	145853	21983	162075	182	187	181	180
809	RCAMI200	3.6194	0.0015187	2.8185	0.0050572	4.4441	2.1519	5.31_509.28		[M+H]+		5	509.284	0	4.4	5.308	61701	5839	10105	81818	8187	11182	10584	7567	7216	16015	5061	134819	291893	21866	103127	115225	163649	11389	242179	249338	182002	123685	8783	87148	6512	229462	623	257192	45	46	450	45
810	RCAMI1549	-3.6172	0.0015267	2.8163	0.0050776	0.28476	-1.8122	4.34_614.39		[M+H]+		5	614.386	0.01	0.3	4.343	14622	74810	123615	18	112913	94445	139033	71342	77618	68802	84172	685	19	66099	17	17	946	114938	16	17	18	17	63362	16	100778	617	26651	653	857	561	388	311
811	RCAMI1306	-3.6164	0.0015297	2.8154	0.0050814	0.44124	-1.1804	6.31_800.45		[M+H]+		5	800.45	0.01	0.4	6.314	98367	119141	370946	142864	209134	203096	275842	90879	171707	171759	129176	132757	243553	159318	115597	91862	72586	162679	15643	17385	14763	12202	17891	10036	128694	74249	131819	59664	311	294	212	174
812	RCAMI614	3.6141	0.0015383	2.8129	0.0051038	NA	NA	9.79_258.11		[M+H]+		5	258.111	0	1.3	9.788	158377	111422	127890	131893	102852	82751	96663	141877	104162	100406	91313	133438	147012	112036	132597	161006	151555	180459	187319	156715	153158	144181	159367	109836	146371	49886	220342	53114	413	858	1380	3243
813	RCAMI838	-3.6115	0.0015479	2.8103	0.005129	NA	NA	6.45_104.11		[M+H]+		5	104.107	0	0.8	6.447	76911	90924	99145	80117	78257	97490	88293	83467	78570	66935	78635	61306	61072	68737	63424	81411	57982	102086	45071	39538	51342	54557	61811	54097	94688	47294	109600	44018	1361	3600	3520	3247
814	RCAMI866	-3.6026	0.0015817	2.8009	0.0052347	NA	NA	7.96_367.12		[M+H]+		5	367.12	0	0.7	7.958	36190	53340	41759	48978	48281	53904	60775	68677	60337	67890	64473	60972	47820	41384	40342	34796	24971	29819	47758	50333	47110	37791	50226	39122	45953	44981	50669	36909	20	21	203	20
815	RCAMI1572	-3.5867	0.0016434	2.7843	0.0054288	0.25855	-1.9515	4.92_388.30		[M+H]+		5	388.305	0	0.3	4.922	41456	121110	71512	5162	57040	104242	64633	72985	70266	103811	70808	3984	5478	47674	5455	6032	7472	63788	4183	4334	5176	5810	38921	9158	54423	3275	2930	2810	966	548	968	840
816	RCAMI1296	-3.5864	0.0016444	2.784	0.0054288	0.44709	-1.1614	6.33_756.42		[M+H]+		5	756.424	0.01	0.4	6.335	110444	128226	401866	158887	238556	230046	311895	101931	187395	189656	146460	142910	269007	180634	126120	104518	76623	188962	18592	19705	17894	14322	22889	10615	156646	78101	167923	63552	168	363	245	321
817	RCAMI1075	-3.5824	0.0016605	2.7798	0.0054755	NA	NA	1.44_400.25		[M+H]+		5	400.254	0.01	0.6	1.436	93803	83371	211108	113267	153105	144880	167839	77539	119002	122841	81656	111994	172722	109337	70916	63741	67107	102843	48946	62410	49117	47737	66595	36394	102179	91430	92055	94521	1653	602	59	731
818	RCAMI1265	-3.5802	0.0016693	2.7775	0.0054978	0.46158	-1.1153	6.36_712.40		[M+H]+		5	712.399	0.01	0.5	6.362	99278	117237	336582	139253	208679	210396	265622	93469	165494	167191	128690	121188	239204	163416	112452	93013	65763	168435	18731	19501	17160	15227	23305	11462	148821	66238	174735	54777	223	294	412	244
819	RCAMI992	-3.5773	0.0016808	2.7745	0.0055289	NA	NA	5.25_253.21		[M+H]+		5	253.208	0	0.7	5.251	52969	69760	78218	54748	63501	73790	68886	66523	65685	48907	62454	42052	40505	58218	43283	57953	31593	72617	20100	20209	31846	31204	57236	33409	68888	26465	25647	22235	1159	1156	674	773
820	RCAMI946	-3.5705	0.0017085	2.7674	0.0056132	NA	NA	9.14_365.11		[M+H]+		5	365.106	0	0.7	9.142	149986	139243	120105	164944	115025	140105	101772	121990	126060	174528	151614	158213	74988	70186	65966	58773	57733	59614	110073	143217	121076	127084	119271	144764	100769	138231	81601	166482	572	3898	3720	10604
821	RCAMI1518	-3.5674	0.0017215	2.7641	0.0056488	0.31545	-1.6645	5.39_332.24		[M+H]+		5	332.24	0	0.3	5.393	104642	140242	86620	114231	65783	114324	57140	66715	61176	98303	70646	16075	4198	49975	42239	45399	526	45076	29691	2797	4779	30745	28319	30414	64555	466	7009	986	584	387	489	565
822	RCAMI1003	-3.563	0.0017398	2.7595	0.005702	NA	NA	9.37_375.22		[M+H]+		5	375.224	0	0.7	9.373	59593	46730	63289	55798	59643	96726	34067	39545	42729	39971	39276	39874	32762	39638	40129	41912	49181	21235	36441	29399	24482	33687	23245	35279	84294	53881	63189	54648	391	1954	1185	1870
823	RCAMI206	3.5622	0.0017431	2.7587	0.0057057	4.214	2.0752	5.25_533.28		[M+H]+		5	533.285	0	4.2	5.252	28673	2809	5092	40128	4589	5704	6670	5210	6002	10151	2393	67536	110200	12825	58950	51642	79571	5470	108596	116624	90487	74265	4282	66497	3154	9209	78	2201	1066	83	81	80
824	RCAMI400	3.5558	0.0017703	2.7519	0.0057879	NA	NA	5.60_552.38		[M+H]+		5	552.377	0	1.8	5.602	46744	16499	27636	38057	18006	18172	30878	25209	27482	31625	22254	51753	61545	34078	49262	38303	74675	24090	72525	85530	67153	46190	27468	47362	22454	87589	4350	120962	19	193	197	19
825	RCAMI1644	3.5533	0.0017811	2.7493	0.005816	3.7408	1.9033	4.79_758.57		[M+H]+		5	758.572	0.06	3.7	4.792	22796	7038	28062	87029	38175	35109	34290	27985	69064	77711	59022	143896	208770	65704	190934	124445	939015	32480	90683	280634	115385	113721	79025	116567	52699	375835	15978	535601	632	474	443	755
826	RCAMI1044	-3.5493	0.0017981	2.7452	0.0058596	NA	NA	4.69_621.39		[M+H]+		5	621.395	0	0.6	4.689	39419	46490	97927	47956	86246	64400	94086	44656	58630	68372	44001	49045	76063	48383	33817	26134	29500	50272	36595	36108	34107	29711	43310	22869	47038	48110	59484	49072	814	664	1126	1002
827	RCAMI1065	-3.5491	0.0017988	2.745	0.0058596	NA	NA	6.93_285.01		[M+H]+		5	285.014	0	0.6	6.929	37310	46044	59844	37352	64974	63596	69595	33609	48685	46036	35730	31685	54181	46632	26392	22810	21924	53879	15558	21123	19715	17346	37427	15818	47929	28815	79764	31294	87	9	9	9
828	RCAMI56	-3.5413	0.0018331	2.7368	0.0059643	NA	NA	9.53_324.06	Cytidine-5'-monophosphate	[M+H]+	IERHLVCPSMICTF-XVFCMESISA-N	3	324.06	0	0.7	9.532	42733	47976	51079	33612	56099	50282	52555	57910	44410	33456	46410	33602	25838	36495	24964	38146	18442	44615	23712	32903	27665	40122	42149	39397	71846	19186	84575	12576	57	397	218	350
829	RCAMI420	3.5379	0.0018482	2.7333	0.006006	NA	NA	5.45_483.27		[M+H]+		5	483.273	0	1.7	5.452	53535	27126	37788	51620	25759	30322	37797	27040	27122	28826	23654	68250	96912	38877	49453	55559	76347	32066	83522	82849	72564	57510	33796	54265	29666	102928	10620	122062	2270	2097	1884	1769
830	RCAMI334	3.5355	0.0018586	2.7308	0.0060326	2.2102	1.1442	5.73_280.26		[M+H]+		5	280.264	0	2.2	5.734	28335	16216	17628	39682	13633	14650	24790	24066	22594	19510	18560	75809	113980	21577	52783	43507	70666	21527	81499	96239	73413	51546	20585	49927	23742	94881	14118	104658	242	94	173	320
831	RCAMI899	-3.5349	0.0018615	2.7301	0.0060349	NA	NA	6.75_330.18		[M+H]+		5	330.176	0	0.7	6.745	77980	76946	80901	54529	92458	95914	92478	86837	84265	74664	77655	62457	85521	65656	63991	67884	43483	88974	43072	45623	50895	33772	62596	36610	95729	32294	123857	27336	509	283	342	509
832	RCAMI331	3.5315	0.0018766	2.7266	0.0060765	2.2441	1.1662	5.67_308.29		[M+H]+		5	308.295	0	2.2	5.672	20708	13472	14988	35937	11487	11634	25250	26557	22661	18311	18008	67963	104346	19279	38166	45492	73764	22911	79289	92100	63639	52456	20518	32051	23579	87176	9506	103406	252	153	201	363
833	RCAMI224	3.5297	0.0018849	2.7247	0.0060959	3.8663	1.9509	4.64_718.54		[M+H]+		5	718.538	0.01	3.9	4.639	30099	5158	22728	96932	24639	28126	23730	17249	47392	66321	22387	155722	206977	40745	238527	146727	537438	17095	105402	375747	116829	138736	45601	119827	21488	59268	1874	16329	287	643	567	226
834	RCAMI251	3.5282	0.0018916	2.7232	0.0061101	3.3215	1.7318	5.45_1043.70		[M+H]+		5	1043.7	0.01	3.3	5.447	35837	13651	15334	28393	10114	10761	28242	29192	21764	20375	18446	97467	221320	18447	70381	35867	103844	23385	188990	186875	103544	69012	22313	50695	20400	548121	2718	592582	55	6	6	5
835	RCAMI357	3.5266	0.001899	2.7215	0.006127	NA	NA	5.74_452.28		[M+H]+		5	452.279	0	2	5.736	2957292	1889397	1981696	4224225	1404727	1662427	2641616	2555754	2235924	2069352	2035042	7044783	9324733	2241360	5284926	4367619	7009624	2406575	7250860	7900102	6869602	5154372	2176646	4864839	2525748	8583735	1715652	9141647	986	1402	2108	1866
836	RCAMI545	3.5212	0.0019235	2.7159	0.0061983	NA	NA	8.12_274.17		[M+H]+		5	274.171	0	1.4	8.124	36673	23201	38266	35782	43555	47305	36071	27024	39963	32288	35227	31075	73335	59882	72111	63955	44562	57702	35285	34467	44198	38706	43730	40946	57524	35178	51013	25292	2790	2648	2595	2617
837	RCAMI532	3.52	0.0019292	2.7146	0.0062095	NA	NA	5.46_98.98		[M+H]+		5	98.9843	0	1.5	5.455	81085	53144	60242	81174	43806	54137	57540	59067	50898	61729	50252	100826	131319	64504	85024	75669	109818	57369	116137	117814	107409	81694	66055	81914	52623	119494	16401	132630	1142	975	1233	870
838	RCAMI729	-3.5072	0.0019896	2.7012	0.0063923	NA	NA	7.69_184.09		[M+H]+		5	184.094	0	0.9	7.689	2240308	2387218	2341165	2269291	2436213	2110858	2576427	2567374	2214033	2159763	2235260	2664795	2418785	1823668	2175147	1923861	1486222	2223507	2071206	2115966	2152687	1960463	1935666	2170773	2340180	2120918	1845225	2145877	1725	4780	5792	4580
839	RCAMI553	3.5069	0.0019908	2.701	0.0063923	NA	NA	5.54_202.18		[M+H]+		5	202.18	0	1.4	5.535	248791	263143	340092	263441	271116	256443	281074	283434	213160	241214	229314	273539	384180	464552	354907	537922	315935	476246	226724	252807	235633	392303	368771	449415	387724	240394	314935	226766	13428	12584	14103	13289
840	RCAMI291	3.4941	0.002053	2.6876	0.0065841	2.5445	1.3474	5.41_546.35		[M+H]+		5	546.354	0	2.5	5.405	3415	28555	25849	41485	25091	23628	42596	45912	32273	12299	37187	59955	146692	28151	55589	57261	101315	48992	123573	135382	106905	76623	24076	57868	31806	114535	33	135842	657	747	340	398
841	RCAMI47	-3.4861	0.0020929	2.6793	0.0067042	NA	NA	6.81_265.11	Thiamine	[Cat]+	JZRWCGZRTZMZEH-UHFFFAOYSA-N	2	265.115	0	0.8	6.813	6376402	7720849	7533717	5294747	6150973	6019234	7650171	7103052	7310984	6205692	7007299	5414709	3462138	6345657	5037910	5572402	4407680	7098491	4158930	4134371	4614542	5126413	6581478	6048279	7127250	3561213	9225404	3848966	682	7657	9056	8481
842	RCAMI1016	-3.4816	0.0021155	2.6746	0.0067561	NA	NA	5.83_386.24		[M+H]+		5	386.24	0	0.7	5.827	77263	88375	149593	73379	99487	101252	113029	60686	77703	83628	64173	63646	80558	79601	44910	48398	27928	100861	42542	48973	49457	45786	77039	40428	82757	38099	97900	30977	1566	1351	1208	1233
843	RCAMI191	3.4815	0.0021159	2.6745	0.0067561	4.8779	2.2863	5.31_337.27		[M+H]+		5	337.268	0	4.9	5.307	166787	8215	22034	197069	17134	26650	21436	11609	13450	37486	6591	355512	809480	55699	270218	305726	439291	17142	668173	686415	489235	325230	15442	229910	10594	610822	2285	685623	1542	1253	1352	1248
844	RCAMI374	3.4813	0.0021168	2.6743	0.0067561	NA	NA	9.88_300.12		[M+H]+		5	300.119	0.01	1.9	9.884	45725	56862	47407	106134	47283	56680	40150	59310	41176	81906	61839	93238	238207	77462	80227	217133	74576	105768	72268	129479	167860	73533	53189	101321	83395	100383	29080	66870	245	377	848	650
845	RCAMI1709	-3.4809	0.0021191	2.6738	0.0067561	0.38715	-1.369	4.58_658.41		[M+H]+		5	658.413	0.07	0.4	4.576	990	136430	96533	18	88509	68100	116068	94772	65992	34514	133374	617	20	53630	17	18	20	190272	17	17	18	17	79564	16	153854	21	102815	22	18	492	479	18
846	RCAMI452	3.4721	0.0021643	2.6647	0.006892	NA	NA	5.38_600.38		[M+H]+		5	600.378	0	1.6	5.381	65994	55445	28753	69201	19178	24405	62411	73728	58680	48082	41065	104455	109200	60356	81002	72645	100561	66952	100717	107599	108797	97478	59534	78992	41523	128299	6065	31085	524	363	568	349
847	RCAMI585	3.4711	0.0021691	2.6637	0.0068992	NA	NA	10.13_258.11		[M+H]+		5	258.11	0	1.3	10.131	79852	70178	70959	52346	57658	47818	51337	77699	57434	54595	59838	49072	60876	76281	85273	97697	66763	121746	102234	67200	70876	73953	96626	60465	82436	18420	123364	14276	180	665	935	1720
848	RCAMI59	-3.4684	0.0021833	2.6609	0.0069361	NA	NA	5.06_358.21	Nalbuphine	[M+H]+	NETZHAKZCGBWSS-CEDHKZHLSA-N	3	358.209	0	0.7	5.06	19717	16110	31638	17567	23185	22871	22857	16380	18659	18233	13941	18497	22771	18598	14081	13206	10061	20045	11510	13416	11919	10826	14988	9263	17219	12414	23252	11403	2291	2256	1604	968
849	RCAMI638	3.46	0.0022279	2.6521	0.0070635	NA	NA	6.65_174.14		[M+H]+		5	174.143	0	1.3	6.654	77793	74152	77527	62238	69081	71120	78021	86332	52900	59494	70116	71981	85976	85266	69169	94085	62514	111371	75533	100056	86101	97565	116233	90452	107324	53738	123752	52386	377	784	852	835
850	RCAMI998	-3.4598	0.0022286	2.652	0.0070635	NA	NA	5.83_408.25		[M+H]+		5	408.253	0	0.7	5.827	158373	177738	302576	153031	206487	206972	235221	136091	167412	176973	134160	136921	181056	169172	99566	102369	61608	207708	91151	102325	100730	94836	164490	82560	166304	82246	200937	68392	752	1865	1343	1478
851	RCAMI399	3.4534	0.0022631	2.6453	0.0071643	NA	NA	9.87_238.12		[M+H]+		5	238.119	0.01	1.8	9.866	44417	52507	44515	86958	50496	59509	40775	53070	39582	74424	53511	87414	207299	75891	70886	182512	70907	92712	64136	113192	137831	64496	51232	87892	91004	87953	36094	63647	593	1190	1297	1579
852	RCAMI1601	-3.4523	0.0022691	2.6441	0.0071701	0.19662	-2.3466	3.50_342.26		[M+H]+		5	342.265	0	0.2	3.497	77246	109259	134605	3132	113108	159592	212884	173957	183230	262332	122713	1113	481	104161	5953	3007	1050	105928	1901	1500	1678	2703	65884	11131	112656	249	3822	659	934	1026	741	901
853	RCAMI1590	-3.4521	0.0022703	2.6439	0.0071701	0.24284	-2.0419	2.60_577.37		[M+H]+		5	577.368	0	0.2	2.599	56561	56208	194745	48	141488	126354	162476	63625	105874	123892	63665	51	52	108019	45	47	52	92857	44	45	47	45	64613	43	72878	56	11184	992	758	48	1221	466
854	RCAMI1733	3.4515	0.0022734	2.6433	0.0071717	8.5691	3.0991	4.75_716.52		[M+H]+		5	716.524	0.07	8.6	4.747	6325	1814	3957	48890	4487	5890	4157	3219	6679	12550	4221	111215	187557	6600	91001	86245	885754	2998	72706	287230	90844	71296	7448	39000	4538	375322	2057	390192	432	553	321	935
855	RCAMI267	3.4507	0.0022779	2.6425	0.0071775	2.8252	1.4983	4.96_718.54		[M+H]+		5	718.539	0.02	2.8	4.96	15088	7864	15797	37610	16624	19883	18852	15949	32497	43769	28551	62589	75110	24130	90391	59582	244393	15245	40693	144657	47138	51803	48075	48918	26051	125072	10194	139464	453	364	658	405
856	RCAMI680	3.4496	0.0022838	2.6413	0.0071875	NA	NA	10.26_175.12		[M+H]+		5	175.119	0	1.2	10.26	144150	131803	153673	136439	119215	97715	117628	147277	121778	116657	136440	129343	117194	149865	187860	187678	166402	168277	175535	135491	141177	158071	138835	150802	111527	90384	206982	82870	1263	3971	4943	7673
857	RCAMI21	3.449	0.0022874	2.6406	0.0071906	NA	NA	9.62_343.13	2-alpha-Mannobiose	[M+H]+	HIWPGCMGAMJNRG-VXSGSMIHSA-N	3	343.125	0	1.4	9.624	52942	64832	85904	49843	68757	85178	74152	70950	73482	62128	78420	54921	112261	118150	122389	131103	84184	147148	62540	71712	88427	87213	99745	59223	127528	48145	140372	33939	514	172	620	649
858	RCAMI1301	-3.4483	0.0022911	2.6399	0.0071939	0.44324	-1.1739	2.68_340.26		[M+H]+		5	340.26	0	0.4	2.677	215762	427012	267474	100968	263731	343396	327154	357063	246910	215780	187077	89164	40713	132793	62929	118815	9785	204005	96118	62343	88008	87967	304627	139993	241076	4904	62105	2136	589	622	704	965
859	RCAMI408	3.4385	0.0023455	2.6298	0.0073561	NA	NA	5.69_311.26		[M+H]+		5	311.259	0.01	1.7	5.686	1037357	777671	790885	1099303	577531	599478	1091040	1080955	972129	838577	818320	2017964	3006257	930119	1437058	1145012	1968073	993733	2258476	2556174	1970961	1423653	957013	1331570	972184	182350	41751	91360	239	357	812	428
860	RCAMI1030	-3.4353	0.0023635	2.6264	0.007404	NA	NA	1.43_356.23		[M+H]+		5	356.228	0.01	0.6	1.429	72974	60376	140287	82289	106454	104334	112449	56973	83542	85859	57033	78033	120628	76578	55015	49049	50515	79592	34349	45301	37740	36579	51930	30047	75080	62428	85050	61823	337	864	764	992
861	RCAMI708	-3.4345	0.0023681	2.6256	0.0074097	NA	NA	3.78_220.12		[M+H]+		5	220.123	0	0.9	3.778	12018441	11589762	12700753	11190289	11658519	11865957	12295624	11323791	10976292	11615647	11280483	12187772	12114631	11497309	10408921	11327765	11114098	11918268	9722522	9711040	10566765	10068559	10681459	10248699	11439530	10816540	11919089	10502425	156	1598	2807	4839
862	RCAMI404	3.4326	0.0023787	2.6237	0.0074341	NA	NA	5.61_538.36		[M+H]+		5	538.363	0	1.7	5.608	45570	21514	29116	52818	18641	19579	39673	34417	38677	38288	27002	84666	108495	37707	65055	59659	83506	33726	73824	84734	77824	66430	32366	56534	27882	17541	1198	21979	307	26	248	25
863	RCAMI871	-3.4318	0.0023832	2.6228	0.0074396	NA	NA	3.78_102.13		[M+H]+		5	102.127	0	0.7	3.779	811939	982015	1243641	1191347	1315184	1584064	1629327	1368676	1379259	1137425	1008200	1657625	1619129	946788	906221	954583	755601	764821	783009	1129965	1015597	813761	856524	727935	1036083	1527676	951142	1453450	28147	23831	23940	25533
864	RCAMI1042	-3.4294	0.0023971	2.6203	0.0074729	NA	NA	4.61_599.38		[M+H]+		5	599.381	0.01	0.6	4.609	35937	40013	91341	44314	79941	57834	84493	39014	52785	62307	40435	47390	69582	43889	29209	24999	32020	46186	34485	34174	29533	24277	38953	18500	44132	45742	56216	46786	335	706	804	611
865	RCAMI368	3.429	0.0023994	2.6199	0.0074729	NA	NA	5.71_496.32		[M+H]+		5	496.321	0	1.9	5.713	46583	16281	30415	53176	24015	26247	45507	31254	45433	42119	21896	101279	127359	43884	69071	61265	102417	26218	98217	110607	105429	71684	41219	69950	39227	138411	2259	141831	401	368	290	436
866	RCAMI617	3.4267	0.0024122	2.6176	0.0075041	NA	NA	6.50_339.29		[M+H]+		5	339.29	0	1.3	6.497	671746	468560	716306	613935	515079	540669	694517	630584	449809	541144	526515	902321	1068681	565591	703346	832543	702552	832657	876708	857146	903142	727063	633618	703660	606217	999479	438076	1088050	808	1070	971	727
867	RCAMI517	3.4255	0.0024191	2.6163	0.0075169	NA	NA	5.46_184.07		[M+H]+		5	184.073	0	1.5	5.455	349555	224533	238161	329857	178798	207648	237955	239297	205661	249112	204554	431150	580234	270036	358847	299521	449657	228952	502144	508878	453772	338483	263922	351231	219054	512998	62595	553513	975	967	1376	1311
868	RCAMI623	3.4236	0.0024304	2.6143	0.0075432	NA	NA	9.85_258.11		[M+H]+		5	258.111	0	1.3	9.853	174623	127411	138610	133091	113901	87900	106466	155325	118078	112113	104784	131454	137049	127735	140840	169326	152321	203984	218295	155023	152690	168087	183683	124212	160446	46727	226360	46081	225	800	1487	3182
869	RCAMI879	-3.4225	0.0024368	2.6132	0.0075543	NA	NA	1.97_342.22		[M+H]+		5	342.217	0	0.7	1.969	45899	36902	70095	56964	62341	72427	59051	47069	59109	53110	37220	59364	63726	49868	38936	37401	28095	42617	36621	44760	37537	34281	41950	28066	52270	28365	38309	24411	445	38	707	365
870	RCAMI1480	-3.4193	0.0024552	2.6099	0.0076027	0.34171	-1.5492	4.99_503.66		[M+H]+		5	503.656	0.01	0.3	4.99	30809	55963	135276	7780	96269	92916	141411	56118	87396	75784	59095	3034	2225	92967	12255	6999	307	118305	1433	949	943	2757	43678	4848	60049	474	18674	356	75	143	124	192
871	RCAMI1204	-3.4177	0.0024652	2.6082	0.0076247	0.49941	-1.0017	7.28_712.36		[M+H]+		5	712.363	0.01	0.5	7.282	36996	64118	189610	60383	76719	76445	111016	59514	76628	105700	77177	71576	117134	79837	56410	49556	40365	78883	10675	14463	14003	14051	17591	9380	53108	39759	51088	31475	7	380	88	278
872	RCAMI440	3.4164	0.0024723	2.6069	0.007638	NA	NA	5.36_580.41		[M+H]+		5	580.407	0	1.6	5.361	108944	57591	49256	100518	33587	37119	85990	96293	83140	86092	73183	157608	170865	77012	136001	104842	167608	78004	161650	165470	153893	142628	87981	134200	58836	191833	5962	5530	229	7	6	6
873	RCAMI1060	-3.414	0.0024867	2.6044	0.0076646	NA	NA	5.71_104.11		[M+H]+		5	104.107	0.01	0.6	5.714	349207	494874	577054	301858	463038	583173	428196	415731	384240	315046	432975	204957	163780	390915	221194	318809	192311	606247	126871	108705	174295	187853	350274	204718	610983	164032	802963	141205	2340	6704	7261	7452
874	RCAMI848	-3.4136	0.0024891	2.604	0.0076646	NA	NA	6.81_122.07		[M+H]+		5	122.072	0	0.8	6.813	3493184	4726709	4347000	2881952	3182019	3398937	4399480	4280802	4170483	3399088	4083841	2906515	1795914	3502850	2731941	2942767	2285967	4140309	2111058	2179092	2459133	2745912	3707040	3397658	4194584	1840539	6174863	1944408	3281	6971	7202	7378
875	RCAMI454	3.4136	0.0024894	2.6039	0.0076646	NA	NA	7.38_244.11		[M+H]+		5	244.112	0	1.6	7.379	29114	15443	21447	42648	53422	28537	36021	26522	23799	20305	36120	38697	86107	37485	42469	39392	28003	45568	39739	62448	76551	53494	34724	49236	15051	58878	10959	56223	218	1017	827	1483
876	RCAMI292	3.4129	0.0024934	2.6032	0.007668	2.5365	1.3428	5.54_542.32		[M+H]+		5	542.322	0.01	2.5	5.544	658966	449820	245941	629207	125655	175912	319068	303294	230014	217102	180400	1051961	1725980	306508	607391	721312	1141073	423506	1886414	1993636	1222520	848940	284690	473602	301477	3828845	116027	3968305	1025	1342	1236	980
877	RCAMI1472	-3.4102	0.0025095	2.6004	0.0076993	0.34853	-1.5207	2.88_347.17		[M+H]+		5	347.168	0	0.3	2.882	86110	26344	101807	23079	66024	70935	67549	29581	51044	103720	20566	8727	9465	45079	24848	23733	4598	19033	9199	4556	5928	17627	23958	40430	23060	4067	7534	4628	38	39	452	422
878	RCAMI261	3.4095	0.0025135	2.5997	0.0076993	2.9654	1.5682	4.96_716.52		[M+H]+		5	716.524	0.02	3	4.959	18969	8846	21287	56824	24828	26506	23892	19720	47817	63775	40551	89544	113783	36379	131701	83651	384239	18762	60257	200221	69445	70877	67748	75308	34314	191593	12402	214763	278	830	711	341
879	RCAMI478	3.4094	0.0025144	2.5996	0.0076993	NA	NA	1.26_560.40		[M+H]+		5	560.401	0	1.6	1.26	29817	23158	30005	25199	48388	30036	31680	29373	20592	25450	16652	33726	51216	22584	26005	37933	31591	48064	62315	69298	50331	42887	54138	39219	36963	46348	33348	48904	30	31	303	364
880	RCAMI580	3.4093	0.002515	2.5995	0.0076993	NA	NA	5.38_522.36		[M+H]+		5	522.363	0	1.4	5.378	7815933	5235495	5380096	7471298	4164504	4793562	7234565	7309405	6694179	6576934	6052939	10115697	11655057	6453028	8455967	7646473	10761694	6860455	10295078	10535813	9906749	9102022	6773261	8170951	6183795	11977279	613310	13065008	357	367	444	35
881	RCAMI1009	-3.4086	0.0025192	2.5987	0.0077034	NA	NA	5.83_430.27		[M+H]+		5	430.266	0.01	0.7	5.829	167816	189853	353077	166470	227424	222185	254736	141998	177709	196570	147931	145978	193729	183349	107439	105341	66974	227232	98557	112193	109826	102750	176988	89107	179362	87687	235617	68239	1969	1805	2013	2059
882	RCAMI351	3.4047	0.0025426	2.5947	0.0077662	2.0789	1.0558	8.96_527.16		[M+H]+		5	527.158	0.01	2.1	8.96	26107	30273	42277	28229	40956	19159	50495	16817	16885	33378	23438	44866	141847	66485	100774	94945	98033	54140	31524	43957	46934	40075	30243	26234	33124	99033	13897	113900	498	1616	4616	6977
883	RCAMI604	3.3979	0.0025842	2.5877	0.0078842	NA	NA	6.35_559.15		[M+H]+		5	559.151	0	1.3	6.347	118751	146532	94284	109476	64032	100344	89778	68552	67081	73139	68261	62899	141448	106951	100956	133020	122071	138858	104494	108119	99281	95826	123435	127845	131437	106384	115272	100986	5	78	60	5
884	RCAMI257	3.3959	0.0025964	2.5856	0.0079057	3.1266	1.6446	4.79_760.59		[M+H]+		5	760.586	0.05	3.1	4.795	17460	6321	20249	64250	27631	26982	25244	21685	53652	57993	42347	103681	124148	44206	129983	89058	517375	25878	58698	194329	68690	73097	58033	78177	41049	252607	12963	314878	797	375	173	583
885	RCAMI1022	-3.3958	0.0025971	2.5855	0.0079057	NA	NA	9.43_358.19		[M+H]+		5	358.186	0	0.6	9.434	431075	348744	374882	274961	374104	373689	247612	309262	274466	270686	381785	169699	104410	240986	291272	347403	158311	240378	176225	95161	126745	227927	236416	243848	378392	47860	270014	13907	422	336	661	672
886	RCAMI776	-3.3938	0.0026096	2.5834	0.0079226	NA	NA	8.51_289.09		[M+H]+		5	289.093	0	0.8	8.508	45276	56614	56123	50039	55020	61448	66046	56499	55807	57400	52888	54819	63545	54693	46756	41160	34614	60730	33043	41399	42596	40833	46006	32512	51384	44185	59207	38759	366	291	314	610
887	RCAMI367	3.3936	0.0026111	2.5832	0.0079226	NA	NA	9.88_318.13		[M+H]+		5	318.13	0.01	1.9	9.881	445623	584862	476078	1098050	510765	592324	405362	597802	402614	874445	594983	1046179	2530524	775305	836302	2299089	781821	1040726	740831	1479022	1813459	758392	538539	1048114	849681	1134898	303324	709949	43	1561	3967	4335
888	RCAMI759	-3.3935	0.0026114	2.5831	0.0079226	NA	NA	3.76_221.12		[M+H]+		5	221.121	0	0.8	3.762	2212949	2291069	2418754	1669035	1918626	1925135	2046405	2027519	1701645	2004591	2050965	1852461	1755876	2016284	1504946	1801453	1438505	2291025	1316654	1236277	1463470	1386962	1893373	1617755	2156266	1257519	2747480	1137112	4000	3570	3647	3725
889	RCAMI1257	-3.3828	0.002679	2.572	0.0081185	0.46372	-1.1087	2.15_130.09		[M+H]+		5	130.086	0	0.5	2.152	601686	716492	566041	187759	581685	631459	694939	657090	494975	604859	595949	134300	128046	463954	399773	154212	47676	595436	113670	73143	121344	139294	449674	312793	576997	26852	430337	20690	1394	4523	3788	3456
890	RCAMI790	-3.3768	0.0027176	2.5658	0.008226	NA	NA	9.94_203.00		[M+H]+		5	203.001	0	0.8	9.942	49527	43224	59060	42992	50342	60728	46687	40626	46334	48778	48424	35269	42488	44067	38354	45949	27348	46283	28364	30389	31070	34128	45371	38686	69134	21496	71898	15607	360	500	525	546
891	RCAMI1169	-3.3758	0.0027238	2.5648	0.0082356	NA	NA	6.49_580.32		[M+H]+		5	580.317	0.01	0.5	6.489	37561	44624	110258	50399	68668	68719	93660	34909	58711	57709	43462	41601	83797	63299	47017	31775	19922	67582	8012	9272	8624	9158	15800	6682	55656	20846	69527	16802	148	130	129	6
892	RCAMI619	3.3735	0.0027389	2.5624	0.0082718	NA	NA	6.50_599.32		[M+H]+		5	599.32	0	1.3	6.497	338219	234552	346385	310509	256928	276430	341689	317600	224216	269774	258647	460036	526036	285021	348320	412771	353012	418625	440403	429249	454879	352643	309259	358221	306246	496561	222915	545203	239	24	24	24
893	RCAMI1172	-3.3724	0.0027462	2.5613	0.0082846	NA	NA	6.44_624.34		[M+H]+		5	624.345	0.01	0.5	6.441	56135	62512	171452	78008	101211	101226	138872	48324	83709	86292	65541	67448	129279	87285	64479	51486	39194	93123	14419	16323	15153	11932	18518	10692	77831	40413	95666	34331	350	350	513	182
894	RCAMI851	-3.3717	0.0027505	2.5606	0.0082884	NA	NA	6.81_144.05		[M+H]+		5	144.048	0	0.7	6.813	2031490	2824737	2550197	1646165	1904616	1954262	2589870	2481850	2478933	1989912	2400294	1677526	1035638	2041374	1563226	1743259	1330529	2424867	1228302	1243391	1414880	1586913	2188724	1994983	2480887	1071312	3886889	1117683	166	2721	2670	3182
895	RCAMI1120	-3.3711	0.0027546	2.5599	0.0082914	NA	NA	1.60_100.08		[M+H]+		5	100.076	0	0.6	1.603	82751	91425	70133	62780	80123	73290	76418	77438	71788	84801	75480	57074	8655	56548	41767	47947	6418	64804	46735	48081	44571	47077	51999	44399	68390	6147	13017	6356	2728	3782	4088	3639
896	RCAMI1635	-3.3701	0.0027612	2.5589	0.0082967	0.49145	-1.0249	10.25_167.01		[M+H]+		5	167.013	0.05	0.5	10.251	31920	35305	61438	39502	56111	192486	59066	33193	30083	39701	30041	43028	66549	22207	18171	35140	20319	18863	18361	27044	25036	21424	28479	18768	261390	54788	202207	41145	53701	34912	29777	28748
897	RCAMI1474	-3.3699	0.0027625	2.5587	0.0082967	0.34817	-1.5221	3.17_482.31		[M+H]+		5	482.308	0.02	0.3	3.167	17622	140925	166290	31	146026	131253	199120	116819	120597	80378	141947	750	34	91649	29	30	751	221120	28	29	803	29	124777	28	173151	36	33632	725	521	622	30	30
898	RCAMI312	3.3603	0.0028265	2.5487	0.0084796	2.426	1.2786	5.76_480.31		[M+H]+		5	480.309	0	2.4	5.756	1179600	415374	575651	1689732	444770	492701	924673	832684	842489	756854	608702	2931578	4307063	844238	2367172	1950590	3339415	731166	3483946	3929619	3061757	2238722	546729	1571715	686768	3648473	253355	3986526	693	547	1287	894
899	RCAMI1083	-3.3596	0.0028314	2.548	0.0084846	NA	NA	6.71_297.18		[M+H]+		5	297.179	0	0.6	6.708	153187	168024	146573	136691	162414	140373	121016	115439	163750	218173	91221	45487	59101	49358	81811	136281	65305	69821	100796	86571	128484	55899	102555	62536	148506	68773	171595	60778	2333	1859	1957	2029
900	RCAMI1740	3.359	0.0028352	2.5474	0.0084868	6.9569	2.7984	4.67_784.59		[M+H]+		5	784.587	0.07	7	4.674	5930	2503	6080	35042	8447	9559	7379	6182	14307	18661	10161	78235	144984	12816	73368	62239	653551	6215	45009	275222	53567	39590	12105	29999	10533	295235	2430	322727	705	681	703	483
901	RCAMI648	3.3554	0.0028594	2.5437	0.0085497	NA	NA	10.36_175.12		[M+H]+		5	175.119	0	1.2	10.355	106253	98283	117929	89910	86896	84410	83261	111043	98028	80079	92067	85480	83417	123013	145557	132902	127575	139208	135455	87944	95575	120517	110675	112433	128618	50255	205743	43303	1162	2934	3688	4419
902	RCAMI1018	-3.3534	0.0028732	2.5416	0.0085742	NA	NA	7.97_707.22		[M+H]+		5	707.222	0	0.7	7.968	28897	52031	46024	41019	41138	62264	72548	64650	64457	67604	60234	52947	62275	69382	41580	38537	18969	32542	27386	30531	29514	22606	34670	17538	51204	28800	51421	19224	5	55	5	5
903	RCAMI1786	3.353	0.0028758	2.5412	0.0085742	7.4086	2.8892	4.76_718.54		[M+H]+		5	718.538	0.09	7.4	4.761	5621	1736	3634	29807	4217	4758	4009	2772	6801	9793	4081	68254	98724	6007	58891	44592	537438	2996	37719	178999	46169	39037	7364	19896	4750	231210	1551	240696	645	718	410	197
904	RCAMI1562	-3.3528	0.0028772	2.541	0.0085742	0.26899	-1.8944	2.55_577.37		[M+H]+		5	577.366	0.01	0.3	2.548	16921	69190	194745	54	151420	126354	179777	75050	113904	110479	77060	58	59	108019	51	53	59	112473	49	51	53	51	78960	48	84256	63	15525	66	1020	797	53	570
905	RCAMI1483	-3.3495	0.0029002	2.5376	0.0086332	0.3404	-1.5547	2.51_594.37		[M+H]+		5	594.371	0.01	0.3	2.506	570741	476886	2132918	153451	1725013	1445116	1996256	652075	1171213	1141912	547670	76030	138148	1557667	203375	114565	24045	1229592	44654	39003	35461	56320	579679	92636	829260	9721	71857	1151	38	509	38	373
906	RCAMI769	-3.3453	0.0029293	2.5332	0.0087102	NA	NA	9.70_166.05		[M+H]+		5	166.053	0	0.8	9.704	58504	54921	59992	72041	64235	49833	52410	55852	50465	54612	51022	67191	68016	35974	38386	54073	60267	37072	44814	46182	50963	41050	41387	40639	87769	30575	58994	33090	321	747	609	1521
907	RCAMI1403	-3.3408	0.0029609	2.5286	0.0087947	0.39227	-1.3501	2.33_506.32		[M+H]+		5	506.317	0.02	0.4	2.329	207606	528286	990838	122229	889417	970494	1260845	424095	765057	456627	508895	80850	158435	574756	116088	76951	28347	1125786	41869	42543	38176	42455	533174	47820	887120	10324	106594	1199	64	66	64	637
908	RCAMI1516	-3.338	0.0029809	2.5257	0.0088396	0.31724	-1.6563	2.12_511.33		[M+H]+		5	511.329	0.01	0.3	2.116	15054	153223	204046	3955	175619	147825	239218	141470	147872	97553	157022	2963	3288	86540	2366	2331	2368	219263	2767	1749	2095	2175	143862	2559	169755	3355	16229	2360	801	1824	1392	1788
909	RCAMI327	3.3375	0.002984	2.5252	0.0088396	2.2625	1.1779	5.45_1035.64		[M+H]+		5	1035.64	0.01	2.3	5.447	134098	62192	48782	97346	26194	33102	74794	80782	55348	54683	36051	181617	314779	75464	157398	85389	108840	67849	336286	307070	210392	137354	64096	137375	50769	166862	6957	612	169	79	48	5
910	RCAMI656	3.3372	0.0029859	2.5249	0.0088396	NA	NA	9.35_112.09		[M+H]+		5	112.087	0	1.2	9.345	47984	50015	61875	47798	46068	53938	45194	51026	43661	48386	46195	43453	72080	66282	59976	73203	59370	79220	48288	43786	53485	52005	61394	52248	71142	54099	65307	53108	1559	3671	5655	5226
911	RCAMI352	3.3338	0.0030106	2.5213	0.008886	2.0698	1.0495	5.51_578.45		[M+H]+		5	578.449	0	2.1	5.507	48813	20749	20932	50812	13915	15334	18743	22148	16061	26151	19549	72105	96611	25502	56895	36073	84711	19999	95814	90097	80096	50177	27231	51528	23856	83664	46592	77931	521	152	192	138
912	RCAMI396	3.3337	0.0030111	2.5213	0.008886	NA	NA	5.67_524.34		[M+H]+		5	524.338	0.01	1.8	5.674	33007	18799	19953	41679	15484	17771	33065	35378	28905	27921	25880	75230	88973	26667	49085	44789	83785	30131	71277	81550	69061	54540	26684	43575	30460	102525	9822	115618	402	41	40	40
913	RCAMI1118	-3.3337	0.0030115	2.5212	0.008886	NA	NA	7.88_236.15		[M+H]+		5	236.15	0.01	0.6	7.875	328057	206424	422396	244527	495247	517495	426417	168945	249601	221237	198856	264982	430496	310152	198538	200016	140729	203370	58411	96803	132291	109990	138356	101660	306748	144925	356834	140511	1253	1515	1016	1389
914	RCAMI1656	-3.3302	0.0030364	2.5176	0.0089497	0.37414	-1.4183	1.52_547.33		[M+H]+		5	547.333	0.06	0.4	1.517	3067	92229	54968	1815	46849	45687	129672	72433	83059	22996	82301	3380	1387	25946	140	2177	1340	123933	14	1226	1158	14	81525	13	112534	3732	17987	4295	382	2021	495	531
915	RCAMI12	3.3287	0.0030469	2.5161	0.0089709	NA	NA	1.02_303.23	Abietic acid	[M+H]+	RSWGJHLUYNHPMX-ONCXSQPRSA-N	3	303.232	0.01	1.7	1.021	6084	3052	5359	4245	3498	3642	3702	3869	4755	4683	4683	5011	7746	2859	9351	7228	13582	4512	6619	14500	5351	5847	8515	5308	5297	8426	3066	8192	3363	3035	1855	1927
916	RCAMI973	-3.3271	0.003059	2.5144	0.0089967	NA	NA	8.10_171.08		[M+H]+		5	171.077	0.01	0.7	8.099	249067	171246	216374	201150	295224	300597	222879	162834	184345	182913	164712	199163	281590	188948	168417	182424	137818	201782	76109	92077	111299	89919	118990	81349	197129	141501	210350	98524	698	160	501	581
917	RCAMI668	3.3226	0.0030916	2.5098	0.0090825	NA	NA	8.41_367.11		[M+H]+		5	367.111	0	1.2	8.415	83025	83192	80392	100315	83483	71759	58121	76593	78162	88352	84533	108924	118994	88617	97661	96127	123206	77402	104120	115252	109981	103122	84223	98865	75736	147588	59896	170964	36	1523	610	1831
918	RCAMI1014	-3.3208	0.0031046	2.508	0.0091109	NA	NA	6.06_112.05		[M+H]+		5	112.051	0.01	0.7	6.063	95071	72243	97993	74442	135749	138552	99423	77303	80170	76152	75627	81313	119140	91788	80384	83468	61773	68857	40431	33339	40473	28189	40240	33454	84425	58143	94095	55314	1141	1414	1251	1369
919	RCAMI1138	-3.3198	0.0031123	2.5069	0.0091235	NA	NA	9.80_332.15		[M+H]+		5	332.146	0.01	0.5	9.803	41936	40250	22991	83011	39971	42601	34747	44544	25191	83366	52685	94430	43231	21520	23550	41702	25749	18078	22685	35069	40514	19049	10826	29168	32387	48771	12551	40333	100	72	195	205
920	RCAMI840	-3.3186	0.0031208	2.5057	0.0091375	NA	NA	2.17_386.24		[M+H]+		5	386.239	0.01	0.8	2.167	41660	36055	59715	50343	53034	59374	54277	43275	51526	44354	33266	54042	65086	43690	33782	34620	30278	36893	33170	39026	34384	28869	34884	24354	41070	39403	36432	37701	757	600	590	1383
921	RCAMI232	3.3178	0.0031268	2.5049	0.0091375	3.663	1.873	5.28_339.29		[M+H]+		5	339.288	0	3.7	5.28	231008	20273	76601	212272	50974	52616	84275	45692	58304	68540	20021	399663	786442	91483	296446	292348	451636	45506	804984	810199	536523	416964	44885	258642	26997	609864	2392	590102	1402	1524	1411	1303
922	RCAMI1569	-3.3178	0.0031272	2.5048	0.0091375	0.26161	-1.9345	3.56_342.26		[M+H]+		5	342.264	0	0.3	3.555	157300	79329	134605	17475	89402	159592	129853	114630	130993	262332	82001	4910	481	104161	32964	16611	1313	75676	9473	1833	2145	12185	44144	55438	82023	587	4131	1415	866	916	519	901
923	RCAMI1567	-3.3154	0.0031451	2.5024	0.0091796	0.26257	-1.9292	1.58_547.33		[M+H]+		5	547.334	0.01	0.3	1.579	27360	26291	131843	2968	106221	96100	129672	41255	83059	83930	34988	1764	2581	79350	4624	3287	987	56336	1094	1226	223	1870	44395	5009	39988	1183	8128	832	382	618	22	531
924	RCAMI799	-3.3114	0.0031749	2.4983	0.0092542	NA	NA	6.50_150.05		[M+H]+		5	150.055	0	0.8	6.504	657760	632580	650894	540991	501104	508385	707821	713298	511645	663388	629304	805635	505914	522574	436063	415342	295017	496632	520729	522199	555195	428859	531696	697153	582555	587225	516482	568193	402	1096	675	582
925	RCAMI1113	-3.3111	0.0031775	2.4979	0.0092542	NA	NA	7.09_326.04		[M+H]+		5	326.041	0	0.6	7.091	55268	98739	81152	36462	60859	78671	59248	72431	72832	68388	96985	26892	28007	62745	33192	44736	16633	86302	17307	19526	22972	30308	73455	29045	114125	7687	165792	2851	6	60	6	6
926	RCAMI547	3.3104	0.0031829	2.4972	0.0092599	NA	NA	9.23_543.13		[M+H]+		5	543.133	0	1.4	9.229	29018	13928	40009	32890	32632	35230	43707	34070	39331	36736	33051	40527	68143	52058	53586	57929	65312	54696	33140	40743	43655	42084	40056	34819	67266	44400	16584	49450	114	392	255	1461
927	RCAMI1489	-3.3086	0.0031962	2.4954	0.0092888	0.3392	-1.5598	1.80_227.19		[M+H]+		5	227.188	0	0.3	1.805	201065	420055	284278	27412	234252	311549	273646	286524	219473	213234	174418	14864	5099	153497	26485	30020	2028	250937	15997	9785	11314	31797	311803	53758	246072	2709	16335	2421	2863	2275	2378	2148
928	RCAMI1479	-3.3071	0.0032073	2.4939	0.0093108	0.34251	-1.5458	2.31_445.27		[M+H]+		5	445.269	0.02	0.3	2.314	40607	38641	120193	55	102774	84723	112947	40718	68619	70702	50712	59	60	97157	52	54	59	98405	50	52	54	51	54247	49	64246	64	11888	67	1482	55	1580	1094
929	RCAMI1515	-3.3024	0.0032435	2.489	0.0094057	0.3175	-1.6552	1.46_481.26		[M+H]+		5	481.262	0.01	0.3	1.459	73104	164718	264411	3106	211130	189120	261934	126942	149332	135103	127254	3735	2947	135530	4788	3668	2662	241947	37	39	2452	2291	143364	3159	206887	2662	401618	3124	2934	2631	1852	1783
930	RCAMI284	3.3018	0.0032482	2.4884	0.0094093	2.6404	1.4008	5.53_522.36		[M+H]+		5	522.356	0.01	2.6	5.526	1187996	462877	514985	1314510	347902	373766	567339	494784	480535	732731	404008	2379006	3602343	545177	1420782	1319667	3301540	544399	3732286	3659954	2916312	1571097	558102	1280061	551244	5457529	176591	5641254	427	904	1206	703
931	RCAMI613	3.3009	0.0032551	2.4874	0.0094191	NA	NA	8.70_365.11		[M+H]+		5	365.106	0.01	1.3	8.696	275381	207089	249711	279160	236339	224920	250651	201655	224871	263259	222062	284734	394379	293795	293889	324162	555624	242158	301822	289914	300828	279846	232517	292256	197757	496517	176770	532086	7401	27128	25508	58779
932	RCAMI824	-3.3	0.0032623	2.4865	0.0094298	NA	NA	6.81_126.04		[M+H]+		5	126.037	0	0.8	6.814	44904	60282	54998	34661	42731	42398	55872	53106	53625	45400	54831	36734	25072	45603	34686	39184	30338	50761	27302	29635	31396	35267	49439	43712	54798	24543	83575	26359	2	85	77	2
933	RCAMI645	3.2992	0.0032681	2.4857	0.0094366	NA	NA	6.50_616.35		[M+H]+		5	616.346	0	1.3	6.498	56788	41602	58599	51992	44133	46521	55762	52143	39086	46728	44119	74313	85413	49277	55914	69432	58005	67736	72774	67274	72817	58008	51965	58017	50661	79584	41032	89626	477	431	196	396
934	RCAMI212	3.2979	0.0032781	2.4844	0.0094457	4.0985	2.0351	4.58_784.58		[M+H]+		5	784.585	0.01	4.1	4.576	12632	2649	9306	70927	12678	14158	10264	7980	20997	35332	12594	149051	231173	21041	169325	115006	299736	6884	85465	275222	97405	88418	14810	65104	9437	31308	3105	7343	590	980	676	683
935	RCAMI876	-3.2979	0.0032783	2.4844	0.0094457	NA	NA	6.69_155.08		[M+H]+		5	155.082	0.01	0.7	6.694	44913	45661	60728	45746	56534	59929	57519	60063	58539	41856	47833	44313	67346	47955	43924	43076	29878	53307	25480	28632	32939	23111	38720	23938	54486	31751	64342	25230	1738	2749	2955	2228
936	RCAMI1466	-3.2957	0.0032957	2.4821	0.0094856	0.35076	-1.5115	2.24_533.34		[M+H]+		5	533.341	0.02	0.4	2.236	7215	132964	137745	2377	131374	106414	171025	120593	107254	65972	135903	3243	1064	60200	1990	812	2488	193723	2332	1505	766	1712	125096	1889	151467	2741	35	1266	3011	1627	2023	2132
937	RCAMI985	-3.2928	0.0033183	2.4791	0.0095406	NA	NA	6.47_275.11		[M+H]+		5	275.111	0.01	0.7	6.475	720974	668410	1027839	790909	1070034	898112	982316	476113	843175	671053	552419	578014	809921	804204	518975	497373	355944	888853	280984	373309	350903	434430	560080	336269	691080	348683	729201	363862	4824	6418	4005	3844
938	RCAMI1444	-3.2922	0.0033226	2.4785	0.0095427	0.36312	-1.4615	2.39_550.34		[M+H]+		5	550.345	0.02	0.4	2.386	183531	698072	1095976	100169	1150583	1258465	1690883	557445	1036986	548133	705003	58794	112340	702120	101793	71859	16006	1444838	36024	28546	31454	36185	673017	44402	1174112	2822	121137	45	618	37	569	621
939	RCAMI754	-3.2909	0.0033333	2.4771	0.0095632	NA	NA	10.12_184.07		[M+H]+		5	184.073	0	0.8	10.122	559902	548738	533939	488170	550776	516724	464135	533670	450616	468786	566348	427892	342120	414223	523611	589813	359480	493305	432388	286896	337704	436568	394784	404074	524251	299029	431631	197165	1108	11618	10048	13531
940	RCAMI1162	-3.2885	0.0033521	2.4747	0.0096025	NA	NA	7.20_756.39		[M+H]+		5	756.389	0.02	0.5	7.203	25820	40697	119031	40516	50536	47905	73669	37593	51233	68666	50253	50484	82608	53259	39671	34131	30073	50606	7621	9988	9118	9585	11242	6667	32284	31166	31465	25293	85	298	66	91
941	RCAMI869	-3.2883	0.0033541	2.4744	0.0096025	NA	NA	7.96_365.11		[M+H]+		5	365.106	0	0.7	7.958	1271958	1942211	1536664	1837469	1707619	2004451	2319789	2609399	2323899	2511828	2415667	2242494	1762548	1784245	1440576	1241197	859040	1087686	1720055	1903538	1740591	1424284	1791437	1479504	1702914	1608252	1816563	1284996	237	1749	2233	4124
942	RCAMI1482	-3.2872	0.0033627	2.4733	0.0096169	0.34083	-1.5529	3.05_460.29		[M+H]+		5	460.295	0.02	0.3	3.049	21951	142221	183365	82	163751	147034	218400	123803	131646	84329	148152	87	89	100251	77	79	88	232026	74	77	80	76	132178	73	187898	95	33295	100	1188	82	80	1274
943	RCAMI240	3.2861	0.0033714	2.4722	0.0096317	3.5276	1.8187	7.71_236.15		[M+H]+		5	236.149	0.01	3.5	7.709	40961	723	8602	66291	6019	2626	3316	7995	1178	987	3686	101200	203214	11895	100362	113742	134400	15815	46795	51763	67372	58800	1897	53211	522	174644	173	184738	2578	41763	29234	30804
944	RCAMI1028	-3.2841	0.0033877	2.4701	0.009668	NA	NA	1.97_114.09		[M+H]+		5	114.094	0.04	0.6	1.965	63781	71920	65515	71182	66949	74474	77234	63984	57302	61984	55603	198312	103612	40272	35981	41418	49344	45557	41046	55030	60454	45520	39161	41701	56857	135500	43908	134047	6179	6226	6247	5970
945	RCAMI394	3.2813	0.0034096	2.4673	0.0097202	NA	NA	1.48_196.10		[M+H]+		5	196.097	0.01	1.8	1.483	58335	45873	63501	100657	43373	46247	55427	41378	38423	52372	43387	89207	160197	75425	84151	167151	218760	71006	65783	78509	106173	86076	40105	71440	48316	162768	5701	187138	1360	3037	3372	3213
946	RCAMI836	-3.2798	0.0034217	2.4658	0.0097444	NA	NA	6.81_113.03		[M+H]+		5	113.029	0	0.8	6.813	60364	83477	73642	49903	56526	57214	76209	70741	75548	58716	69874	47819	32321	59868	47439	52829	40717	72349	36006	36547	42842	47480	64042	58221	72746	32540	111884	36844	136	356	335	494
947	RCAMI1511	-3.2775	0.0034406	2.4634	0.0097877	0.32117	-1.6386	2.65_682.42		[M+H]+		5	682.423	0.02	0.3	2.648	456650	470413	1973820	82869	1556118	1302329	1780887	475640	1072463	1061622	532522	32328	49239	1402815	127227	86891	5463	1135835	21047	15701	17112	31695	516667	58150	780201	429	66833	412	17	17	17	17
948	RCAMI1557	-3.2762	0.0034517	2.462	0.009809	0.2769	-1.8526	1.80_379.26		[M+H]+		5	379.261	0.01	0.3	1.802	73450	52944	269711	7559	198844	187343	238363	74333	159404	184461	69133	3886	3065	174243	10754	8373	2926	111486	3390	3319	3592	5894	79398	14291	80409	4014	4636	4112	3735	3734	3431	3809
949	RCAMI501	3.2742	0.003468	2.4599	0.0098447	NA	NA	1.44_752.50		[M+H]+		5	752.5	0	1.5	1.442	27106	28954	32081	22574	26737	34543	33212	39749	26825	31733	24976	35039	46996	24765	25795	38044	29439	54322	72442	67911	48775	41653	59126	40359	40954	43090	35608	44890	8018	7554	87	87
950	RCAMI868	-3.273	0.0034776	2.4587	0.0098618	NA	NA	6.81_146.04		[M+H]+		5	146.043	0	0.7	6.814	81593	113910	101619	67268	76155	79272	103105	99349	97939	78095	96194	67435	32236	79787	64019	69742	55612	96634	50417	48912	56210	64517	86605	78790	98370	42387	155101	45667	5	68	5	51
951	RCAMI1501	-3.2704	0.003499	2.4561	0.0099121	0.32646	-1.615	2.57_638.40		[M+H]+		5	638.397	0.02	0.3	2.574	527619	447615	2173444	110241	1738241	1470579	2017460	517976	1170390	1179913	569274	50736	86965	1574721	162879	111025	12925	1204599	33415	26416	25241	42967	551380	76335	858843	3231	73379	32	25	515	283	25
952	RCAMI952	-3.2693	0.003508	2.4549	0.0099272	NA	NA	8.10_153.07		[M+H]+		5	153.066	0.01	0.7	8.098	115820	76266	101631	91154	121018	130803	99995	72952	82323	81385	73437	89184	128086	85118	79153	84316	59531	90027	34514	41795	48799	40642	52129	38025	83880	63709	94367	45230	992	1295	1701	1215
953	RCAMI688	3.265	0.003544	2.4505	0.010006	NA	NA	8.39_365.11		[M+H]+		5	365.107	0	1.2	8.391	3071478	3064890	3009590	3809235	3073614	2925234	3096038	2816955	2967368	3276981	3256269	4057099	4383826	3363120	3548331	3644220	4634697	2966431	3879044	4383820	4079128	3841799	3091699	3658448	2785654	5519511	2145170	6338056	4552	22593	33392	62443
954	RCAMI1708	3.265	0.0035444	2.4505	0.010006	3.9543	1.9834	4.72_780.55		[M+H]+		5	780.555	0.07	4	4.723	6987	2109	8256	31013	11644	12596	10583	9847	22613	25569	17463	56708	80204	19885	69561	54918	357065	8752	30362	100010	42493	37021	18886	32560	14342	158345	1788	197068	333	696	114	669
955	RCAMI1594	-3.2646	0.0035471	2.4501	0.010006	0.23565	-2.0853	1.86_784.49		[M+H]+		5	784.495	0.01	0.2	1.858	107568	111219	626700	7802	451139	398185	535895	153454	311056	382638	149979	1844	2039	308679	14509	9515	1117	243746	1393	939	1234	4180	159047	16524	171014	1076	10	818	357	271	10	206
956	RCAMI1463	-3.2641	0.0035517	2.4496	0.010009	0.35225	-1.5053	2.44_594.37		[M+H]+		5	594.371	0.03	0.4	2.444	151081	803526	1149653	68259	1250647	961987	1996256	652075	1171213	567383	833616	32212	57672	693766	70913	50359	6788	1664806	22569	15677	18753	25788	735490	32413	1318043	259	126059	27	22	481	432	573
957	RCAMI1583	-3.2626	0.0035641	2.448	0.010033	0.24956	-2.0026	1.74_696.44		[M+H]+		5	696.444	0.01	0.2	1.738	344516	273788	1746019	25923	1285021	1179045	1547400	420574	942163	1089643	395976	4800	2143	1048006	45734	22328	1760	651022	6373	1452	1750	15163	467252	46621	440784	1998	7204	1250	972	1053	887	1155
958	RCAMI1453	-3.2615	0.0035738	2.4469	0.01005	0.35764	-1.4834	4.98_746.46		[M+H]+		5	746.463	0.02	0.4	4.977	20845	62079	117907	5889	89270	72153	112714	53529	61102	67778	58769	891	18	77129	7583	5442	18	122192	275	16	524	693	40685	3970	62376	671	25957	296	16	606	364	248
959	RCAMI320	3.258	0.0036032	2.4433	0.010122	2.3418	1.2276	9.83_851.27		[M+H]+		5	851.267	0	2.3	9.829	37706	46451	88184	38839	57907	84945	71826	60162	64188	52872	68730	51450	225265	254305	241549	222223	142002	216889	52266	66252	67346	81396	84894	39334	161045	81796	173440	60539	6	58	97	592
960	RCAMI1512	-3.2564	0.0036169	2.4417	0.01015	0.32053	-1.6415	1.53_503.31		[M+H]+		5	503.308	0.01	0.3	1.526	28633	178540	272327	4013	224150	201121	263745	154428	179170	169346	164623	1434	70	160149	4052	3459	3047	243750	58	60	1116	1906	166999	5603	219775	4733	20897	4408	703	64	679	618
961	RCAMI308	3.256	0.0036207	2.4412	0.01015	2.4437	1.2891	9.83_846.31		[M+H]+		5	846.311	0	2.4	9.828	73781	86097	162068	68681	108950	151332	114089	109852	107532	85218	120747	73031	341935	454028	492040	462035	227186	424170	98801	100564	112267	144186	149759	75450	416323	92496	432951	56122	5	196	185	815
962	RCAMI439	3.2513	0.003661	2.4364	0.010245	NA	NA	5.65_503.30		[M+H]+		5	503.295	0	1.6	5.647	44370	43997	41155	62752	22634	24864	35879	51454	33793	35336	44066	86846	110626	31818	64104	67257	94604	48251	89995	95821	81861	69544	40334	65148	27580	112840	37349	125017	4050	4034	2602	4478
963	RCAMI51	-3.2512	0.0036621	2.4363	0.010245	NA	NA	6.82_80.05	Pyridine	[M+H]+	JUJWROOIHBZHMG-UHFFFAOYSA-N	3	80.0488	0	0.8	6.815	2491	3630	3257	1807	2195	2616	3231	3435	3162	2623	2929	2465	1443	2190	2022	2307	2050	3004	1506	1567	2085	2003	2669	2640	3256	1569	4385	1803	168	394	466	351
964	RCAMI1087	-3.2491	0.0036798	2.4342	0.010284	NA	NA	1.37_369.24		[M+H]+		5	369.241	0	0.6	1.371	42788	45758	117980	74785	107147	95933	103312	45899	75470	64741	45131	90950	94233	49836	62622	54111	50743	46890	25907	30108	35248	22375	46933	25010	53059	43210	79420	73014	356	364	354	352
965	RCAMI277	3.2456	0.003711	2.4305	0.010358	2.6835	1.4241	3.00_315.10		[M+H]+		5	315.104	0.01	2.7	3.003	50246	7700	36331	17917	36248	20153	19695	10543	19847	6025	11522	10080	84591	82957	74420	93911	40577	144156	23274	14645	19244	24359	34450	24387	52495	16284	91800	14363	203	10	311	10
966	RCAMI1166	-3.2452	0.003714	2.4302	0.010358	NA	NA	7.82_384.12		[M+H]+		5	384.115	0.01	0.5	7.818	55461	90655	85489	35914	60872	94771	57156	29321	56482	44085	61739	16377	23184	49172	20502	27417	15516	89621	11582	15284	20109	20607	50753	16817	107881	10926	135091	9625	79	55	14	1
967	RCAMI1536	-3.2439	0.0037257	2.4288	0.010377	0.30202	-1.7273	2.30_511.33		[M+H]+		5	511.328	0	0.3	2.298	111778	105155	332046	21580	249659	221431	301568	115948	197483	223312	111574	4805	4463	196903	30836	21745	3441	178359	3349	3169	2648	12478	118494	27045	137159	2239	8133	2436	2288	731	1544	1603
968	RCAMI1471	-3.2435	0.0037286	2.4285	0.010377	0.34872	-1.5199	2.51_639.39		[M+H]+		5	639.394	0.03	0.3	2.511	46266	236576	343773	14131	374346	286909	586924	196868	344017	167056	251290	6181	10034	208588	16622	11681	2058	506826	5190	3394	3039	6304	213167	8449	390087	530	36899	889	379	409	25	419
969	RCAMI803	-3.2406	0.0037547	2.4254	0.010432	NA	NA	4.68_130.09		[M+H]+		5	130.086	0	0.8	4.676	95251	101781	94073	75879	98831	79730	113987	113887	95654	71187	57845	72713	70621	62814	57026	78684	70605	96315	62629	60408	66463	73396	69461	71339	93689	73373	67007	78965	2508	3213	4470	3115
970	RCAMI857	-3.2404	0.0037562	2.4252	0.010432	NA	NA	3.71_102.13		[M+H]+		5	102.128	0.01	0.7	3.713	1918024	2144169	2265682	2611835	2904672	3352142	3204149	2720190	2409580	2689456	2132274	3418215	3767606	1892669	1850490	2232606	1708021	1253689	1646985	2349050	2255661	1578663	1639430	1466159	2311331	3063444	1563196	3056870	28147	27051	23940	25533
971	RCAMI1698	-3.2399	0.0037609	2.4247	0.010435	0.40137	-1.317	3.42_526.33		[M+H]+		5	526.334	0.06	0.4	3.417	6191	117384	102191	8	90017	83458	123219	85735	77440	43217	117481	8	8	52503	7	7	8	188600	7	7	7	7	98535	7	147753	9	36989	9	7	8	643	7
972	RCAMI1593	-3.2393	0.0037665	2.4241	0.010439	0.23816	-2.07	1.58_564.36		[M+H]+		5	564.36	0.01	0.2	1.579	957579	834856	4900429	51081	3975492	3625060	4801948	1455688	3061003	3201395	1218605	6373	3444	2902829	99288	42086	965	1958643	11208	1572	2907	23171	1532521	111290	1332699	913	55371	1287	47	48	46	46
973	RCAMI1447	-3.238	0.0037777	2.4228	0.01046	0.36024	-1.473	2.51_638.40		[M+H]+		5	638.396	0.04	0.4	2.508	128024	817768	1186433	42466	1139065	983476	2017460	675716	823581	562159	866409	18074	22967	691526	49922	34062	3456	1723026	14660	8279	9353	17540	738646	22628	1312627	31	120626	732	346	330	26	26
974	RCAMI720	-3.2373	0.0037838	2.4221	0.010466	NA	NA	7.69_125.02		[M+H]+		5	125.021	0	0.9	7.689	160962	169304	171378	160425	166116	154229	176547	185694	162493	154987	152362	195784	170357	130329	163167	142432	112611	161950	147169	147621	161119	142430	138664	155041	167003	155199	130456	153725	2001	3109	3209	3730
975	RCAMI1566	-3.235	0.0038042	2.4197	0.010511	0.2646	-1.9181	1.93_423.28		[M+H]+		5	423.28	0.01	0.3	1.927	120047	118331	565653	11025	368977	326727	492601	150349	274127	311876	144792	4561	5315	303693	17052	11705	4753	224079	5731	4231	5169	7537	155411	19778	160920	4947	8777	5672	4333	3983	3963	4353
976	RCAMI1564	-3.2331	0.0038216	2.4178	0.010549	0.26679	-1.9062	2.08_467.30		[M+H]+		5	467.303	0.01	0.3	2.084	102405	111782	504953	11568	317231	299104	440816	135605	255125	290168	135376	4442	4970	266716	18573	13975	4170	205204	5948	4493	4493	5222	141007	21165	151206	4195	11908	4269	3572	3042	3404	2877
977	RCAMI935	-3.2299	0.0038504	2.4145	0.010617	NA	NA	8.74_144.07		[M+H]+		5	144.065	0	0.7	8.736	49852	40273	64570	39716	66682	73199	55408	46227	47278	40295	41280	35648	50232	41642	39927	46069	36701	48932	22028	21556	22969	26610	40240	23451	73178	29424	37718	33054	550	2639	2392	2559
978	RCAMI1084	-3.2295	0.0038547	2.414	0.010618	NA	NA	4.93_319.14		[M+H]+		5	319.136	0	0.6	4.929	39297	100847	33079	45791	26425	36348	72424	66071	46901	76007	58936	53456	57572	27792	33099	46274	34585	33336	23570	25874	30301	36797	12679	31285	18122	40127	125917	44344	31	31	31	30
979	RCAMI268	3.2287	0.003862	2.4132	0.010627	2.8221	1.4968	1.52_217.10		[M+H]+		5	217.105	0.01	2.8	1.525	105433	63463	67610	604154	79710	78887	77331	60557	65853	60770	52098	760607	980012	77002	532650	647939	777650	75006	469592	627733	658705	507000	63749	442921	67086	914319	69477	977072	50825	53948	74807	71352
980	RCAMI534	3.227	0.003877	2.4115	0.010658	NA	NA	9.58_464.08		[M+H]+		5	464.082	0.01	1.4	9.581	53135	31087	56470	38663	48807	88366	38868	31446	38238	29508	35950	23928	60824	80872	62360	75665	45980	81597	67839	37743	41890	60648	57866	70823	179664	32024	240938	14953	126	615	796	870
981	RCAMI1585	-3.2245	0.0039004	2.4089	0.010709	0.24722	-2.0161	2.08_916.57		[M+H]+		5	916.569	0.01	0.2	2.079	33395	39782	166442	2906	116709	105981	149342	44585	85521	103191	45905	497	803	83676	4727	2852	450	73807	715	410	309	1597	47205	4526	54328	418	3625	357	423	349	132	295
982	RCAMI768	-3.2241	0.0039034	2.4086	0.010709	NA	NA	6.50_168.07		[M+H]+		5	168.065	0	0.8	6.503	255802	244093	261823	214077	198471	197017	282065	276740	203427	262034	249987	307519	209795	208791	178605	168561	133886	200060	207897	205926	216709	179525	208847	277166	219915	230980	204168	240557	2378	3102	2997	3009
983	RCAMI231	3.2231	0.0039129	2.4075	0.010712	3.6666	1.8744	5.28_511.30		[M+H]+		5	511.302	0	3.7	5.281	75604	7347	23323	68893	13949	15889	22911	13198	17543	21645	6531	123640	241440	25673	96747	95853	143372	11395	246057	245773	170000	130396	13574	84761	9502	193853	445	222821	2383	3011	2425	2858
984	RCAMI1560	-3.2231	0.0039131	2.4075	0.010712	0.27114	-1.8829	2.73_599.38		[M+H]+		5	599.381	0	0.3	2.73	33506	47944	146554	7815	106930	90287	127091	54959	80339	92095	50657	1393	46	73402	8309	6159	45	74232	2186	893	845	4093	52013	5416	55033	1612	5563	831	528	598	913	41
985	RCAMI1529	-3.2227	0.0039164	2.4071	0.010712	0.30729	-1.7023	2.73_726.45		[M+H]+		5	726.449	0.02	0.3	2.728	313526	374511	1614858	46543	1215954	1048960	1440391	407481	848062	870840	455967	15349	24684	1096244	74050	52790	2027	914779	13760	7467	9789	19197	400381	43655	603531	655	57781	394	273	360	348	255
986	RCAMI195	3.222	0.0039234	2.4063	0.01072	4.63	2.211	4.66_716.52		[M+H]+		5	716.524	0.01	4.6	4.657	31472	3907	25536	157103	26752	34486	23216	11355	45403	85047	17844	251966	322669	50491	386790	220470	885754	8790	171315	608933	191033	216792	38996	204205	16296	20447	2053	3054	818	994	1310	710
987	RCAMI793	-3.2205	0.0039373	2.4048	0.010747	NA	NA	9.19_342.14		[M+H]+		5	342.139	0.01	0.8	9.193	1165231	1451104	1561283	1170593	1517102	1626307	1523584	1356161	1490532	1279119	1341493	1100868	1525699	1481941	1086577	1161631	761244	1494692	769134	904091	954239	949169	1073664	944646	1713382	689025	1842527	549600	122	779	609	1349
988	RCAMI1547	-3.2192	0.003949	2.4035	0.010768	0.29056	-1.7831	4.78_680.43		[M+H]+		5	680.427	0	0.3	4.783	62220	130397	265666	8736	183332	173299	269674	130590	153401	194516	132099	3896	64	166948	24054	15819	63	184315	1119	919	1499	7232	81981	12214	136969	68	53120	1355	57	59	57	57
989	RCAMI1470	-3.2166	0.0039733	2.4008	0.010823	0.34931	-1.5174	1.98_467.31		[M+H]+		5	467.305	0.02	0.3	1.981	15016	190254	225274	4477	193931	176890	274306	181048	175986	94026	196189	4852	4331	108663	4165	4377	1788	287546	1768	3168	2926	4264	179127	2966	218185	3570	12462	3088	3001	2646	2898	1469
990	RCAMI1469	-3.2162	0.0039774	2.4004	0.010823	0.35019	-1.5138	1.90_872.55		[M+H]+		5	872.546	0.03	0.4	1.903	6767	101128	125884	324	105403	87398	160212	92846	87875	46856	105395	532	837	47815	555	283	502	173731	224	11	11	503	97572	346	123598	423	5781	168	161	242	111	161
991	RCAMI1574	-3.2146	0.0039925	2.3988	0.010853	0.25708	-1.9597	1.87_401.27		[M+H]+		5	401.274	0.01	0.3	1.867	113141	92220	515108	11702	329466	301593	437868	124727	258998	290879	120737	2877	1073	274634	19167	14759	1668	189783	4913	1478	878	7912	130282	21683	134270	34	28	36	999	731	580	28
992	RCAMI1538	-3.2123	0.0040136	2.3965	0.0109	0.29941	-1.7398	1.51_459.28		[M+H]+		5	459.281	0	0.3	1.511	221120	326052	570595	9811	461077	418493	534232	291754	360864	354849	310509	3620	2847	335776	11892	6505	11387	444845	2117	41	43	3339	319600	18223	409393	8618	40395	7578	43	44	43	42
993	RCAMI990	-3.2093	0.0040425	2.3934	0.010949	NA	NA	5.83_754.44		[M+H]+		5	754.444	0.01	0.7	5.826	210914	219507	451549	211745	298529	284616	350035	182408	238427	255951	187071	201499	286784	233682	134793	135648	87241	290174	132833	158016	142390	131241	224797	106482	235699	108802	278556	88561	869	863	250	661
994	RCAMI1484	-3.2092	0.0040434	2.3933	0.010949	0.34016	-1.5557	2.38_136.06		[M+H]+		5	136.062	0.01	0.3	2.378	126483	120046	90469	8742	48699	44437	47031	46637	39133	43900	43416	5410	4968	43093	11506	10877	5923	66222	7590	3769	5699	8225	43772	14359	48361	4038	7442	4921	695	4306	4873	5496
995	RCAMI791	-3.2091	0.0040441	2.3932	0.010949	NA	NA	8.76_127.04		[M+H]+		5	127.039	0.01	0.8	8.762	63173	70243	86986	64265	72157	84362	84840	71608	78530	78848	73784	65729	88297	80347	56011	66592	52715	76812	42399	45103	48181	45448	62469	43046	77020	51476	82912	43838	590	6397	6684	6956
996	RCAMI1571	-3.2056	0.0040782	2.3895	0.011031	0.25964	-1.9454	4.80_414.32		[M+H]+		5	414.322	0	0.3	4.803	29043	89706	50733	3696	39609	71855	83592	89354	73883	116671	104759	3913	5418	47688	6759	6734	9110	46523	3340	4790	6033	6766	40568	12768	47060	5453	1376	5341	1229	960	1091	1331
997	RCAMI1375	-3.2036	0.004097	2.3875	0.011071	0.40403	-1.3075	4.62_614.39		[M+H]+		5	614.386	0	0.4	4.617	134767	106356	358704	91642	229650	224001	307582	114317	194474	233834	121050	41041	63210	208173	103778	85799	3047	161980	30311	17214	21982	36637	98849	40683	147078	36	50829	38	533	402	30	30
998	RCAMI205	3.2025	0.0041078	2.3864	0.011084	4.2258	2.0792	1.96_230.25		[M+H]+		5	230.249	0.01	4.2	1.957	12789	4812	4887	23923	6298	5211	6193	5242	5233	7122	5290	119381	125397	6088	50501	185744	165608	4585	52704	60603	81357	101130	4161	34240	4727	20447	5429	12695	8357	9619	8144	9833
999	RCAMI955	-3.2022	0.0041103	2.3861	0.011084	NA	NA	5.95_137.06		[M+H]+		5	137.06	0	0.7	5.946	329476	432862	217747	415951	302095	229915	212896	338053	287362	274515	253833	291196	240883	236762	233120	292903	223063	238603	112607	114941	265901	109741	132929	263333	259014	249421	282903	252827	469	1447	590	1566
1000	RCAMI1492	-3.2015	0.0041172	2.3854	0.011092	0.33603	-1.5733	2.36_298.10		[M+H]+		5	298.097	0	0.3	2.359	66999	53248	67671	3961	73373	55895	65662	54550	77004	68002	62514	1847	1175	69054	7612	4752	327	67178	2770	610	208	2974	51620	10383	56601	207	2340	150	223	310	211	230
1001	RCAMI1537	-3.2003	0.0041288	2.3842	0.011112	0.30043	-1.7349	2.81_770.48		[M+H]+		5	770.476	0.01	0.3	2.811	188637	257891	1064374	21729	789697	698239	974699	279031	570168	563372	319532	6000	8635	690333	38706	27445	1741	634125	6305	3187	4338	8908	273939	24786	421729	505	41627	9	7	138	245	7
1002	RCAMI216	3.1993	0.0041388	2.3831	0.011118	4.0666	2.0238	4.63_760.59		[M+H]+		5	760.585	0.02	4.1	4.632	48310	10524	48254	243887	61746	68045	54185	39600	127209	176619	65155	493640	675140	102363	608618	361692	1812585	32321	266479	969047	322719	332270	83187	278006	53674	241027	11745	74637	623	200	579	423
1003	RCAMI4	3.1993	0.0041394	2.3831	0.011118	3.4931	1.8045	1.67_123.06	Nicotinamide	[M+H]+	DFPAKSUCGFBDDF-UHFFFAOYSA-N	3	123.055	0	3.5	1.671	36267	17884	29357	240617	24364	20822	23702	15711	29265	63599	22200	174225	211128	33523	395821	138360	407798	21630	142867	294621	164897	233569	19816	374221	13725	399712	6035	456064	3267	18455	20830	20792
1004	RCAMI1098	-3.1947	0.0041837	2.3784	0.011226	NA	NA	4.97_162.13		[M+H]+		5	162.129	0.01	0.6	4.971	180043	117467	247274	152851	312497	299556	250099	188989	260419	184706	182734	145045	174450	203792	109343	137748	28958	248389	50614	72662	87503	67866	232825	71890	342117	37443	101236	18167	4518	5154	5122	4835
1005	RCAMI1454	-3.1902	0.0042286	2.3738	0.011335	0.35747	-1.4841	1.71_741.47		[M+H]+		5	741.47	0.03	0.4	1.707	7557	150480	162441	1202	137894	126945	218411	130567	126949	66251	147087	941	819	71887	961	454	457	237389	1176	598	915	7	140949	784	187150	306	5167	701	572	464	73	348
1006	RCAMI238	3.1889	0.0042417	2.3725	0.011359	3.5417	1.8244	5.35_311.26		[M+H]+		5	311.258	0	3.5	5.353	194323	9836	26401	234055	21885	31204	45478	16043	13298	44171	8934	342104	577567	133156	225473	233218	378624	14826	496858	525974	396866	258543	18076	239068	12030	471591	5103	512977	728	358	661	621
1007	RCAMI1691	3.1855	0.0042759	2.369	0.011439	3.5778	1.8391	2.33_445.29		[M+H]+		5	445.289	0.06	3.6	2.328	95	90	100	134224	95	98	100	91	92	94	89	177750	369131	92	89344	74927	169454	93	90488	134256	98807	61718	85	31175	90	139318	91	74400	1340	2023	1999	1799
1008	RCAMI1318	-3.1847	0.0042838	2.3682	0.011449	0.43559	-1.199	2.28_462.29		[M+H]+		5	462.291	0.02	0.4	2.279	180710	342611	697098	119334	756647	625830	814252	271934	499823	326559	339311	80070	179979	448243	113887	77119	45127	748160	42519	44728	42153	42870	368216	48540	609390	20493	96782	11239	1054	1340	1037	1897
1009	RCAMI1365	-3.1827	0.0043038	2.3661	0.011481	0.41054	-1.2844	2.39_506.32		[M+H]+		5	506.317	0.02	0.4	2.388	614166	310683	1382002	216079	1133638	970494	1260845	323898	765057	751653	367163	120703	246882	1042737	255635	150433	61570	816348	70493	66950	59348	80551	417905	104271	553204	42565	67792	23979	64	66	64	637
1010	RCAMI190	3.1825	0.0043061	2.3659	0.011481	4.9075	2.295	4.60_742.54		[M+H]+		5	742.538	0.02	4.9	4.601	11639	2960	11606	58617	10397	13946	9009	5269	20416	32299	7709	85939	124245	19736	154308	95213	407265	3606	59515	236879	71994	72903	14835	63568	6269	51481	1276	14238	434	358	494	267
1011	RCAMI498	3.1822	0.0043085	2.3657	0.011481	NA	NA	1.44_708.47		[M+H]+		5	708.474	0	1.5	1.44	31318	36084	36174	30777	35279	40072	44264	46666	29545	37858	27887	43688	61110	26968	33238	45896	35095	66043	87514	79704	59523	51192	71568	47424	49391	53728	44021	53925	942	2162	855	864
1012	RCAMI1850	3.1814	0.0043167	2.3649	0.011491	7.7006	2.945	4.73_730.54		[M+H]+		5	730.539	0.11	7.7	4.733	13524	2504	12915	111791	16406	15581	13713	9136	23309	36090	13766	284708	521630	24599	180194	135412	2305764	8022	149505	515142	195100	108550	16713	101211	14306	1094836	2998	1152016	853	438	654	353
1013	RCAMI1519	-3.1792	0.004339	2.3626	0.011539	0.31536	-1.6649	4.14_592.37		[M+H]+		5	592.373	0.01	0.3	4.137	23111	80571	165432	43	137631	110746	168569	80117	104463	90335	85487	1383	47	95644	3942	1527	47	154424	39	41	43	40	74000	668	105229	50	27713	53	42	634	525	42
1014	RCAMI1577	-3.1765	0.0043674	2.3598	0.011603	0.25314	-1.982	2.00_872.54		[M+H]+		5	872.545	0.01	0.3	2.003	54738	55013	266624	4814	188441	169681	231350	68275	140826	164593	68794	474	645	151855	6943	4364	302	111905	1004	253	352	1999	70975	7254	81292	248	1142	169	260	191	224	200
1015	RCAMI833	-3.1759	0.0043733	2.3592	0.011608	NA	NA	3.10_227.09		[M+H]+		5	227.085	0	0.8	3.097	208234	166552	200625	123951	169089	160616	187068	159516	149877	175931	178061	150772	117337	183847	135500	116186	63723	184535	115237	95344	102023	117341	162952	149623	205928	54333	127854	41924	424	628	221	366
1016	RCAMI1588	-3.1746	0.004387	2.3578	0.011627	0.24445	-2.0324	1.63_608.39		[M+H]+		5	608.387	0.01	0.2	1.629	685402	499053	3479317	42548	2656046	2391122	3041046	823494	1907502	2223728	638873	7138	5551	2098612	83389	36652	3396	1215942	10430	5183	5751	25965	917484	88384	819353	3195	29130	4133	3704	2090	1825	2572
1017	RCAMI1703	-3.1743	0.0043892	2.3576	0.011627	0.35216	-1.5057	2.72_424.34		[M+H]+		5	424.343	0.07	0.4	2.722	2956	126708	55056	513	44969	38506	106823	185278	103623	21179	122881	610	467	33886	476	627	10	155364	388	9	322	510	92735	142	114442	349	803	321	487	9	620	679
1018	RCAMI1406	-3.1735	0.0043976	2.3568	0.011638	0.38922	-1.3614	2.07_418.27		[M+H]+		5	418.265	0.03	0.4	2.074	21684	57162	91315	1834	88355	80629	105934	44953	66208	54511	54189	1978	1182	73777	4082	1262	1061	113414	53	55	1700	1219	59470	3014	97879	1422	547946	71	57	1054	907	945
1019	RCAMI1419	-3.1703	0.0044308	2.3535	0.011714	0.38116	-1.3915	2.44_550.34		[M+H]+		5	550.344	0.02	0.4	2.443	520726	395972	1842275	178081	1510913	1258465	1690883	557445	1036986	1004453	493723	98473	214164	1375656	211251	146651	43777	1033536	57834	51598	52997	66613	673017	108810	702132	19742	74881	12070	732	785	573	621
1020	RCAMI1326	-3.1686	0.0044485	2.3518	0.011749	0.43343	-1.2061	3.02_267.08		[M+H]+		5	267.078	0	0.4	3.018	43986	78637	67658	12952	55518	54080	77196	70815	58736	55182	73977	9474	6125	51104	10863	9617	1490	64610	11520	4781	8159	13629	75199	28193	80432	591	96186	213	6	365	57	255
1021	RCAMI338	3.1648	0.0044891	2.3478	0.011837	2.1481	1.1031	5.45_1015.67		[M+H]+		5	1015.67	0.01	2.1	5.447	229754	74971	97502	138676	59341	57227	119964	129896	94757	120764	79960	254694	483746	114474	260914	117384	190094	94619	527320	480600	300777	197869	118264	244837	89371	267138	11518	303028	57	6	6	55
1022	RCAMI1556	-3.1646	0.0044907	2.3477	0.011837	0.27778	-1.848	2.17_489.31		[M+H]+		5	489.315	0.01	0.3	2.172	94666	106013	431672	11456	277052	253697	339728	120441	220475	251944	117432	2253	3557	237627	18204	11011	2365	188593	2651	2264	2216	5626	126881	17563	141818	1567	25	2596	2413	2282	1960	1795
1023	RCAMI1125	-3.1624	0.0045142	2.3454	0.011888	NA	NA	4.41_858.53		[M+H]+		5	858.528	0.01	0.6	4.405	33093	41671	116872	46354	80863	70447	109113	37315	64740	62252	42857	42603	85630	54043	33180	29794	34612	58224	18077	21651	16760	15803	38065	11870	55673	31476	71935	33852	219	680	270	196
1024	RCAMI1052	-3.1592	0.0045488	2.3421	0.011967	NA	NA	7.91_215.10		[M+H]+		5	215.103	0.01	0.6	7.906	433384	174021	431514	320770	565316	598949	376597	212259	324703	245116	252090	296399	400891	260983	292338	251317	194769	237091	136980	137617	149523	188422	229486	155325	382282	245981	346634	206655	864	1014	2366	1733
1025	RCAMI197	3.1586	0.0045548	2.3415	0.011971	4.5743	2.1935	4.58_758.57		[M+H]+		5	758.571	0.02	4.6	4.58	79569	10489	73944	460088	102788	106106	82691	51968	185451	278038	83602	910180	1344384	178405	1110895	667278	3498898	40026	526647	1820344	644222	632350	104598	524196	66513	343137	10990	90148	894	753	636	590
1026	RCAMI839	-3.1581	0.0045598	2.3411	0.011973	NA	NA	6.61_401.21		[M+H]+		5	401.213	0.01	0.8	6.608	59684	48607	38700	54027	61319	72713	60444	49158	61053	56982	46746	49719	50880	32414	34080	33138	23778	30265	40066	46673	48591	40827	73428	44155	57060	33047	68948	29008	1562	1462	1059	952
1027	RCAMI1491	-3.157	0.0045718	2.3399	0.01198	0.33668	-1.5705	2.35_555.36		[M+H]+		5	555.355	0.02	0.3	2.351	4980	100283	122898	1937	103838	88505	143342	91710	86959	59116	101560	1839	1797	52307	1805	1512	179	147090	1342	1445	1370	1758	93549	1204	110383	721	1738	1696	16	1141	1066	674
1028	RCAMI1133	-3.1567	0.0045756	2.3396	0.01198	NA	NA	4.00_234.13		[M+H]+		5	234.135	0.01	0.6	4.005	83116	36430	116395	80615	116140	98181	107346	38391	74820	57851	47127	62550	109028	80130	45969	50716	27706	90790	11747	14671	15025	18551	26586	16124	80567	32273	99074	27684	38	39	382	38
1029	RCAMI996	-3.1566	0.004576	2.3395	0.01198	NA	NA	5.83_710.42		[M+H]+		5	710.418	0.01	0.7	5.826	329913	348854	699570	332489	467316	453986	539421	275878	360182	384105	280512	299638	426914	364672	207419	210619	127707	463972	199759	237253	214284	199832	352422	169908	374589	164360	438125	138073	1185	1020	842	763
1030	RCAMI323	3.1557	0.0045862	2.3385	0.011995	2.3026	1.2033	7.36_203.03		[M+H]+		5	203.033	0.04	2.3	7.357	48783	5	43175	76856	72442	1378	5	2901	5	5	4	82575	180271	59121	68411	88360	60726	50592	47557	63391	64296	40012	2823	30006	47921	58123	307	42654	72	51	5	95
1031	RCAMI1531	-3.1532	0.0046123	2.3361	0.012045	0.3046	-1.715	1.50_432.28		[M+H]+		5	432.284	0	0.3	1.497	6086166	6514003	9934492	284330	8610347	8511346	9396419	6253247	7550740	7845315	6303123	29167	12046	7598833	513762	169603	1075	7933842	51325	9439	16895	192058	6569731	482615	7481035	1158	672623	1218	978	1001	973	966
1032	RCAMI1478	-3.1531	0.0046144	2.3359	0.012045	0.34307	-1.5434	2.06_489.32		[M+H]+		5	489.317	0.02	0.3	2.06	11759	174580	187319	3258	176772	144747	236944	162247	147700	90713	180615	1214	1199	85199	2711	2404	910	260363	1710	38	1808	1029	160898	2468	198434	1850	38	2374	1014	1237	2212	1435
1033	RCAMI920	-3.1526	0.0046194	2.3354	0.012045	NA	NA	8.10_111.06		[M+H]+		5	111.055	0.01	0.7	8.099	125710	86712	104300	98028	130764	140724	106251	78756	91757	89660	77106	95606	137428	93356	83148	90738	69637	100701	41260	46788	56365	44578	61653	43347	91769	68297	102977	50830	2159	6905	10059	8724
1034	RCAMI1540	-3.1521	0.0046252	2.3349	0.012045	0.29736	-1.7497	1.50_415.25		[M+H]+		5	415.255	0	0.3	1.497	481889	571234	1049221	26393	843417	816164	949644	531853	680163	721236	551241	2668	1740	682316	43519	15424	73	760921	5681	641	821	18437	578410	40472	706056	79	83896	83	66	68	66	66
1035	RCAMI1400	-3.1518	0.0046277	2.3346	0.012045	0.39386	-1.3442	4.90_702.44		[M+H]+		5	702.438	0.01	0.4	4.901	85719	89449	251574	37772	163910	143367	217366	89330	128934	170283	89048	13478	19956	203382	50684	39180	807	156426	8489	2017	4638	13322	64902	19203	93211	498	33171	698	656	367	838	516
1036	RCAMI640	3.1502	0.0046457	2.3329	0.012081	NA	NA	9.50_130.09		[M+H]+		5	130.087	0.01	1.3	9.502	215855	211363	262497	175849	222842	267894	197464	193925	176074	161820	221068	154189	205687	276802	291404	281175	228745	376710	222243	219301	206057	262427	304304	231140	570640	163061	533290	127111	1678	6776	10055	9847
1037	RCAMI1591	-3.1448	0.0047046	2.3275	0.012215	0.24165	-2.049	2.83_424.34		[M+H]+		5	424.343	0	0.2	2.832	98270	55624	174558	3735	153849	185611	202024	107833	202516	232718	67438	792	944	176136	9368	6847	904	84215	1066	375	629	3770	61704	12889	83402	18	1321	19	15	301	15	15
1038	RCAMI1533	-3.1446	0.0047063	2.3273	0.012215	0.30349	-1.7203	2.92_814.50		[M+H]+		5	814.501	0.01	0.3	2.918	116656	135049	590846	14694	431189	377823	549645	150958	310691	308659	181742	3583	4916	385879	25749	20152	290	338835	3850	1462	1414	6644	156143	17208	226930	700	22449	745	2	215	2	443
1039	RCAMI511	3.1433	0.0047214	2.3259	0.012242	NA	NA	9.82_318.13		[M+H]+		5	318.13	0.01	1.5	9.824	593107	766028	608328	1159765	659935	983736	551897	840600	525902	1150000	808190	1188192	1706280	899157	975955	1904454	941221	1257418	899104	1479022	1749498	986797	686353	1263416	1343380	1134898	445306	944697	43	2007	4774	5492
1040	RCAMI970	-3.1421	0.0047345	2.3247	0.012264	NA	NA	5.91_429.24		[M+H]+		5	429.243	0.01	0.7	5.913	233284	174762	320632	207388	310152	281851	301104	158302	215541	202539	163135	181573	246950	231020	134078	151875	78542	273156	96591	123623	118535	117561	194063	103222	245251	100458	282731	85881	1081	1698	859	1790
1041	RCAMI165	3.1388	0.0047719	2.3213	0.012349	12.233	3.6127	1.85_242.30		[M+H]+		5	242.295	0.02	12.2	1.846	741	286	80	23807	956	476	2092	284	1276	722	295	59808	353454	1223	12955	44136	285005	362	81047	56676	137613	133630	211	4758	439	84019	507	22137	24771	24133	24188	24642
1042	RCAMI1012	-3.1352	0.0048116	2.3177	0.01244	NA	NA	7.98_366.12		[M+H]+		5	366.12	0	0.7	7.976	118024	142217	132262	134459	147262	155563	172684	299560	243729	247212	270451	222220	102793	157896	127867	88649	50931	138505	169406	153089	125138	106246	155117	122009	158375	86387	178468	84712	229	525	594	311
1043	RCAMI1783	3.1289	0.0048833	2.3113	0.012595	6.958	2.7987	4.66_780.55		[M+H]+		5	780.554	0.09	7	4.658	5548	2258	5831	43890	8324	9292	7310	6207	15346	22385	9602	95661	161932	10669	81363	68930	792910	4771	53461	273977	71580	46891	10574	34799	9558	357094	1828	390500	337	538	860	773
1044	RCAMI781	-3.1288	0.0048851	2.3111	0.012595	NA	NA	6.50_330.12		[M+H]+		5	330.118	0	0.8	6.503	677240	648883	674959	569869	516369	509563	749428	742020	528992	717118	662424	842370	550813	551509	457101	442784	325254	528367	535769	550280	580573	467364	547724	730201	601103	604342	531964	591004	97	99	126	233
1045	RCAMI1050	-3.1287	0.0048857	2.3111	0.012595	NA	NA	5.00_177.07		[M+H]+		5	177.066	0.01	0.6	5	758902	1400548	1014334	541346	895167	925695	1001826	1184780	1011995	833259	1193032	409138	440482	931164	582358	588320	370434	1296047	364294	235234	355292	428686	853119	524775	1130384	149140	559585	113722	515	1731	2442	1533
1046	RCAMI994	-3.1277	0.0048967	2.3101	0.012612	NA	NA	7.42_219.03		[M+H]+		5	219.027	0	0.7	7.416	73626	95753	97520	61379	74124	81748	89747	81981	83018	81086	91664	60476	36225	78957	47063	35125	12275	88513	41567	49212	51402	56804	87117	63076	174887	23924	167339	18026	63	6	6	104
1047	RCAMI1558	-3.1271	0.0049039	2.3095	0.012618	0.27676	-1.8533	2.38_130.16		[M+H]+		5	130.159	0	0.3	2.382	495206	2317007	2322537	26264	3400751	2359553	3035991	2469891	2242608	2094811	1932034	4825	297	2244092	78553	55031	293	1452427	2470	257	267	37311	2279035	132781	1444595	315	15102	332	7279	6989	7233	7566
1048	RCAMI43	-3.1264	0.0049121	2.3087	0.012627	NA	NA	8.90_203.15	N,N-Dimethylarginine	[M+H]+	NWGZOALPWZDXNG-UHFFFAOYSA-N	1	203.151	0.01	0.8	8.898	482226	387976	441846	489653	509295	555596	419205	439820	420685	438832	415352	421841	438185	318427	442082	452496	516460	267404	351727	293961	400018	347945	242427	331276	440432	469753	266909	494052	1160	3360	4882	7531
1049	RCAMI1555	-3.124	0.0049401	2.3063	0.012673	0.27784	-1.8477	3.42_342.26		[M+H]+		5	342.264	0.03	0.3	3.416	6341	190841	63806	1207	47813	64810	140657	235986	124168	44062	187667	1923	1544	37485	1475	1317	1091	168240	1642	1381	1478	1509	90072	972	161201	1683	4986	2155	642	706	539	910
1050	RCAMI1550	-3.1237	0.0049429	2.306	0.012673	0.28464	-1.8128	2.46_555.36		[M+H]+		5	555.356	0.01	0.3	2.462	52538	69060	224228	7721	163859	144844	194294	80478	130109	147375	77774	1627	33	126351	8777	6453	845	112194	2499	1162	1757	4494	94010	9717	86103	784	28	2366	717	907	418	586
1051	RCAMI735	-3.1236	0.0049442	2.3059	0.012673	NA	NA	7.69_184.15		[M+H]+		5	184.149	0	0.9	7.689	135731	147140	138324	137717	149650	126983	155880	158338	132944	130509	135345	164245	148055	105303	132013	116350	76382	133541	125360	126890	130891	117174	114981	132114	146829	124083	104809	121846	286	29	304	28
1052	RCAMI1434	-3.1229	0.0049523	2.3052	0.012682	0.37146	-1.4287	2.73_770.48		[M+H]+		5	770.476	0.04	0.4	2.735	35887	418740	530401	4662	500190	444155	677802	346410	362467	239237	449698	1411	2070	283433	6204	4863	871	843799	898	1119	1028	2420	338130	5119	619233	534	69209	705	349	248	280	195
1053	RCAMI411	3.1179	0.0050114	2.3	0.012821	NA	NA	5.42_524.37		[M+H]+		5	524.367	0.01	1.7	5.417	500335	273403	286865	465348	266698	310100	418231	412472	392526	387969	387131	780027	1086047	375620	606077	492681	840406	359670	1090865	1076188	835339	709401	373821	409527	371069	992696	136160	1119430	265	583	579	420
1054	RCAMI951	-3.1166	0.0050266	2.2987	0.012848	NA	NA	5.95_196.10		[M+H]+		5	196.097	0	0.7	5.946	632230	784274	417686	733177	596579	415688	392728	649370	558969	542171	492929	555339	455463	472794	439310	547572	415672	458110	201214	202964	532972	200773	237538	498814	512111	483827	540674	469454	320	1762	2192	2117
1055	RCAMI1438	-3.1159	0.0050343	2.2981	0.012855	0.3702	-1.4336	1.65_696.44		[M+H]+		5	696.44	0.05	0.4	1.645	26732	714169	716681	1604	635581	494204	976701	621079	596182	225962	721207	1453	1631	259899	1856	1922	1298	1149329	1895	409	628	781	698753	3412	895731	499	20979	882	1112	1268	1766	1297
1056	RCAMI562	3.1152	0.0050425	2.2974	0.012861	NA	NA	9.32_660.25		[M+H]+		5	660.249	0.01	1.4	9.319	151008	185906	222711	137666	175147	185862	173401	192640	177267	165655	189211	118170	217069	283121	253377	283669	173332	428928	187915	153555	190886	210628	289444	197243	329384	89556	398930	66699	5	47	51	55
1057	RCAMI1350	-3.1149	0.0050461	2.297	0.012861	0.41833	-1.2573	5.06_260.19		[M+H]+		5	260.186	0.01	0.4	5.062	100479	185340	178119	28607	148609	191320	132947	158883	140741	229479	163509	21276	1734	184884	41197	34593	8045	218524	22130	5528	15995	24905	93712	51261	153247	1872	91894	1584	1138	514	405	779
1058	RCAMI1153	-3.1133	0.0050652	2.2954	0.012898	NA	NA	7.93_139.02		[M+H]+		5	139.015	0.01	0.5	7.927	97101	40406	119136	83483	97660	74012	95861	60127	36866	37056	54863	45914	54270	78913	65777	49935	36859	71226	14803	14113	14996	17326	23789	6682	63611	48240	55743	44911	131	238	149	107
1059	RCAMI987	-3.1127	0.0050725	2.2948	0.012904	NA	NA	5.83_666.39		[M+H]+		5	666.391	0.01	0.7	5.826	400492	416612	833846	395630	559151	551915	639892	327478	430386	460665	334948	354610	506484	436757	243633	249749	155517	570382	236678	282112	253649	239080	434434	205407	457402	199717	530305	163085	1477	1415	1094	1370
1060	RCAMI787	-3.1073	0.0051364	2.2893	0.013054	NA	NA	9.46_170.09		[M+H]+		5	170.092	0.01	0.8	9.461	140395	104015	101263	131982	108941	99119	119569	107661	88745	140210	119273	161892	104963	90231	84495	78048	90741	76209	114642	106162	126512	88550	64132	104989	88993	150190	64499	110489	857	2527	2519	2859
1061	RCAMI1553	-3.1063	0.0051488	2.2883	0.013073	0.28101	-1.8313	3.41_155.13		[M+H]+		5	155.129	0	0.3	3.413	54597	59543	134959	6591	154269	148922	131961	60720	88897	80336	61544	991	3129	92090	7856	5979	27	89437	2191	237	323	2074	64841	8139	97315	2794	7587	4024	25	317	24	24
1062	RCAMI1116	-3.1042	0.0051744	2.2861	0.013123	NA	NA	4.91_497.31		[M+H]+		5	497.311	0.02	0.6	4.913	73339	55467	118913	42961	86150	78349	105486	46660	71451	80820	53488	28324	52003	110866	47191	39369	12493	92840	16270	15135	15548	17730	38365	20537	55796	4151	18257	4723	4009	3981	3898	2871
1063	RCAMI631	3.1038	0.0051784	2.2858	0.013123	NA	NA	9.19_527.16		[M+H]+		5	527.16	0.01	1.3	9.185	1134413	1214574	1429331	1452706	1317708	1441875	1721355	1251955	1494303	1560543	1234530	1735060	2700549	1742722	1790492	1844955	2518842	1601697	1396691	1814603	1848918	1657135	1446030	1297788	1209285	1985984	937601	2295700	4283	16721	24462	51277
1064	RCAMI852	-3.1032	0.0051862	2.2852	0.013123	NA	NA	6.82_132.08		[M+H]+		5	132.081	0.01	0.7	6.822	36087	44319	34576	30319	31621	31114	31957	41507	29638	43844	31756	34282	41406	26011	25128	47270	32609	29959	17702	16083	19961	17383	17359	23213	33078	29765	36186	27625	1160	915	1528	960
1065	RCAMI1497	-3.103	0.0051892	2.2849	0.013123	0.33148	-1.593	3.46_526.33		[M+H]+		5	526.334	0.02	0.3	3.465	20412	111685	177912	42	153269	133272	198318	99004	120965	95401	117481	45	46	101669	1531	41	45	197697	38	40	41	39	105765	37	147753	49	33133	51	41	42	643	41
1066	RCAMI887	-3.1027	0.0051926	2.2846	0.013123	NA	NA	5.95_91.05		[M+H]+		5	91.054	0	0.7	5.946	76407	94855	54616	90055	73864	55723	53441	77672	68115	68994	61493	71954	59484	57585	57701	71001	58812	59129	29714	30932	65060	29933	34080	64519	61565	61947	67392	66317	5971	5582	5508	5190
1067	RCAMI964	-3.1009	0.0052143	2.2828	0.013158	NA	NA	5.83_798.47		[M+H]+		5	798.47	0.01	0.7	5.826	100092	96082	214606	107306	143691	137274	176274	88627	118569	127915	92366	103136	152316	111845	68915	66982	46800	138350	67534	82493	72995	62976	103356	52133	113646	54790	133158	45319	380	167	424	459
1068	RCAMI1559	-3.1007	0.0052163	2.2826	0.013158	0.27344	-1.8707	5.14_358.26		[M+H]+		5	358.259	0	0.3	5.143	114805	130967	119846	46149	87137	110859	45235	46958	47375	71365	49192	1292	629	55188	38627	27638	1048	52865	1689	799	358	13587	26598	19193	60860	804	4192	507	643	314	564	469
1069	RCAMI37	3.098	0.0052495	2.2799	0.013229	NA	NA	8.99_348.07	AMP	[M+H]+	UDMBCSSLTHHNCD-KQYNXXCUSA-N	1	348.073	0.01	1.1	8.989	8232558	7696555	8272113	6422662	7474994	7277678	7245085	7436035	6829304	7304808	7199782	6614037	8253763	8087988	8661177	8869884	8035735	8658797	7306743	7237431	7507427	7759174	8054554	7839803	8916388	4979892	8472007	3886173	1037	18005	22041	25106
1070	RCAMI956	-3.0967	0.0052655	2.2786	0.013257	NA	NA	4.75_643.41		[M+H]+		5	643.408	0.01	0.7	4.754	36121	39784	83449	48036	71197	53635	78444	37280	48228	64355	40521	47447	78208	44329	32783	27150	30627	42241	35088	37888	34529	27625	33928	21237	38143	45126	50158	45049	1808	565	1064	55
1071	RCAMI220	3.0949	0.0052882	2.2767	0.013302	3.9237	1.9722	5.51_989.65		[M+H]+		5	989.655	0.02	3.9	5.513	36202	11445	15214	31651	10937	11807	19616	21218	16140	19962	16698	148183	289009	23778	52145	24875	138339	16161	269466	312428	175445	36451	24259	46522	17138	242757	9045	294353	100	126	107	118
1072	RCAMI53	-3.0933	0.0053072	2.2751	0.013337	NA	NA	6.82_205.10	Tryptophan	[M+H]+	QIVBCDIJIAJPQS-VIFPVBQESA-N	1	205.097	0.02	0.7	6.82	349864	392414	299119	261812	320868	256282	293131	360144	279571	433478	303427	289066	381829	239026	220409	452675	285161	261310	154880	136664	171686	151925	160899	197858	306046	245236	324350	234696	1193	1709	3097	3527
1073	RCAMI658	3.0927	0.0053153	2.2745	0.013345	NA	NA	9.78_283.02		[M+H]+		5	283.02	0.01	1.2	9.775	59258	49538	50080	54379	50332	55910	42934	33785	42854	40175	40612	31264	61757	52798	54540	57985	76116	49656	57712	48919	45200	55021	54015	64705	57163	57861	58837	46122	140	2147	2722	3175
1074	RCAMI28	3.0875	0.0053801	2.2692	0.013495	NA	NA	8.72_385.13	S-Adenosyl-homocysteine	[M+H]+	ZJUKTBDSGOFHSH-WFMPWKQPSA-N	3	385.129	0.01	1.3	8.72	13771	12516	15089	11290	11726	11919	11222	11896	9858	9442	10848	8528	13799	15112	14688	20693	20050	19185	11638	9582	12844	12546	16205	13245	15303	10416	14627	10901	127	13	13	127
1075	RCAMI707	-3.0863	0.0053945	2.268	0.013519	NA	NA	1.41_114.09		[M+H]+		5	114.095	0.01	0.9	1.409	12530297	12056240	13152600	12724895	12580433	12970088	13370361	11931387	12147023	12404181	11725467	13849263	13730453	11513428	11184551	11811640	12573016	11707502	10746388	11812770	12235774	11409141	10347335	10794253	11674680	14735825	11009771	15569586	34520	36620	43898	49084
1076	RCAMI494	3.0855	0.0054047	2.2672	0.013532	NA	NA	9.83_300.12		[M+H]+		5	300.12	0.01	1.5	9.829	45725	73269	57579	112011	64343	94153	53645	76206	47617	108160	77348	112012	162441	84274	89541	187144	86977	115894	87088	139281	167860	93229	64191	122589	129368	107784	43746	94011	245	174	918	804
1077	RCAMI783	-3.0833	0.0054329	2.265	0.01359	NA	NA	6.35_104.11		[M+H]+		5	104.107	0.01	0.8	6.353	103569	109540	135685	104967	106481	133809	119980	107117	102963	90827	100890	87819	87874	95032	91016	116799	79220	142159	67607	56264	73082	73171	80439	74914	127347	68358	143379	60743	1395	3289	4167	3245
1078	RCAMI1856	3.0779	0.0055025	2.2594	0.013738	6.6844	2.7408	4.71_756.55		[M+H]+		5	756.554	0.11	6.7	4.707	6981	2233	7718	54495	9995	11358	9165	6400	15387	22554	9576	130653	240822	16205	92405	67242	1020867	5544	64567	223930	83057	49619	10252	40671	9107	479667	1987	510069	608	329	655	700
1079	RCAMI1543	-3.0779	0.0055025	2.2594	0.013738	0.29297	-1.7712	3.01_858.53		[M+H]+		5	858.528	0.01	0.3	3.009	48164	77891	283857	5171	211018	190371	269652	82323	155746	157180	94338	787	977	175972	12040	7433	180	171252	714	927	596	2551	82442	6783	126867	227	17468	60	221	361	450	148
1080	RCAMI1146	-3.0759	0.0055278	2.2574	0.013789	NA	NA	4.97_489.31		[M+H]+		5	489.31	0.03	0.5	4.974	45175	43206	113271	30210	92658	59937	88395	35906	57709	69846	39345	21205	32197	101857	35899	25730	15555	70673	12743	12100	12341	13986	28720	15385	38754	41614	19121	42063	4322	2791	1045	104
1081	RCAMI33	3.0745	0.0055459	2.256	0.013821	NA	NA	9.62_689.21	Unknown tetrasaccharide	[M+Na]+		4	689.211	0.01	1.2	9.624	918661	1040420	1324240	1010509	1191279	1299294	1360389	1177748	1213557	1218622	1219757	1327060	2061496	1460518	1439365	1548620	1702645	1415835	1119595	1538817	1593460	1340222	1269607	1039830	1233576	1838411	1050762	1966949	1478	2042	3571	12534
1082	RCAMI1021	-3.067	0.0056431	2.2485	0.01405	NA	NA	6.19_709.42		[M+H]+		5	709.422	0.02	0.6	6.189	34279	35465	85485	41185	58509	52722	66418	30210	46459	51017	38189	36929	66523	48554	28713	24300	18238	52348	20762	24577	20465	20306	34597	15476	44756	18058	51484	13949	57	58	564	56
1083	RCAMI873	-3.0627	0.0056999	2.2441	0.014179	NA	NA	6.82_188.07		[M+H]+		5	188.07	0.01	0.7	6.821	1095882	1311024	1017137	934998	892262	919164	949435	1220226	870554	1318890	946213	1008302	1208990	770157	786495	1410942	962138	908870	480122	433470	588241	484929	475756	675602	993232	874608	1042637	786121	4329	3498	7690	7911
1084	RCAMI1171	-3.06	0.0057359	2.2414	0.014255	NA	NA	8.52_266.12		[M+H]+		5	266.125	0.01	0.5	8.522	203704	58101	204867	134634	320388	226755	158937	68966	95832	77916	66850	184690	114883	83335	92836	71158	77078	82905	56920	62747	70536	81234	75981	68347	132739	142359	102940	140745	10	102	738	889
1085	RCAMI639	3.0585	0.005757	2.2398	0.014294	NA	NA	5.36_560.31		[M+H]+		5	560.313	0.01	1.3	5.363	46222	30864	31864	37447	28929	27240	39795	35422	40672	35933	33550	46218	53071	42116	41912	38213	73874	36736	45003	43455	48355	48292	38209	38763	17469	1242	12075	1038	35	356	35	448
1086	RCAMI1132	-3.0575	0.00577	2.2388	0.01431	NA	NA	8.52_248.11		[M+H]+		5	248.114	0.01	0.6	8.522	100766	30246	102904	66188	151279	110560	79799	37997	50797	42933	35533	89629	55410	45309	48123	39373	39812	44243	31327	31709	37795	44250	41400	38353	69500	68526	53571	67777	286	634	504	561
1087	RCAMI1527	-3.0572	0.0057737	2.2385	0.01431	0.30877	-1.6954	1.45_437.24		[M+H]+		5	437.236	0.01	0.3	1.454	145457	251016	446095	3451	347355	304698	411379	194628	234222	231132	188740	390	397	238674	6953	3441	1511	364078	509	344	358	1827	223226	10430	314600	1306	477483	1554	3993	365	355	352
1088	RCAMI1	3.0538	0.0058205	2.235	0.014412	38.163	5.2541	1.25_225.09	Stavudine	[M+H]+	XNKLLVCARDGLGL-JGVFFNPUSA-N	3	225.089	0.01	38.2	1.246	11	160	163	11	147	210	11	142	104	183	170	191	17809	7793	8588	6885	8904	6574	160	10	138	166	198	134	2745	3351	1904	4443	11	290	11	11
1089	RCAMI1428	-3.0534	0.0058259	2.2346	0.014412	0.37503	-1.4149	2.83_814.50		[M+H]+		5	814.502	0.05	0.4	2.826	20163	238384	309852	2207	277861	245419	390916	196328	214509	136368	257468	287	654	163612	2725	1850	11	485744	291	298	523	709	199831	2475	353647	12	41077	13	192	11	242	212
1090	RCAMI809	-3.0493	0.0058811	2.2305	0.014532	NA	NA	6.83_118.07		[M+H]+		5	118.066	0.01	0.8	6.827	119389	142174	111820	97546	103871	103161	110366	128676	100453	138246	106657	107512	129878	89532	85934	147524	103088	108275	63229	57141	72846	59690	68363	77112	111218	96812	122409	83894	2951	5116	6243	4576
1091	RCAMI960	-3.049	0.0058853	2.2302	0.014532	NA	NA	5.83_842.50		[M+H]+		5	842.497	0.01	0.7	5.828	60428	55234	133176	68851	88830	87004	110955	57525	75043	83199	58745	66101	100521	69003	45404	41686	29437	84864	42793	53396	45878	39584	62416	32662	70484	36443	81911	27789	425	277	198	359
1092	RCAMI538	3.0474	0.005907	2.2286	0.014566	NA	NA	1.45_738.48		[M+H]+		5	738.484	0	1.4	1.448	30844	35351	40575	28860	34114	42261	38035	41941	28515	31894	22319	40526	54032	29192	30807	41165	30515	59517	72553	69419	53491	46839	65313	43580	43661	45834	38012	47548	1144	1839	809	419
1093	RCAMI1525	-3.0469	0.0059135	2.2282	0.014566	0.31131	-1.6836	1.53_520.34		[M+H]+		5	520.336	0.01	0.3	1.526	745737	4680623	6984979	25684	5924377	5542525	6873102	4230297	4822519	4702730	4333552	3061	691	4373348	55448	33423	422	6146218	9235	1305	5152	18780	4466500	103089	5682658	3397	213529	3616	949	2363	38	37
1094	RCAMI468	3.0468	0.0059152	2.228	0.014566	NA	NA	9.76_521.07		[M+H]+		5	521.069	0	1.6	9.764	176665	161346	129412	109258	146860	157508	86960	67592	100625	70644	95403	33241	136625	182931	232736	219584	191647	198436	183819	94804	89700	152928	210199	212633	343747	53093	409345	26119	5	126	5	137
1095	RCAMI1554	-3.046	0.0059266	2.2272	0.014581	0.2798	-1.8375	2.37_533.34		[M+H]+		5	533.341	0.01	0.3	2.372	74593	90827	298691	1238	212134	189432	251849	95789	171580	187873	99198	1520	1072	162924	17711	5774	200	157064	17	933	18	17	106715	16140	117505	2241	17	1317	1091	2776	2454	1766
1096	RCAMI714	-3.0439	0.005956	2.225	0.01464	NA	NA	7.64_203.05		[M+H]+		5	203.051	0.01	0.9	7.64	805578	815923	889412	852871	801779	865847	892720	811504	806317	794978	785790	973056	804860	761155	658705	664201	629345	716942	773163	862606	855373	810671	780494	784865	796811	1096399	838084	1094848	199	1830	2165	2437
1097	RCAMI1128	-3.0431	0.005966	2.2243	0.014647	NA	NA	6.46_284.17		[M+H]+		5	284.171	0.02	0.6	6.456	516711	565643	1081543	442659	1035011	1003486	962005	475588	839632	434114	506565	285228	526876	821593	354733	338915	101317	1066282	115197	152468	147052	184830	563087	156264	900568	78389	1868332	62574	1178	1317	433	709
1098	RCAMI1191	-3.0429	0.0059699	2.224	0.014647	NA	NA	5.04_541.34		[M+H]+		5	541.339	0.03	0.5	5.043	67655	55823	135889	26683	98816	77822	111406	48814	71807	76118	54656	16220	28365	117911	35517	30957	5530	116989	10328	7911	7455	11488	41054	14393	62699	1361	17585	1132	1005	1264	2180	1326
1099	RCAMI273	3.0406	0.0060013	2.2218	0.014711	2.744	1.4563	4.82_730.54		[M+H]+		5	730.539	0.05	2.7	4.818	10966	4008	14516	42039	21684	18946	19749	16012	35819	39221	31088	69865	90883	33807	74563	50414	299801	13810	42130	104597	48754	44734	30335	54974	25614	135656	7578	189294	728	549	637	792
1100	RCAMI974	-3.0355	0.0060733	2.2166	0.014874	NA	NA	5.92_407.19		[M+H]+		5	407.19	0.01	0.7	5.923	278184	213344	375155	238012	370969	318132	349771	189167	245082	232278	187007	194020	284570	281988	157626	181095	84199	331279	105579	128217	129646	127590	225439	126861	295774	127478	353751	97329	382	300	29	29
1101	RCAMI722	-3.0349	0.0060821	2.2159	0.014882	NA	NA	9.29_85.03		[M+H]+		5	85.0285	0	0.9	9.286	74970	89835	84618	74681	88948	86874	99890	85014	85566	83329	91415	76250	79120	76313	69274	84683	55092	85285	64756	76533	77355	74012	84752	68395	89225	55272	85568	52098	629	5596	4872	5628
1102	RCAMI383	3.0334	0.0061024	2.2145	0.014918	NA	NA	5.44_1009.62		[M+H]+		5	1009.62	0.01	1.9	5.437	47301	25346	22474	33089	13852	13544	24689	28655	19038	25832	18329	56990	94609	26419	47407	23767	43558	24468	87586	90126	60593	39254	27418	46564	20341	1778	5948	2439	7	156	99	134
1103	RCAMI1220	-3.0305	0.0061437	2.2116	0.015005	0.48825	-1.0343	4.95_519.33		[M+H]+		5	519.325	0.02	0.5	4.953	31324	71801	100640	17628	81878	74709	99854	54660	80449	64126	63955	12451	19526	80721	21099	19146	5782	117564	10715	11453	10319	11688	46628	13241	71671	8990	29507	9767	4883	5760	3877	4367
1104	RCAMI423	3.0301	0.0061491	2.2112	0.015005	NA	NA	5.51_532.28		[M+H]+		5	532.282	0.01	1.7	5.509	47577	33057	28496	58983	23143	19558	29336	25583	24673	26751	24643	71021	86874	31512	61601	44957	102995	27726	64619	63847	68227	59937	28136	46342	15631	61005	10000	69424	1042	1067	1038	1030
1105	RCAMI1140	-3.029	0.0061652	2.21	0.015031	NA	NA	7.93_198.09		[M+H]+		5	198.09	0.01	0.5	7.926	6026645	2482316	7202157	5385995	6208357	4623556	6148706	3913995	2320100	2223560	3744394	2994156	3460410	5038992	4294533	3420994	2396954	4499031	918431	904257	956027	1165564	1501775	431416	4127139	3200491	3590527	2721829	305	31	3137	3120
1106	RCAMI230	3.0239	0.0062394	2.2049	0.015198	3.705	1.8895	1.88_214.26		[M+H]+		5	214.264	0.05	3.7	1.876	173908	3425	22310	247908	160608	5867	79104	4149	17644	14905	2239	3112065	1321515	179982	805748	1233359	300378	5322	398569	2130500	3486382	2460378	14223	1906307	2981	5578	1755	6024	1929	2072	5346	6856
1107	RCAMI250	3.0222	0.0062641	2.2031	0.015244	3.3242	1.733	5.49_987.64		[M+H]+		5	987.644	0.01	3.3	5.492	335699	19936	22883	216232	13342	13755	22809	25308	15873	24084	21627	366702	642715	26573	318352	127912	272680	20695	628179	631212	410836	212780	32161	326758	24154	502795	14510	640279	10	193	10	102
1108	RCAMI1508	-3.0216	0.0062721	2.2026	0.01525	0.32314	-1.6298	2.15_916.57		[M+H]+		5	916.57	0.01	0.3	2.154	63953	20427	166442	20870	90920	86056	104762	28567	65639	103191	27571	4660	3957	92780	26217	16775	450	44242	5585	2050	3356	9129	30354	18142	28565	148	2069	398	278	455	92	81
1109	RCAMI1654	-3.0205	0.0062878	2.2015	0.015275	0.38666	-1.3709	1.76_784.50		[M+H]+		5	784.495	0.06	0.4	1.759	8249	236853	221332	333	189140	173615	307982	212507	176825	85337	234820	1161	1504	94349	653	412	1144	392181	136	712	701	271	221753	789	277880	337	9360	328	416	203	254	176
1110	RCAMI948	-3.0198	0.0062988	2.2007	0.015275	NA	NA	5.89_672.41		[M+H]+		5	672.411	0.02	0.7	5.894	61274	55095	132127	66032	84672	77395	102443	54386	69088	78402	56972	63662	98736	71199	46430	42901	31859	82854	40285	48970	39154	36824	54807	29675	62937	35321	74262	29197	580	758	650	588
1111	RCAMI1008	-3.0197	0.0062995	2.2007	0.015275	NA	NA	2.18_112.08		[M+H]+		5	112.076	0	0.7	2.177	164170	184056	148789	112361	141850	176803	165619	178287	129184	148199	159160	130770	50840	128872	120817	118446	19959	180996	104490	104607	52188	113935	120491	94367	150683	11370	62924	9849	4209	4812	4662	3894
1112	RCAMI663	3.0193	0.0063061	2.2002	0.015278	NA	NA	6.48_496.27		[M+H]+		5	496.268	0.01	1.2	6.482	861944	564756	848004	800291	698027	701735	796649	714172	545415	760338	695498	1070107	1201915	775181	890859	857486	945008	748262	1057853	1029415	1090774	827247	762892	910914	746108	1155550	626625	1238211	24	242	253	23
1113	RCAMI1462	-3.0143	0.0063799	2.1952	0.015442	0.35234	-1.505	1.76_401.27		[M+H]+		5	401.274	0.03	0.4	1.762	12291	189587	201054	10	173328	142280	257849	176734	167076	74772	196158	854	11	83254	10	10	11	292781	713	553	10	724	182021	826	228731	12	7025	13	10	10	10	10
1114	RCAMI1544	-3.0138	0.0063862	2.1948	0.015444	0.29282	-1.7719	2.86_400.34		[M+H]+		5	400.343	0.01	0.3	2.862	623645	261856	1140417	11314	706325	1096617	749217	413793	936585	1226435	460916	2017	1601	1061636	23736	14760	1481	575461	4364	986	2094	9593	468439	69787	602975	1409	3970	1400	1177	1182	1084	1017
1115	RCAMI1584	-3.0127	0.0064037	2.1936	0.015468	0.24782	-2.0126	1.80_740.47		[M+H]+		5	740.47	0.01	0.2	1.802	231239	167049	1057921	14572	756138	682349	915983	238607	562935	663244	222687	2451	3173	618194	27458	17703	20	390211	4534	555	1679	8713	261380	33140	256256	755	1313	22	295	18	274	18
1116	RCAMI662	3.0124	0.0064078	2.1933	0.015468	NA	NA	6.48_311.26		[M+H]+		5	311.259	0.01	1.2	6.482	228276	157665	237948	216930	189376	186017	219761	199503	151436	207979	190484	291761	338777	211752	242911	236106	257182	202294	293326	281925	294388	228180	209087	243360	199361	312142	174268	331734	372	464	505	345
1117	RCAMI854	-3.0101	0.0064427	2.1909	0.015539	NA	NA	8.75_180.09		[M+H]+		5	180.087	0.01	0.7	8.748	48917	51991	68695	46722	64763	68015	68942	56520	59913	51125	51875	42218	68213	61468	42995	53322	39163	57126	29040	28484	29165	27440	44919	24690	66166	33122	66819	32363	11	968	668	617
1118	RCAMI1047	-3.0093	0.0064543	2.1902	0.015553	NA	NA	6.17_379.16		[M+H]+		5	379.157	0.03	0.6	6.169	393486	411713	851128	447613	580605	666260	790912	364363	531164	495743	388138	425420	908084	545552	390488	424552	294521	572273	126877	142377	143789	122729	173946	130373	517421	280182	505218	250330	279	14	207	133
1119	RCAMI1448	-3.008	0.0064728	2.1889	0.015583	0.36022	-1.473	1.83_423.29		[M+H]+		5	423.287	0.03	0.4	1.83	14067	211341	228513	4825	202340	163692	290402	196959	187506	90166	218065	4524	4747	97778	4843	3865	4387	315799	3752	3950	4553	4192	200107	4892	249014	4359	9801	4963	4071	4133	3972	4411
1120	RCAMI1095	-3.0071	0.0064869	2.188	0.015603	NA	NA	8.65_236.15		[M+H]+		5	236.149	0.01	0.6	8.651	82586	48147	130579	66071	106733	111248	104184	50797	73148	58947	55653	61925	95860	77414	74378	70142	70945	60200	16327	16061	20419	21412	22467	18053	67601	68434	56654	77766	754	1622	690	1216
1121	RCAMI1561	-3.0059	0.0065046	2.1868	0.015621	0.26907	-1.8939	2.65_182.19		[M+H]+		5	182.191	0.02	0.3	2.651	27391	65764	92113	2406	175016	110278	296234	76808	82043	74658	63316	1441	1502	117137	5183	3569	1205	59341	1325	733	1546	3704	78634	13349	70307	1171	2535	1081	968	845	788	709
1122	RCAMI925	-3.0058	0.0065059	2.1867	0.015621	NA	NA	8.10_189.09		[M+H]+		5	189.087	0.01	0.7	8.098	260351	173298	215382	202337	304135	278747	229660	158600	189346	185343	158134	192479	293209	205926	170620	190695	140777	206564	79102	95503	106716	94582	130487	85933	200667	146790	215832	99616	474	782	548	420
1123	RCAMI625	3.0045	0.0065269	2.1853	0.015658	NA	NA	1.03_393.29		[M+H]+		5	393.286	0.01	1.3	1.028	1043717	826049	1106846	2049148	1240085	1552689	1553376	1978756	1690077	2061391	1576250	1891043	2234567	1982282	1939158	2287716	2459549	1554203	1735307	1782486	2056546	1847982	1889227	2064750	1513711	2549500	922870	2796826	1502	1021	99	996
1124	RCAMI698	3.0034	0.0065434	2.1842	0.015669	NA	NA	9.48_348.07		[M+H]+		5	348.071	0.01	1.1	9.478	124519	98287	112801	91854	101664	82423	97030	104387	94706	90331	88136	113116	104133	111631	133757	116658	117139	91331	117496	112850	115879	114141	107042	119111	94748	85101	87853	85017	1036	6528	7351	8386
1125	RCAMI1112	-3.0032	0.0065456	2.184	0.015669	NA	NA	8.43_248.11		[M+H]+		5	248.113	0.01	0.6	8.428	224260	80643	193282	145019	281807	168389	94699	62372	90683	72754	89339	173316	102087	82074	91027	78710	82642	72603	59206	66203	73627	89390	87050	84746	123918	113671	90837	94926	52	547	341	235
1126	RCAMI448	3.0027	0.0065531	2.1836	0.015669	NA	NA	7.88_187.11		[M+H]+		5	187.108	0.01	1.6	7.885	106801	67431	105391	93268	114870	134665	95693	60149	70273	65855	56171	83931	212944	176878	185499	246284	177776	161072	76017	85653	107694	85432	90124	96628	164817	86400	129556	53349	1402	1678	1708	2049
1127	RCAMI1579	-3.0025	0.0065572	2.1833	0.015669	0.25204	-1.9883	1.93_828.52		[M+H]+		5	828.519	0.01	0.3	1.934	83702	78749	426303	6173	293734	272110	358398	99788	219452	255713	96990	1354	400	237086	12958	7918	467	166921	1733	3	904	3903	107469	12833	115376	793	1442	494	182	366	323	281
1128	RCAMI196	3.0019	0.006565	2.1828	0.015669	4.5772	2.1945	4.59_782.57		[M+H]+		5	782.568	0.04	4.6	4.589	6776	1783	6479	45320	8868	10379	7849	6255	16430	26078	8841	94742	138462	13678	98871	72278	393669	3606	51344	161864	62456	53399	9574	38408	7157	59176	2021	29581	573	183	425	424
1129	RCAMI1338	-3.0018	0.0065666	2.1827	0.015669	0.4258	-1.2318	1.44_532.34		[M+H]+		5	532.336	0	0.4	1.442	50926	44061	118848	63276	82887	72499	89855	41629	64498	68328	45478	63182	98780	60473	39264	36101	37217	46427	99	12164	107	101	12135	97	46067	49923	32778	47617	2508	2427	3569	2394
1130	RCAMI816	-3.0002	0.0065922	2.181	0.015716	NA	NA	7.96_132.07		[M+H]+		5	132.066	0	0.8	7.962	49368	64344	75474	55648	65527	79457	69007	63549	61170	56194	71696	63029	61222	54196	32390	55911	22258	61048	46052	41693	60353	53055	60564	47653	71322	45833	75105	30093	107	448	349	461
1131	RCAMI846	-2.9995	0.0066016	2.1804	0.015716	NA	NA	7.70_277.09		[M+H]+		5	277.089	0.02	0.8	7.701	742830	742340	1246767	812503	1002953	1276517	1245203	843223	1123354	1021250	833932	959039	1444233	873878	608616	794484	764335	722169	594261	762760	734391	503466	666562	452856	792482	907940	696980	1002996	165	10253	10288	11423
1132	RCAMI497	2.9994	0.0066037	2.1802	0.015716	NA	NA	5.67_538.36		[M+H]+		5	538.363	0.01	1.5	5.666	46176	30948	32883	52818	26328	29562	50666	50088	41774	38640	38377	84666	108495	33392	65055	59659	83506	45056	73824	84734	77824	66430	36883	56534	45596	97210	12921	101207	307	21	207	21
1133	RCAMI924	-2.9977	0.0066298	2.1785	0.015764	NA	NA	5.86_540.33		[M+H]+		5	540.332	0.02	0.7	5.855	113467	113799	230771	119611	152040	145383	175186	100953	126702	141221	99895	111723	166264	131071	80008	76872	50704	153172	75626	86200	80856	74839	115730	62615	117489	64534	145371	54309	1329	1222	948	966
1134	RCAMI1539	-2.9959	0.0066575	2.1767	0.015816	0.29906	-1.7415	1.51_476.31		[M+H]+		5	476.309	0	0.3	1.512	4550017	5994575	9034435	141311	7788460	7588478	8697463	5545223	6632303	6631263	5717791	4679	8673	6346747	270699	98059	54	7511058	27940	5649	12386	6126	5859427	286701	6988677	6064	326719	61	49	50	49	48
1135	RCAMI797	-2.9932	0.0066997	2.1739	0.015902	NA	NA	5.64_127.07		[M+H]+		5	127.073	0.01	0.8	5.643	134711	112916	157498	135741	123049	125812	152015	100291	123680	133888	102075	124602	165626	119216	95158	105190	102206	140029	68579	82272	88188	76730	93472	67228	120223	124902	106269	122623	70	719	70	981
1136	RCAMI976	-2.9924	0.0067125	2.1731	0.015919	NA	NA	5.83_622.36		[M+H]+		5	622.365	0.02	0.7	5.825	514343	541162	1059097	495003	718074	694429	802643	415735	545021	570243	417309	447320	634251	568538	304027	328842	193476	744817	290542	357442	324502	307122	571398	258783	588269	248323	687599	207097	1480	2195	1638	1263
1137	RCAMI762	-2.9893	0.0067594	2.1701	0.016016	NA	NA	9.71_487.17		[M+H]+		5	487.168	0.01	0.8	9.715	33156	42933	45214	34774	43454	57187	41305	45116	43916	43277	48625	33444	33572	36976	36871	42021	22939	44498	32016	32097	34216	32578	41073	29297	70956	22998	69869	14294	50	120	73	110
1138	RCAMI1435	-2.9874	0.0067896	2.1682	0.016073	0.37128	-1.4294	2.65_726.45		[M+H]+		5	726.449	0.04	0.4	2.653	60064	618032	767799	11611	835103	651347	997207	493709	553917	351302	654393	3396	4337	424978	15240	11004	6	1244928	4121	413	2848	5293	504267	9463	953790	469	98905	673	260	296	331	334
1139	RCAMI382	2.9867	0.0068003	2.1675	0.016084	NA	NA	4.20_372.31		[M+H]+		5	372.312	0.03	1.9	4.2	51676	21696	46154	60521	23909	41605	24250	19491	33449	42749	25044	68510	82823	51616	38598	86586	204929	42942	62195	59403	87424	65727	30453	41787	27259	155376	9251	190202	1555	1297	1388	1186
1140	RCAMI1450	-2.9861	0.0068099	2.1669	0.016093	0.35974	-1.475	1.90_445.30		[M+H]+		5	445.299	0.03	0.4	1.898	10035	202582	210900	2566	180856	172586	270738	187863	166396	81195	204648	780	1352	100787	1958	1126	1048	306448	2289	1652	862	1908	187485	1464	234547	1579	6	1496	2029	1048	809	825
1141	RCAMI202	2.9831	0.0068582	2.1638	0.016189	4.3447	2.1193	4.67_730.54		[M+H]+		5	730.54	0.02	4.3	4.665	54723	5023	46390	428806	62338	68989	47442	29594	87936	168873	44429	794700	1044709	119878	827905	494482	2305764	18494	408359	1264846	505458	456276	45892	498924	35742	269521	5255	81360	348	592	742	533
1142	RCAMI695	2.9828	0.0068628	2.1635	0.016189	NA	NA	9.55_116.07		[M+H]+		5	116.071	0.01	1.1	9.548	76614	61413	80352	68767	76105	75990	76535	77638	75584	54295	58555	63827	73607	84193	80709	102742	84811	83637	77985	69333	78784	74387	78956	80902	116013	64384	101373	62701	4358	18108	27403	27595
1143	RCAMI1461	-2.9823	0.0068699	2.1631	0.016191	0.35321	-1.5014	3.30_504.32		[M+H]+		5	504.321	0.03	0.4	3.297	16678	128742	152905	40	127429	112019	181506	107665	111277	65573	127126	43	44	76361	38	1380	43	210136	37	38	40	37	110967	358	163987	47	32519	1142	2166	2112	2109	1692
1144	RCAMI1142	-2.9818	0.0068787	2.1625	0.016191	NA	NA	8.43_266.12		[M+H]+		5	266.124	0.01	0.5	8.428	515904	168072	436330	316929	681356	379450	198570	126934	189708	157141	187125	401450	211456	173965	190621	161602	175790	149885	123893	139778	159842	192753	184738	176743	278454	252235	189438	211265	16	165	223	16
1145	RCAMI554	2.9816	0.0068815	2.1623	0.016191	NA	NA	10.24_258.11		[M+H]+		5	258.111	0.01	1.4	10.243	73452	54930	57916	43258	44012	27823	38648	63498	53029	41105	46297	36630	40781	65927	72617	87857	53593	108555	89164	50925	55348	62751	78343	51249	40966	11936	87870	10310	142	504	1191	1830
1146	RCAMI766	-2.981	0.0068909	2.1617	0.016199	NA	NA	9.19_364.12		[M+H]+		5	364.122	0.01	0.8	9.192	96711	90040	95975	113878	102279	104038	111978	77826	97685	105483	72557	123798	89201	83056	60309	63203	82353	56020	85845	99161	90266	91841	69401	98261	68931	123824	20820	166227	327	1147	1421	3481
1147	RCAMI188	2.9806	0.0068976	2.1613	0.016201	5.0553	2.3378	4.55_780.55		[M+H]+		5	780.552	0.04	5.1	4.55	10690	2258	10413	82006	14112	14932	11525	8319	23600	39246	12268	169182	237516	20094	172033	132749	792910	5008	85674	273977	117704	93887	12667	70563	9697	357094	2826	143007	580	775	860	535
1148	RCAMI1392	-2.9746	0.0069946	2.1552	0.016414	0.39671	-1.3338	3.20_193.16		[M+H]+		5	193.162	0	0.4	3.198	60647	75468	67601	11047	68414	71061	73468	72446	67240	68240	72245	3653	4556	63165	16722	10569	3241	70523	6748	4536	5297	11109	65994	19812	78634	3246	12297	3895	3910	3561	3827	4048
1149	RCAMI860	-2.974	0.0070033	2.1547	0.016416	NA	NA	1.23_167.02		[M+H]+		5	167.016	0.02	0.7	1.229	42897	32816	46874	39094	52692	51582	52909	36069	41013	32816	26833	53161	62485	25654	29762	30683	27027	27283	20322	35128	43240	25452	26005	24450	35622	50772	24931	58116	63	5	5	53
1150	RCAMI1031	-2.9738	0.0070076	2.1544	0.016416	NA	NA	7.93_236.11		[M+H]+		5	236.113	0.01	0.6	7.933	552834	280871	536487	337902	618019	579772	325598	244721	268865	201717	303448	288353	245842	260984	239871	366041	270901	357979	173208	117111	213749	205020	211958	245965	483085	227861	431271	135632	22	344	22	21
1151	RCAMI265	2.9729	0.007022	2.1535	0.016435	2.8645	1.5183	5.35_483.27		[M+H]+		5	483.269	0	2.9	5.353	53111	6713	30534	65775	9650	10162	11367	7508	8656	25411	7123	94617	152183	35019	62827	63729	103058	8661	131219	136584	104171	74122	7743	67749	6758	121616	1660	136125	2813	1045	2547	2958
1152	RCAMI1714	-2.9717	0.0070411	2.1524	0.016466	0.40004	-1.3218	2.92_858.53		[M+H]+		5	858.526	0.07	0.4	2.915	9231	134066	150521	558	141333	120127	202538	110121	106990	55413	151118	358	291	76306	838	1659	358	274161	410	8	482	512	117103	866	205296	196	26319	230	111	8	328	164
1153	RCAMI742	-2.9704	0.0070617	2.1511	0.0165	NA	NA	1.26_59.05		[M+H]+		5	59.0487	0.01	0.8	1.256	41265	43771	49110	41389	44088	45938	52145	41393	35123	39573	36910	46567	55115	38621	29189	36060	30356	38790	27123	39657	37415	35495	34872	31371	39334	43215	37664	46485	11748	10038	7240	9879
1154	RCAMI1473	-2.9695	0.0070771	2.1501	0.016505	0.34824	-1.5218	2.37_155.15		[M+H]+		5	155.154	0	0.3	2.367	91143	74360	98461	8296	102435	110762	100967	75072	85796	86403	80822	1841	3216	94536	13364	10581	638	94756	4870	974	595	5070	68114	22403	85775	170	3925	752	210	656	233	185
1155	RCAMI842	-2.9693	0.0070802	2.15	0.016505	NA	NA	6.82_159.09		[M+H]+		5	159.091	0.02	0.8	6.821	44876	49907	41327	37763	37177	37945	37620	46777	34191	51869	39505	42107	50418	30968	31460	57512	39703	35610	20095	18675	25747	20367	19729	28189	40786	33673	41764	32661	403	915	954	1100
1156	RCAMI983	-2.9692	0.0070826	2.1498	0.016505	NA	NA	7.93_218.10		[M+H]+		5	218.103	0.01	0.7	7.933	252946	138221	244614	164505	271414	260013	160215	120284	136855	100790	149126	144044	118119	130304	121074	177172	139472	174706	84981	58024	107800	100040	105077	122319	220729	116072	203967	68084	1801	2917	2330	2878
1157	RCAMI943	-2.9688	0.0070887	2.1494	0.016505	NA	NA	5.90_694.42		[M+H]+		5	694.425	0.02	0.7	5.9	45554	39330	95593	49198	63653	56975	77790	41131	51395	57790	43274	48095	78263	52868	34227	32116	23264	60938	31562	34795	28403	26150	41078	22122	46339	27673	55427	22457	1065	1166	819	620
1158	RCAMI1002	-2.9679	0.0071033	2.1485	0.016525	NA	NA	7.92_278.06		[M+H]+		5	278.065	0.01	0.7	7.918	36653	22165	39018	48882	60453	55010	66757	57559	74956	59026	65470	63689	56288	58684	63492	31059	32465	24221	24081	20934	21863	32376	34947	28582	38794	47726	42177	56395	125	105	6	6
1159	RCAMI1586	-2.965	0.0071513	2.1456	0.016623	0.24642	-2.0208	2.39_250.09		[M+H]+		5	250.094	0.03	0.2	2.386	454714	438101	262907	13507	86338	102074	90261	111506	49309	78183	94953	2997	390	66525	12425	23326	577	182236	6688	1728	5305	11883	105265	23483	134832	9	13958	128	125	8	8	87
1160	RCAMI1505	-2.9635	0.007175	2.1442	0.016663	0.32359	-1.6278	3.88_570.36		[M+H]+		5	570.361	0.02	0.3	3.876	16980	89107	157443	32	126517	112851	170631	82856	103904	79385	95278	35	35	85451	1331	31	35	165744	29	601	32	30	81574	29	111379	37	27737	39	441	32	31	31
1161	RCAMI564	2.9613	0.0072117	2.142	0.016734	NA	NA	9.66_219.01		[M+H]+		5	219.006	0.01	1.4	9.657	108343	113284	119546	108146	91213	139780	70987	72627	77585	78814	110706	44726	100178	120064	97185	195176	137171	171219	132332	84442	107786	142014	147234	133845	204085	61695	210460	38906	133	567	1214	1205
1162	RCAMI256	2.9607	0.0072222	2.1413	0.016738	3.1655	1.6624	4.72_690.51		[M+H]+		5	690.508	0.01	3.2	4.722	29860	4264	21488	95040	23851	30162	25220	15344	51949	68229	23051	147065	166738	39080	196324	111127	389850	10125	90818	304755	105814	119222	39817	121543	20679	165019	1442	12858	352	98	405	249
1163	RCAMI1093	-2.96	0.0072341	2.1406	0.016738	NA	NA	8.65_398.20		[M+H]+		5	398.203	0.01	0.6	8.651	101259	58673	158613	80270	134054	141693	124171	62752	86090	70035	67076	73555	118505	94323	92189	84441	84815	78569	19914	19180	24077	24342	26001	21780	84132	83938	70726	98245	491	333	411	962
1164	RCAMI1237	-2.9598	0.0072371	2.1404	0.016738	0.47826	-1.0641	2.33_462.29		[M+H]+		5	462.291	0.03	0.5	2.332	402836	227273	893380	183704	756647	625830	814252	271934	499823	488892	232910	109994	231567	709691	199358	136070	63536	582689	63019	63280	59043	74716	368216	82824	407227	53681	65172	37253	1329	2127	1346	1897
1165	RCAMI1682	2.9598	0.0072381	2.1404	0.016738	4.9678	2.3126	4.75_704.52		[M+H]+		5	704.524	0.06	5	4.75	3294	250	3298	24802	3943	4158	3690	2341	5259	7676	3602	99670	136465	5381	38061	31616	307440	2173	29119	143173	63788	22697	3265	21529	2957	131729	1056	140264	781	384	26	531
1166	RCAMI1236	-2.9587	0.0072558	2.1393	0.016764	0.48036	-1.0578	4.79_658.41		[M+H]+		5	658.413	0.01	0.5	4.792	125913	88650	285465	94115	170672	171756	257642	91998	157181	233765	94663	40561	67084	232484	118226	96344	4858	138550	25502	16491	20511	38054	68231	44263	97191	1194	39465	2646	645	799	392	14
1167	RCAMI615	2.9582	0.0072634	2.1389	0.016767	NA	NA	9.75_243.03		[M+H]+		5	243.027	0	1.3	9.754	122846	104294	103798	102986	122877	124671	83206	68702	88380	76707	91480	51418	123999	125653	144232	149015	140999	124861	128602	82832	88007	108238	132998	131879	174828	68435	171303	46976	144	2150	2410	2904
1168	RCAMI1173	-2.9559	0.0073028	2.1365	0.016844	NA	NA	4.55_592.37		[M+H]+		5	592.374	0.01	0.5	4.55	107838	58529	253735	112534	165397	159503	211903	70202	132711	178507	68325	65093	104562	150770	113029	91091	11723	95377	40135	30175	32629	49374	61836	43017	82231	54	33502	56	45	46	45	675
1169	RCAMI1568	-2.9532	0.0073478	2.1338	0.016933	0.26239	-1.9302	2.01_445.29		[M+H]+		5	445.291	0.01	0.3	2.008	117338	110527	553425	12715	349119	309371	465865	141432	272727	308675	137588	1067	1743	292752	20966	14076	1059	217207	5568	2008	2429	3676	144586	23334	164014	894	27	1303	2316	1247	737	1652
1170	RCAMI1345	-2.9508	0.0073889	2.1314	0.017013	0.42239	-1.2434	2.99_416.27		[M+H]+		5	416.268	0.02	0.4	2.99	82933	36804	187896	30066	126561	114293	144444	42809	100123	117386	48260	12613	17216	138412	41994	30244	5276	85335	12173	9249	10634	15603	50784	24134	56010	1569	11765	1557	1910	1320	2352	2639
1171	RCAMI1837	-2.9487	0.0074251	2.1293	0.017082	0.44133	-1.1801	3.10_370.30		[M+H]+		5	370.296	0.1	0.4	3.095	23818	313795	150106	1347	111877	155212	212911	314104	237133	144761	287310	1452	1275	129822	1724	1621	1349	467995	1304	994	1193	1443	249721	3843	313533	1410	4368	1690	1274	1239	1076	1086
1172	RCAMI247	2.9475	0.0074454	2.1281	0.017114	3.445	1.7845	4.72_688.49		[M+H]+		5	688.492	0.01	3.4	4.723	19435	2556	13400	65859	14408	17446	14762	8953	28637	40388	15414	98342	120160	27376	138365	76826	284863	4620	67189	181279	76070	76420	22517	94242	12346	114099	587	10586	455	378	265	363
1173	RCAMI570	2.9467	0.0074599	2.1273	0.017133	NA	NA	5.74_474.26		[M+H]+		5	474.262	0.01	1.4	5.739	302008	266925	237378	355239	191153	220148	277117	270625	230848	229314	219581	495350	578641	243200	333332	373562	447453	289165	416674	461840	456335	377530	237549	314338	294656	616814	235781	644839	6899	6864	5861	5926
1174	RCAMI41	-2.9462	0.0074687	2.1268	0.017139	NA	NA	9.66_399.15	S-Adenosyl-methionine	[M+H]+	MEFKEPWMEQBLKI-AIRLBKTGSA-N	1	399.145	0.01	0.8	9.657	135551	119047	132159	107500	124688	160563	108809	118297	105066	97970	117542	85374	107797	105445	105914	112984	114030	117269	90019	77420	75652	80672	83824	89614	198972	94657	183902	79479	259	1804	2595	3884
1175	RCAMI844	-2.9435	0.0075148	2.1241	0.017222	NA	NA	5.95_380.13		[M+H]+		5	380.133	0.01	0.8	5.948	313962	375179	231681	325189	262698	200983	217757	293808	258272	258990	234495	260422	229674	248385	222514	277313	198260	259879	121899	128913	242295	119829	148113	242936	264200	236245	270265	231982	186	226	112	185
1176	RCAMI621	2.9433	0.007518	2.1239	0.017222	NA	NA	9.77_207.01		[M+H]+		5	207.006	0	1.3	9.766	95617	94138	85232	74853	88762	97572	67614	57022	70662	58546	69136	41496	90693	98320	112940	114535	104461	104956	98491	67576	66378	89049	105024	107015	142005	50885	152709	30929	58	980	1289	1502
1177	RCAMI1589	-2.9422	0.0075375	2.1228	0.017252	0.24288	-2.0417	1.68_652.41		[M+H]+		5	652.413	0.01	0.2	1.678	472559	387334	2513027	31498	1882568	1678908	2163474	604117	1375183	1570537	554738	1167	4064	1444014	56528	26739	569	919142	6389	902	2324	13222	680061	60529	632055	784	17109	599	438	388	303	433
1178	RCAMI209	2.9404	0.0075684	2.121	0.017308	4.1713	2.0605	3.50_372.31		[M+H]+		5	372.311	0.04	4.2	3.499	9151	2406	4702	78870	3264	4523	2906	2708	3543	4728	2614	140161	175015	5359	25604	86502	331716	3808	85215	127917	162004	59467	2721	17435	3075	367321	1382	375627	1565	1389	1238	1532
1179	RCAMI1412	-2.9356	0.007653	2.1162	0.017464	0.38466	-1.3783	2.58_682.42		[M+H]+		5	682.423	0.05	0.4	2.578	89897	747893	990127	22641	1062520	834894	1242954	608134	689501	458803	776141	8004	11789	555138	28337	20914	24	1585414	8228	4342	6283	9907	651484	15238	1180227	26	116387	28	22	411	22	439
1180	RCAMI806	-2.9354	0.0076557	2.116	0.017464	NA	NA	2.09_342.21		[M+H]+		5	342.213	0.01	0.8	2.086	45806	37867	63962	55031	57177	65836	60281	46941	53943	48561	34598	57189	68086	48022	36110	39196	32395	42159	36711	45425	39961	33050	40221	27495	48591	45495	39921	43388	48	49	476	484
1181	RCAMI629	2.9354	0.007656	2.116	0.017464	NA	NA	1.03_376.26		[M+H]+		5	376.26	0.01	1.3	1.028	1821451	1452983	1925382	3570027	2194846	2661620	2781553	3412102	3019838	3651925	2770406	3323042	3892007	3509861	3357644	4042599	4348356	2711200	3007139	3085745	3513167	3299786	3267201	3601090	2647068	4455360	1621565	4855229	5933	5263	401	398
1182	RCAMI1840	2.934	0.0076811	2.1146	0.017507	2.8259	1.4987	1.69_459.28		[M+H]+		5	459.281	0.11	2.8	1.688	14086	129	5822	256412	136	140	2889	130	2398	134	128	268217	504952	2786	85120	105650	188866	3382	161577	194597	150291	131849	122	26815	129	51141	10896	5902	135	139	135	134
1183	RCAMI30	2.9325	0.0077072	2.1131	0.017549	NA	NA	9.50_147.11	Lysine	[M+H]+	KDXKERNSBIXSRK-YFKPBYRVSA-N	1	147.113	0.01	1.3	9.504	163407	154545	193605	123091	182174	173271	148402	135595	141313	113140	157469	103575	153044	227001	204519	219559	168239	254594	167359	153095	142210	174875	227160	161113	387093	95652	361576	84892	2543	3334	4969	4847
1184	RCAMI379	2.9322	0.0077126	2.1128	0.017549	NA	NA	5.83_452.28		[M+H]+		5	452.278	0.01	1.9	5.826	1510737	580888	1020284	1730228	763944	813890	1124731	877416	946123	1011419	744919	2576181	3455326	1023109	2078234	1548316	3010317	830811	3102807	3556629	2868592	1786998	736538	1674719	794787	3070476	449509	3323291	1628	1380	2034	1834
1185	RCAMI1163	-2.9316	0.0077236	2.1122	0.017559	NA	NA	2.23_418.27		[M+H]+		5	418.265	0.04	0.5	2.225	187715	197573	490532	123586	436874	350469	465667	159445	273813	269153	189886	70613	139116	405151	123568	84098	49391	445607	41941	36319	30828	45704	227436	57253	362442	46826	100285	43795	90	2248	897	1175
1186	RCAMI1670	-2.9312	0.0077304	2.1118	0.01756	0.38256	-1.3863	1.70_740.47		[M+H]+		5	740.466	0.06	0.4	1.696	14113	429748	398087	277	345656	262910	554457	367612	320451	123687	427479	373	1073	143243	329	685	317	686221	867	841	693	3	406782	282	530732	4	13020	293	3	417	292	246
1187	RCAMI1376	-2.9305	0.0077427	2.1111	0.017573	0.40312	-1.3107	1.43_349.18		[M+H]+		5	349.183	0.01	0.4	1.432	309462	318252	519551	62780	439191	421927	472238	255552	303229	332330	246374	14458	9928	362924	210539	31125	1316	403018	10387	5630	6583	34902	285693	127604	365419	690	328377	726	583	597	580	576
1188	RCAMI1464	-2.929	0.0077705	2.1095	0.017612	0.35132	-1.5091	2.00_423.28		[M+H]+		5	423.277	0.02	0.4	1.996	214903	54539	565653	76064	270035	260966	289694	90079	211615	311876	81564	17895	15720	303693	100401	62255	4738	129040	21554	10136	12252	36226	92542	70378	78416	4930	7758	5600	4251	4345	4179	3839
1189	RCAMI822	-2.9288	0.0077729	2.1094	0.017612	NA	NA	9.47_524.21		[M+H]+		5	524.209	0.01	0.8	9.474	67015	80644	95698	69131	82852	99287	90635	80118	90854	88058	94839	65210	95761	80527	80886	85845	46773	96826	40028	45602	51595	49072	54406	40875	115677	40835	113072	27305	223	65	228	306
1190	RCAMI218	2.9264	0.007817	2.107	0.017697	3.9404	1.9783	3.42_372.31		[M+H]+		5	372.311	0.02	3.9	3.42	36352	3245	9472	155613	5274	11857	4279	2629	5334	15267	3933	188599	239064	11741	78626	180901	476661	5088	133098	172763	212919	153903	3937	72363	4012	201614	1718	105454	1611	1389	1449	1365
1191	RCAMI1488	-2.9256	0.0078307	2.1062	0.017704	0.33944	-1.5588	3.17_370.30		[M+H]+		5	370.296	0.01	0.3	3.174	169374	169762	306895	11791	204281	327112	320018	201206	343069	427428	177872	3281	1717	317811	26890	21117	1205	279114	5428	1687	2278	14604	189001	42775	215566	1279	2844	1358	1297	1186	844	865
1192	RCAMI1848	-2.9255	0.0078332	2.1061	0.017704	0.43723	-1.1935	2.77_400.34		[M+H]+		5	400.342	0.11	0.4	2.771	24612	579943	426413	1160	245538	284540	412479	610570	518303	142439	710233	1095	1256	238299	978	1333	1153	872856	1026	1189	1312	1181	607562	2127	614801	1233	4614	1374	1123	927	863	1169
1193	RCAMI50	-2.9203	0.0079273	2.1009	0.017901	NA	NA	6.82_142.07	5-Hydroxymethylcytosine	[M+H]+	RYVNIFSIEDRLSJ-UHFFFAOYSA-N	3	142.065	0.02	0.8	6.822	11136	13599	11021	9218	10556	10202	10480	12627	10404	13222	10906	10481	13922	8273	8142	15092	11573	9805	5083	4537	6879	5721	5429	6722	10749	9399	10503	8491	165	318	163	16
1194	RCAMI26	2.9196	0.0079394	2.1002	0.017914	NA	NA	9.80_223.07	Cystathionine	[M+H]+	ILRYLPWNYFXEMH-WHFBIAKZSA-N	3	223.075	0.01	1.3	9.801	22443	16709	22494	17096	18765	25229	15352	20604	16941	17143	23737	14248	25325	26415	34998	33747	24075	34033	18026	17501	18426	21374	26442	22320	47090	12046	51348	8570	2	150	2	24
1195	RCAMI1596	-2.9187	0.0079564	2.0993	0.017923	0.23028	-2.1185	1.72_186.23		[M+H]+		5	186.226	0	0.2	1.716	394964	47458	533274	9273	716948	807075	794590	651973	1102825	1183331	656076	620	53	903023	40820	13292	243	119476	3423	114	509	10235	442505	54891	229064	2	3100	2	359	373	204	200
1196	RCAMI193	2.9187	0.0079568	2.0993	0.017923	4.7269	2.2409	3.09_426.36		[M+H]+		5	426.358	0.05	4.7	3.094	17904	2377	7293	218994	5065	7687	4510	3115	6374	10216	4395	346799	512291	9115	94497	240789	1092234	5103	224192	283216	349027	150950	3631	35281	4229	1094538	1555	1032067	939	680	356	846
1197	RCAMI944	-2.9123	0.0080737	2.0929	0.018171	NA	NA	9.13_479.18		[M+H]+		5	479.182	0.01	0.7	9.133	73015	64511	81016	50253	76554	73088	56600	63571	67140	59461	86223	32786	21053	53672	40337	32220	20663	59783	44118	37274	37247	54942	83347	59432	93512	16247	122544	10232	220	96	245	278
1198	RCAMI971	-2.9073	0.0081672	2.0879	0.018366	NA	NA	5.89_451.22		[M+H]+		5	451.215	0.02	0.7	5.887	110329	94321	168143	83452	136792	127165	141933	72822	87011	89707	70479	78035	104664	106839	48631	58483	35664	135353	45682	59647	55386	50827	109840	45296	117587	48245	151219	41761	22	23	22	219
1199	RCAMI2075	-2.9041	0.0082272	2.0847	0.018486	NA	NA	2.85_398.33		[M+H]+		5	398.327	0.24	0.5	2.85	35575	853155	576790	1639	275867	424118	588433	844937	708639	259342	1018067	2514	1112	468255	1825	2314	1343	1504926	1477	1129	1915	1974	1020231	3222	978808	1375	6807	1720	1424	1277	1303	1055
1200	RCAMI1477	-2.9036	0.0082366	2.0843	0.018491	0.34355	-1.5414	5.24_311.26		[M+H]+		5	311.258	0.03	0.3	5.236	4434	89087	115469	8	75973	82947	108689	91389	77344	19454	72114	9	9	35722	8	8	9	107126	7	77	8	8	109238	945	93612	9	4086	432	308	230	387	458
1201	RCAMI1119	-2.9009	0.0082891	2.0815	0.018593	NA	NA	7.93_113.00		[M+H]+		5	113	0.01	0.6	7.926	90791	40587	110499	71831	89885	63727	88804	52362	31101	31956	52074	39810	46953	69716	55307	51161	33829	74069	15672	16337	16587	19575	24696	7935	58893	41139	58145	36686	48	143	102	100
1202	RCAMI1534	-2.9001	0.0083034	2.0807	0.01861	0.3032	-1.7217	1.49_79.02		[M+H]+		5	79.0212	0.02	0.3	1.49	4499	189467	11610	434	202951	183972	138486	158049	163086	223441	218892	89	4	99866	1185	1208	4	126060	327	32	37	333	223051	1172	172870	4	154101	4	87	3	3	71
1203	RCAMI763	-2.8989	0.008327	2.0795	0.018647	NA	NA	3.10_245.10		[M+H]+		5	245.096	0.01	0.8	3.101	318761	255792	311430	252446	255709	255225	289247	255263	234512	268764	271928	238738	213688	273390	252668	191947	120946	274476	230803	152639	176265	219800	248024	261167	326663	89559	202572	63652	10	103	161	165
1204	RCAMI1010	-2.8964	0.0083748	2.077	0.018736	NA	NA	5.84_474.29		[M+H]+		5	474.291	0.01	0.7	5.839	190828	195975	380779	194456	242915	234817	281023	161188	196708	202676	157377	104007	183624	216470	111006	116399	50492	265199	105610	128631	102011	103136	196059	93521	203298	95782	253308	50454	1089	1115	1084	1076
1205	RCAMI403	2.8961	0.0083805	2.0767	0.018736	NA	NA	7.12_429.22		[M+H]+		5	429.222	0.01	1.7	7.119	41777	19828	32286	67332	29603	26374	23180	16131	26363	31710	22136	61661	74301	40363	29558	67938	119295	27437	64922	60100	79719	63431	26278	37923	13118	179047	5441	209434	574	1047	247	898
1206	RCAMI1465	-2.892	0.0084597	2.0726	0.018898	0.35119	-1.5097	1.45_371.23		[M+H]+		5	371.228	0	0.4	1.454	1080996	1010683	1963474	98536	1566947	1559251	1720448	968409	1285327	1415619	984244	17939	13888	1371025	148571	107627	6802	1382281	44379	9554	12293	67056	1096700	541195	1251566	5584	1021252	6525	1277	673	654	860
1207	RCAMI574	2.8858	0.0085796	2.0665	0.019137	NA	NA	5.60_502.29		[M+H]+		5	502.292	0.01	1.4	5.597	219818	168107	166352	237292	139023	153410	225391	225135	217335	209337	174406	338213	421784	195163	243094	247831	355438	204853	338545	368480	304280	263037	183915	237277	190288	60028	31696	79517	1095	577	1397	1184
1208	RCAMI929	-2.8854	0.0085876	2.0661	0.019137	NA	NA	5.89_650.40		[M+H]+		5	650.397	0.02	0.7	5.887	72704	68266	154779	78027	103063	94143	122064	66089	80466	91068	66082	75009	119878	87291	55035	50910	36967	100046	48220	57734	49317	45524	68633	36425	78317	42281	88857	34494	1408	1615	1034	1361
1209	RCAMI870	-2.8854	0.0085882	2.0661	0.019137	NA	NA	5.88_473.27		[M+H]+		5	473.269	0.02	0.7	5.879	135689	115810	207948	123796	179733	170434	187474	104889	131032	131609	106496	122714	161613	137682	80061	91247	66247	171009	77470	94737	91186	82645	137696	74463	154275	82112	172577	73377	24968	22936	21434	21325
1210	RCAMI332	2.879	0.008715	2.0597	0.019403	2.2431	1.1655	5.75_482.33		[M+H]+		5	482.325	0	2.2	5.752	61783	11523	33703	83306	27537	29734	47314	39461	44528	41762	32179	137109	192751	41995	112674	99380	159158	25775	155685	176070	140775	105271	24213	89518	24256	176395	10873	185658	620	235	283	362
1211	RCAMI1475	-2.8763	0.0087682	2.0571	0.019506	0.34601	-1.5311	2.94_398.33		[M+H]+		5	398.327	0.02	0.3	2.937	616573	357678	1313014	16411	719655	1126785	1001021	532289	1128734	1247944	572915	3257	1565	1386241	35932	29690	1516	773106	8144	1907	3309	20271	635433	91122	631968	1381	3355	1389	1306	902	1374	991
1212	RCAMI865	-2.8735	0.0088264	2.0542	0.019619	NA	NA	5.84_496.31		[M+H]+		5	496.307	0.02	0.7	5.838	146470	152982	290558	156117	197078	186356	221405	128919	159598	172517	129675	145960	211761	164267	105432	101342	81420	191771	107821	126257	118613	99915	148227	85374	154298	97485	181481	88591	1943	1656	1978	2046
1213	RCAMI589	2.8713	0.0088702	2.0521	0.0197	NA	NA	5.38_201.17		[M+H]+		5	201.171	0	1.3	5.379	432698	395299	465640	363494	444075	391922	446229	418001	237849	359032	355109	437333	515131	490548	410194	683259	443403	585111	260312	539598	457358	612766	686307	662096	555074	438699	641268	423385	1038	528	512	877
1214	RCAMI954	-2.8695	0.0089077	2.0502	0.019767	NA	NA	5.89_446.26		[M+H]+		5	446.26	0.01	0.7	5.886	1736034	1459197	2760420	1555275	2334321	2196489	2443774	1179364	1697038	1603273	1234130	1360140	1914099	1806395	903615	1028936	515525	2141993	846196	1044946	977301	979506	1787213	879585	1862835	780371	2156049	645599	4435	4317	2753	3144
1215	RCAMI1949	-2.8686	0.0089257	2.0494	0.019791	0.45966	-1.1214	1.57_652.41		[M+H]+		5	652.412	0.16	0.5	1.573	15312	1203138	585599	317	516036	477955	907943	905578	564097	143367	1043714	1670	2581	242611	1438	1838	1021	1659906	16	907	234	753	1013487	838	1402342	504	50103	635	522	713	18	381
1216	RCAMI647	2.8653	0.0089935	2.0461	0.01992	NA	NA	9.77_98.98		[M+H]+		5	98.984	0.01	1.2	9.767	306043	298300	272643	249271	280277	294516	221803	195992	232334	199530	225465	149548	280125	306859	356925	375356	321938	328271	313923	212686	221416	275517	320173	339380	458934	185702	494150	125477	518	3800	4784	4784
1217	RCAMI223	2.8648	0.0090026	2.0456	0.01992	3.8957	1.9619	4.67_714.51		[M+H]+		5	714.509	0.01	3.9	4.673	8336	567	7214	53325	8948	12392	10093	4343	13580	26589	6078	78040	93731	15427	111237	66335	244271	2698	45059	143959	53702	51885	9604	56174	2414	9247	412	691	425	453	565	364
1218	RCAMI942	-2.8647	0.009006	2.0455	0.01992	NA	NA	5.92_402.23		[M+H]+		5	402.234	0.02	0.7	5.919	2736784	2004152	3844126	2552225	3703631	3379238	3553465	1782918	2629380	2326581	1871850	2164591	3131537	2942041	1667376	1788960	957835	3320639	1140991	1426257	1360500	1385918	2275563	1242223	2843901	1333621	3377332	1101232	3958	4991	3655	3747
1219	RCAMI1513	-2.8627	0.0090459	2.0435	0.019992	0.31881	-1.6492	3.60_526.33		[M+H]+		5	526.335	0.01	0.3	3.605	53088	81307	240497	7947	173758	156380	218489	81617	139880	142378	89959	29	30	156652	15662	13354	30	156063	25	26	27	26	89677	10088	116121	32	23264	34	27	28	27	27
1220	RCAMI309	2.8595	0.0091121	2.0404	0.020108	2.4399	1.2868	4.82_732.55		[M+H]+		5	732.554	0.05	2.4	4.818	15497	5464	20538	61442	30872	27842	28897	24088	53686	59307	43785	98596	119706	43271	101598	65889	355748	21903	52179	144514	64624	61973	44351	71014	35125	187201	11450	259130	718	475	530	406
1221	RCAMI1653	-2.8595	0.0091134	2.0403	0.020108	0.38581	-1.374	3.99_592.37		[M+H]+		5	592.375	0.06	0.4	3.99	7531	91708	90559	11	81321	65471	108086	72191	65667	38478	92970	12	12	42563	11	11	12	163310	10	11	11	598	68294	629	111080	773	36895	974	11	905	11	11
1222	RCAMI1633	-2.8588	0.0091274	2.0397	0.020116	0.35921	-1.4771	1.52_564.36		[M+H]+		5	564.36	0.05	0.4	1.518	69568	3406510	1874076	2676	2192830	1672023	4801948	2793949	3061003	769146	3000268	1567	12234	883709	4832	3092	1501	4550945	818	8987	655	3202	3014684	9039	4109514	913	258828	1287	65	67	65	65
1223	RCAMI321	2.8586	0.0091322	2.0394	0.020116	2.3189	1.2135	7.05_146.17		[M+H]+		5	146.165	0.02	2.3	7.048	29368	12515	31019	30658	22500	23602	21650	16312	27420	15320	12415	27905	132600	23784	31494	54227	138954	13525	43239	36181	66818	40404	20188	26283	167	7621	798	15570	495	9687	13471	16935
1224	RCAMI1507	-2.8553	0.0092013	2.0361	0.020252	0.32336	-1.6288	1.93_784.50		[M+H]+		5	784.495	0.02	0.3	1.929	238446	45345	626700	82936	319214	305619	328560	78166	217600	382638	68356	15622	14078	354205	105802	62269	1598	118626	19388	7002	9711	32527	81253	69580	65942	986	3	1216	335	343	265	319
1225	RCAMI627	2.8532	0.0092452	2.0341	0.020332	NA	NA	9.77_225.02		[M+H]+		5	225.016	0.01	1.3	9.768	234300	214432	202562	178707	216837	216726	161393	132073	171290	138754	159902	94810	216428	233923	267308	259283	251389	244646	233824	155607	156571	208817	249673	240068	332742	123511	364936	78789	97	2488	2735	3323
1226	RCAMI314	2.8512	0.009287	2.0321	0.020407	2.4037	1.2653	4.99_690.51		[M+H]+		5	690.508	0.03	2.4	4.988	10051	4952	12347	33281	15713	16461	15417	12656	27397	35991	24318	53361	58996	19157	62912	36930	166004	9508	31693	100947	37650	37699	30314	37835	19400	94483	6165	109181	255	363	211	163
1227	RCAMI343	2.8498	0.0093159	2.0308	0.020454	2.1149	1.0806	3.80_426.36		[M+H]+		5	426.358	0.04	2.1	3.804	90141	25727	75331	132998	43573	63362	46965	36582	63545	88025	50004	152037	215554	94739	106659	170939	518078	64076	138098	116714	169017	121893	47875	72686	47666	366334	12056	463546	931	581	576	366
1228	RCAMI692	2.8464	0.0093885	2.0274	0.020597	NA	NA	9.89_175.12		[M+H]+		5	175.119	0.01	1.2	9.893	195826	154114	193271	178442	167945	136839	155560	179402	147276	148451	153847	177312	158517	180688	226817	191104	241740	185640	209943	174678	184058	196211	158512	184451	218900	147342	169826	141576	1442	8920	13100	22933
1229	RCAMI719	-2.8443	0.0094337	2.0253	0.020679	NA	NA	9.29_505.18		[M+H]+		5	505.178	0.01	0.9	9.29	190477	224978	221144	213244	215302	254916	241827	217221	226011	231097	228761	204358	196448	181430	178348	213824	143910	226503	172017	206112	227441	211915	219266	185869	254605	154675	241496	131675	245	520	467	1069
1230	RCAMI575	2.8368	0.0095977	2.0178	0.021021	NA	NA	7.97_169.10		[M+H]+		5	169.098	0.01	1.4	7.975	113686	107141	82246	64088	101110	61004	85863	87614	85837	75950	92718	91439	111625	134883	169351	160788	115558	156852	123277	88381	93321	100156	59903	110995	92281	80389	138526	63723	3996	3822	3991	3497
1231	RCAMI1456	-2.8362	0.0096098	2.0173	0.021024	0.35515	-1.4935	3.62_548.35		[M+H]+		5	548.348	0.03	0.4	3.623	12778	111298	132380	42	117910	98894	159370	94709	95864	61074	117058	45	46	67700	40	41	457	189178	935	40	42	815	96319	38	145411	2578	35547	1640	2466	1953	1442	813
1232	RCAMI995	-2.8358	0.0096192	2.0169	0.021024	NA	NA	6.74_206.05		[M+H]+		5	206.045	0.02	0.7	6.738	79139	117010	68653	133810	90078	178688	70290	97939	52207	118674	105400	107475	133970	39272	42135	133463	45487	56752	38216	76717	87977	44393	49494	63407	196245	72007	81564	46565	145	209	289	91
1233	RCAMI1545	-2.8354	0.0096284	2.0164	0.021024	0.29177	-1.7771	3.41_344.28		[M+H]+		5	344.28	0	0.3	3.414	69507	68137	137184	2877	94201	145710	116916	87111	140701	182232	81010	666	3	129603	6121	3397	822	103541	1971	3	671	2871	68361	11239	81390	3	2277	455	1118	514	702	1345
1234	RCAMI906	-2.8353	0.0096303	2.0164	0.021024	NA	NA	5.86_562.35		[M+H]+		5	562.346	0.02	0.7	5.86	113790	112537	233534	120129	155614	149746	180435	101356	126751	140166	103069	110530	171810	135723	79689	78391	51978	162168	74219	89533	81078	73564	119669	61525	125673	62423	151022	54447	1906	1698	1574	1602
1235	RCAMI1496	-2.8287	0.0097761	2.0098	0.021325	0.33187	-1.5913	4.39_592.37		[M+H]+		5	592.373	0	0.3	4.386	54001	42730	152984	21822	111052	105160	126715	60875	81958	110777	54370	8627	18868	92555	26732	24251	57	66914	4405	50	2478	9715	47690	15278	65376	62	14730	65	52	1295	52	576
1236	RCAMI24	2.8279	0.0097944	2.009	0.021347	NA	NA	7.01_132.10	N-Methylvaline	[M+H]+	AKCRVYNORCOYQT-UHFFFAOYSA-N	3	132.102	0.01	1.3	7.012	41998	25912	37146	49751	43298	27692	47303	27875	35062	31388	25497	60363	69148	43768	40163	70445	66864	38376	56493	51756	46025	45963	31875	49678	16824	70866	30411	88210	4477	4703	5541	6371
1237	RCAMI818	-2.8275	0.0098034	2.0086	0.021347	NA	NA	9.47_522.20		[M+H]+		5	522.205	0.02	0.8	9.472	1389853	1681592	2076317	1458372	1727554	2101916	1945432	1707820	1985097	1879529	2018147	1394890	2056168	1754048	1746642	1805323	981871	2068979	833988	959258	1116520	1014970	1193676	859141	2433415	835894	2409339	568322	547	1282	1356	5975
1238	RCAMI100	2.8269	0.0098158	2.0081	0.021347	7.1865	2.8453	3.17_426.36	Oleoyl-Carnitine	[M+H]+	IPOLTUVFXFHAHI-WHIOSMTNSA-N	2	426.357	0.12	7.2	3.171	7581	2099	4272	32301	3347	4453	3362	2415	4093	4985	3174	93784	218817	5310	16800	41380	642957	3793	38254	89921	97689	25156	3533	8380	4229	610094	1555	808634	497	723	936	595
1239	RCAMI652	2.8267	0.0098203	2.0079	0.021347	NA	NA	9.76_109.03		[M+H]+		5	109.028	0.01	1.2	9.762	45905	43784	42155	38168	45058	47420	34841	30776	37882	31287	34817	22707	44686	49374	54740	54450	53018	49169	49007	33629	34013	41990	48526	49762	64246	27023	69788	19968	351	2599	3158	3403
1240	RCAMI918	-2.8265	0.0098255	2.0076	0.021347	NA	NA	5.88_628.38		[M+H]+		5	628.384	0.03	0.7	5.881	78508	72382	163707	82309	107811	97194	126452	68373	86900	99065	69977	80970	129853	91516	58952	53684	37165	106760	51023	61831	52422	49137	74372	39788	80653	45941	92931	38732	1154	950	1184	740
1241	RCAMI900	-2.8239	0.0098826	2.0051	0.021453	NA	NA	5.87_584.36		[M+H]+		5	584.359	0.02	0.7	5.869	95364	90070	195294	101527	128836	123299	150639	84240	104552	115719	83005	94421	145777	110221	68499	66267	44392	129613	64571	76180	67646	61819	95469	52057	97312	53924	119381	46212	1172	1399	542	816
1242	RCAMI1493	-2.823	0.0099048	2.0042	0.021484	0.3354	-1.5761	4.06_592.37		[M+H]+		5	592.373	0.02	0.3	4.062	13387	89005	132599	10	112971	92500	168569	81066	85122	65640	91620	11	11	69559	1708	10	11	164282	9	9	10	955	76184	9	114449	11	35590	12	10	562	525	743
1243	RCAMI1055	-2.8219	0.0099294	2.0031	0.02152	NA	NA	4.91_475.30		[M+H]+		5	475.299	0.03	0.6	4.906	61224	40343	96787	39267	68686	64903	89276	34704	56768	74195	37707	29130	47702	94350	51630	37337	16217	60078	17767	16702	17051	18874	30324	21796	35649	11665	18339	7144	3706	4292	5712	3883
1244	RCAMI229	2.819	0.0099953	2.0002	0.021646	3.7267	1.8979	4.67_732.55		[M+H]+		5	732.555	0.02	3.7	4.668	69115	8542	69214	474597	93632	91858	76427	48281	146337	214161	75165	893497	1075617	131280	896593	525652	2432807	30704	402579	1375600	494749	479238	72605	508008	64591	269288	9537	79263	376	474	446	469
1245	RCAMI855	-2.8159	0.010066	1.9972	0.021781	NA	NA	5.54_160.20		[M+H]+		5	160.201	0.01	0.7	5.542	456855	490092	471056	272282	450094	358731	460554	416909	494403	354772	461882	283534	313069	498774	323206	361786	186908	401021	171385	199263	216782	331823	436843	259113	475270	165024	534945	135425	90	84	149	143
1246	RCAMI559	2.8143	0.010103	1.9956	0.021843	NA	NA	1.43_620.42		[M+H]+		5	620.422	0.01	1.4	1.428	59380	46853	70106	56840	62822	72825	75390	62297	50664	58062	38003	66849	111320	50090	52277	65394	58769	97213	117041	117596	83752	74502	108118	67059	76105	81259	77461	85752	685	61	592	1464
1247	RCAMI1300	-2.8105	0.01019	1.9918	0.022009	0.44335	-1.1735	3.58_504.32		[M+H]+		5	504.32	0.02	0.4	3.583	92279	48478	226065	47908	145640	131177	168325	54633	114749	137628	54574	15259	23497	158987	62659	47493	3238	100309	14452	8283	10515	23006	62412	33452	66578	9	15857	10	1720	2424	622	1573
1248	RCAMI909	-2.8102	0.010196	1.9916	0.022009	NA	NA	5.87_606.37		[M+H]+		5	606.372	0.03	0.7	5.873	94954	86724	196872	99385	124463	119999	148426	82336	105491	116049	83027	92699	149823	109196	70108	64662	44946	128966	62206	73009	62394	58592	92979	48296	99176	52233	117295	44382	1396	1569	1313	1182
1249	RCAMI1927	-2.8054	0.010309	1.9868	0.022236	0.44727	-1.1608	1.54_608.39		[M+H]+		5	608.386	0.15	0.4	1.538	31980	2130451	1074625	4389	962936	701944	1644792	1598524	1055646	271739	1824736	1807	4406	358469	4696	3661	3144	2882142	3479	3448	3975	2385	1781173	4762	2515100	3264	107800	3258	3688	2994	3701	2722
1250	RCAMI262	2.805	0.010317	1.9864	0.022236	2.9642	1.5677	4.51_778.54		[M+H]+		5	778.539	0.01	3	4.512	9605	967	8073	71713	11340	13517	3372	2731	16613	31818	5869	105888	119867	17775	107731	89758	130013	3241	49489	123789	78677	58036	7781	48297	4110	3086	1407	1069	806	641	444	248
1251	RCAMI1535	-2.8016	0.010399	1.983	0.022394	0.30283	-1.7234	2.99_438.28		[M+H]+		5	438.282	0.01	0.3	2.994	36511	92912	225921	7400	210162	192318	255127	95383	165817	136504	110567	160	1982	145596	11974	2698	161	183817	1356	141	147	3560	105293	6233	138197	173	18114	182	146	150	146	145
1252	RCAMI713	-2.8005	0.010423	1.982	0.022428	NA	NA	9.29_145.05		[M+H]+		5	145.05	0.01	0.9	9.29	68645	76152	78697	68590	76256	81425	82108	74911	78288	76253	78895	69172	65626	66715	63628	73073	52422	77330	59620	73832	75339	73279	75275	64359	82209	51418	82827	46978	508	3910	4212	4210
1253	RCAMI618	2.7987	0.010467	1.9802	0.022505	NA	NA	7.97_152.07		[M+H]+		5	152.071	0.01	1.3	7.972	164573	136255	164019	87518	127130	83548	110940	118183	113853	105285	110387	131639	144937	166511	217688	200730	143154	199367	174192	113232	137774	129854	103898	145207	127772	107392	175583	87469	5289	6655	6697	6606
1254	RCAMI576	2.7966	0.010517	1.9781	0.022593	NA	NA	9.49_109.03		[M+H]+		5	109.029	0.01	1.4	9.491	68348	96837	51974	81328	106822	95942	73330	51578	92216	71028	80436	43494	109846	128818	128254	127244	119816	96078	96748	65593	59783	79709	115565	112878	144389	39995	152128	32422	371	2480	2780	2738
1255	RCAMI1436	-2.7961	0.010527	1.9777	0.022598	0.37097	-1.4306	1.45_388.26		[M+H]+		5	388.257	0	0.4	1.454	7246289	6449115	10073255	718019	8784961	8873337	9469912	6323469	7808412	8281448	6387850	111094	53942	8119331	1126411	802606	7969	8011803	313094	49358	59085	499415	6766365	4063484	7501867	576	6359089	4039	3308	1697	3429	2875
1256	RCAMI1517	-2.7932	0.010598	1.9748	0.022724	0.31629	-1.6607	2.82_599.38		[M+H]+		5	599.381	0	0.3	2.818	44266	31243	126503	19935	88987	72167	96714	36815	68092	81871	36449	7074	16	67708	16444	14791	16	48475	4555	2307	3586	11186	39196	16322	36285	17	5872	1021	14	1169	603	485
1257	RCAMI674	2.793	0.010603	1.9746	0.022724	NA	NA	6.50_581.31		[M+H]+		5	581.311	0.01	1.2	6.497	140618	103420	162302	131746	113084	124692	150973	129394	100696	118238	112106	189109	216468	124191	144788	173566	142858	173591	174120	169181	182315	145454	127595	142871	133262	201864	97185	214309	527	5	5	5
1258	RCAMI725	-2.7907	0.010658	1.9723	0.022805	NA	NA	9.81_239.12		[M+H]+		5	239.115	0.01	0.9	9.815	39641	38977	47333	38330	42114	42702	39659	46950	40173	44277	48360	39215	42895	40586	37271	47762	32995	43580	26755	33142	35366	32382	37391	31959	56887	26389	50572	23631	730	4171	6047	6304
1259	RCAMI1043	-2.7905	0.010662	1.9722	0.022805	NA	NA	9.37_328.11		[M+H]+		5	328.106	0.01	0.6	9.371	64167	32862	37210	83957	47458	38434	37961	34086	42611	49524	40281	86400	42355	25184	31644	38238	52674	11817	34379	35180	39421	23456	7837	32623	21974	51116	7844	23694	8	181	331	437
1260	RCAMI884	-2.7904	0.010666	1.972	0.022805	NA	NA	5.92_443.26		[M+H]+		5	443.26	0.02	0.7	5.918	52621	39659	71180	52468	70493	65111	70530	37467	53447	46592	39158	44249	64420	57509	34196	37761	22697	64428	25826	31111	29301	30866	44886	26771	54343	29141	63075	25983	3342	687	913	2630
1261	RCAMI703	2.7895	0.010686	1.9712	0.02283	NA	NA	9.32_156.08		[M+H]+		5	156.079	0.01	1.1	9.321	8634160	8562410	9968955	8571746	8900363	9076748	8901693	8689118	8214505	8632201	8284206	8449226	11609935	10256961	9466610	10606581	10261338	10579000	8726229	8241705	8873699	8877915	9322233	8740512	10117049	9449414	9735085	10107793	2245	262686	548756	518065
1262	RCAMI1126	-2.786	0.010773	1.9677	0.022997	NA	NA	7.03_144.10		[M+H]+		5	144.102	0.01	0.6	7.027	72447	32180	163828	163292	105207	77597	92222	65054	62522	52982	31630	97625	90766	66650	49593	54344	53978	36962	27443	39958	60484	37342	24685	23711	21127	104430	10083	105001	3320	3899	3924	4052
1263	RCAMI1732	-2.7854	0.010788	1.9671	0.02301	NA	NA	6.18_335.13		[M+H]+		5	335.132	0.07	0.7	6.185	228190	235249	450153	262166	328419	398917	483904	244666	335783	265096	228350	290137	646333	335487	225809	273238	203589	309189	70313	97032	97770	74688	97712	64886	258291	193791	270462	189657	9	158	9	131
1264	RCAMI736	-2.7807	0.010903	1.9625	0.023237	NA	NA	8.21_135.10		[M+H]+		5	135.095	0.01	0.8	8.21	84133	76704	71020	85537	67038	61209	66765	64060	69391	66871	70789	73447	61511	62641	55120	59501	37545	66161	66159	69265	74633	68060	45794	61072	46158	43384	91836	19182	4781	6169	5701	6575
1265	RCAMI760	-2.7777	0.010977	1.9595	0.023377	NA	NA	9.48_527.16		[M+H]+		5	527.159	0.02	0.8	9.481	443644	470824	614188	507211	523259	570776	620878	494673	593745	580208	554752	512323	728430	506618	489209	536857	387515	529291	308824	378139	410296	364605	381518	282338	576451	340092	464253	370378	892	1787	2145	7208
1266	RCAMI691	2.7769	0.010996	1.9588	0.023398	NA	NA	8.99_136.06		[M+H]+		5	136.062	0.01	1.2	8.988	658216	603362	625071	436028	558497	500606	541339	561047	490972	553220	530803	440544	620431	639156	717765	750997	568578	714682	552676	513211	537295	577396	701720	612651	794003	290311	745606	232196	1517	5472	6189	7319
1267	RCAMI1494	-2.7741	0.011066	1.956	0.023524	0.33521	-1.5769	3.33_482.31		[M+H]+		5	482.308	0.01	0.3	3.333	86334	96303	293930	20959	213277	197122	271668	96329	174122	178378	105660	3178	3879	196614	35897	28581	48	173622	7267	1285	44	10900	104040	20172	130607	517	19364	54	44	45	43	541
1268	RCAMI917	-2.7739	0.011072	1.9558	0.023524	NA	NA	5.85_518.32		[M+H]+		5	518.318	0.03	0.7	5.851	160869	159902	333314	158140	220871	211490	248386	139961	172104	185186	135719	149704	226611	194132	109761	109662	69233	232127	99312	114208	108373	100622	169990	84976	178206	85459	227130	72820	2565	2472	2397	2381
1269	RCAMI1380	-2.7723	0.011112	1.9542	0.023591	0.4018	-1.3154	2.89_770.48		[M+H]+		5	770.475	0.02	0.4	2.89	326278	110242	788810	134089	511520	436562	577515	133378	357694	445219	145017	33671	43693	570791	195508	149015	2548	312170	27450	12652	16467	49405	149769	77731	185976	1288	22987	21	17	248	263	17
1270	RCAMI1064	-2.7716	0.011129	1.9535	0.023608	NA	NA	3.09_141.14		[M+H]+		5	141.139	0.02	0.6	3.087	102834	44453	116596	86018	154075	141809	117184	49953	71019	62138	46659	115636	151272	72708	70184	51915	62632	57663	30594	49634	39209	31053	35125	29055	75995	99566	68977	102807	288	542	852	303
1271	RCAMI1415	-2.7708	0.011149	1.9528	0.023629	0.38357	-1.3824	3.08_372.31		[M+H]+		5	372.312	0.02	0.4	3.081	268427	118302	270376	8096	168263	284811	183110	134136	246806	292535	147313	2555	2125	300571	17885	13693	1865	230853	4698	1533	1408	10927	179923	49509	172209	1814	2411	1970	1749	1494	1231	1414
1272	RCAMI694	2.7703	0.011162	1.9522	0.023629	NA	NA	8.54_84.04		[M+H]+		5	84.0444	0.01	1.1	8.544	399484	355421	387892	317086	448848	475530	428137	461216	397199	396940	408600	437879	554355	541417	514742	484759	475560	536848	385575	383095	481917	417225	428236	442941	510289	425114	484600	355919	604	2231	2922	3421
1273	RCAMI1548	-2.7701	0.011168	1.952	0.023629	0.28697	-1.801	4.72_658.41		[M+H]+		5	658.413	0	0.3	4.723	95599	145292	380213	32078	251415	241863	395520	155281	214948	260989	156794	3036	1774	232484	42253	29304	5	208199	4394	4	3037	12808	116484	18769	177163	5	56318	622	5	270	312	332
1274	RCAMI886	-2.7698	0.011174	1.9518	0.023629	NA	NA	5.79_104.11		[M+H]+		5	104.107	0.03	0.7	5.791	366719	460917	501617	306796	335884	492252	359628	332815	293664	268464	301579	234843	215016	341551	239917	360673	206650	533457	152522	136430	195609	213169	279889	232709	503866	173557	653573	155146	2165	6287	7261	6631
1275	RCAMI1337	-2.7666	0.011257	1.9486	0.023785	0.42738	-1.2264	5.04_162.06		[M+H]+		5	162.055	0.02	0.4	5.043	23798	97082	63547	10738	105169	81133	80268	115924	97933	57149	142493	5814	4344	69060	23676	15295	7335	100278	2386	2076	4019	12694	119329	16048	145578	2202	80687	2748	202	1385	2218	1804
1276	RCAMI211	2.7662	0.011267	1.9482	0.023788	4.1374	2.0487	4.64_756.56		[M+H]+		5	756.556	0.03	4.1	4.638	25898	2552	28907	165962	25765	28577	20506	13836	36049	99587	19051	315587	441880	41893	328416	216096	1020867	8463	159993	496275	190143	170477	19181	142923	15612	92270	3074	44249	825	472	345	567
1277	RCAMI1622	2.7646	0.011306	1.9467	0.023836	4.7548	2.2494	3.33_398.33		[M+H]+		5	398.327	0.05	4.8	3.334	23489	4688	10320	247098	6524	10591	7543	4981	8567	12564	5542	363569	594441	11633	65320	224671	1215314	7533	230838	353659	470622	144837	5263	30264	6571	1219249	2320	1299699	1263	1218	1086	1174
1278	RCAMI271	2.7646	0.011308	1.9466	0.023836	2.8	1.4854	1.91_230.26		[M+H]+		5	230.257	0.04	2.8	1.908	77208	4952	4887	25017	6298	5211	7526	4533	7131	9926	5464	119381	125397	15637	54053	187296	20018	4764	61534	60603	81357	101709	4941	59791	5264	7448	4552	7579	6741	6822	6071	6455
1279	RCAMI1231	-2.7629	0.011352	1.9449	0.023911	0.48332	-1.0489	8.61_248.11		[M+H]+		5	248.113	0.01	0.5	8.61	92333	37209	114106	54429	164350	122946	88029	20884	52047	39358	21803	73878	54933	39036	42166	36092	41735	38507	21667	25143	28592	32109	37965	28041	72917	66474	35885	64516	225	1300	681	1365
1280	RCAMI103	-2.7616	0.011385	1.9437	0.023961	0.40638	-1.2991	2.87_245.10	Biotin	[M+H]+	YBJHBAHKTGYVGT-ZKWXMUAHSA-N	3	245.096	0.13	0.4	2.874	5639	79371	12971	2848	10516	9981	24188	39733	15332	8501	48699	1381	1266	7817	1531	1358	1564	38777	1987	1267	2149	1541	44396	1665	25540	2383	383204	2171	256	9	92	231
1281	RCAMI813	-2.7602	0.01142	1.9423	0.024017	NA	NA	2.10_386.24		[M+H]+		5	386.239	0.02	0.8	2.103	36677	29897	52601	48547	45937	51633	46996	34344	42597	38387	26526	46005	60132	37723	30693	29648	30278	30820	27625	34473	30342	25899	29093	19751	35658	40026	31412	38937	734	522	47	519
1282	RCAMI1495	-2.7588	0.011456	1.941	0.024074	0.33212	-1.5902	3.20_460.29		[M+H]+		5	460.295	0.01	0.3	3.199	93526	80679	307809	28149	207691	195475	248973	85622	170032	192196	90538	3476	3577	198847	41552	31572	108	148043	9397	95	3231	14151	91808	23599	113930	117	18755	123	98	1008	1084	97
1283	RCAMI1441	-2.7544	0.011572	1.9366	0.024299	0.36655	-1.4479	4.74_416.34		[M+H]+		5	416.337	0.01	0.4	4.737	10851	116495	46531	5705	39631	65916	54815	78082	64180	66184	84416	5738	12095	29703	4216	7550	13685	79134	5332	9656	10542	7385	50621	4138	80128	16127	1590	16759	1866	1390	1282	1200
1284	RCAMI1798	-2.7524	0.011623	1.9347	0.024386	0.427	-1.2277	3.34_344.28		[M+H]+		5	344.28	0.09	0.4	3.336	6716	121611	61977	634	48194	55983	76038	121191	88219	37715	120097	1089	1124	46591	412	1581	1143	165092	1129	936	938	1523	93752	1527	112981	742	2167	1190	1166	1138	1066	1070
1285	RCAMI738	-2.7485	0.011727	1.9308	0.024586	NA	NA	9.17_127.04		[M+H]+		5	127.039	0.01	0.8	9.174	67422	73190	74511	59795	73537	76361	88026	74998	83290	74298	75339	54065	69459	68760	60282	67331	53001	79645	49640	58994	52542	57036	76547	42989	86284	39300	100187	36923	619	6682	8159	8059
1286	RCAMI937	-2.7461	0.011791	1.9284	0.024701	NA	NA	5.85_490.29		[M+H]+		5	490.287	0.02	0.7	5.851	1258300	1167789	2214455	1156144	1726595	1648118	1853478	932698	1291974	1251441	974656	1043761	1466008	1436529	666210	780382	387092	1701140	648505	818908	766497	751768	1444521	686923	1428817	580130	1658847	471201	4099	3520	2949	3167
1287	RCAMI1528	-2.7427	0.011879	1.9252	0.024867	0.30875	-1.6955	4.24_592.37		[M+H]+		5	592.374	0.01	0.3	4.239	39891	69565	195576	7863	139073	121530	176119	65584	110286	109361	76226	63	65	114000	14627	11466	64	125424	54	56	58	2479	66239	8533	90569	69	25916	72	58	59	665	573
1288	RCAMI162	2.7404	0.011944	1.9229	0.024981	58.322	5.866	7.56_273.11		[M+H]+		5	273.108	0.01	58.3	7.556	1299	1478	1627	1258	1886	1542	1667	1441	1141	1081	1497	1523	260809	204410	160728	135936	75732	173752	789	815	1195	919	1311	738	40794	36432	51595	32369	11	135	157	177
1289	RCAMI44	-2.7366	0.012044	1.9192	0.025154	NA	NA	8.41_180.09	Galactosamine	[M+H]+	MSWZFWKMSRAUBD-GASJEMHNSA-N	3	180.087	0.02	0.8	8.41	89664	113334	121710	89318	113876	127411	126694	113050	116686	119283	109128	95172	136159	115292	93233	103028	67626	126763	58652	74072	76899	67346	95296	61306	124577	68811	134381	58363	105	605	414	543
1290	RCAMI535	2.7366	0.012045	1.9192	0.025154	NA	NA	7.12_226.11		[M+H]+		5	226.105	0.01	1.4	7.123	32511	19100	25940	49575	29964	26633	29930	21786	27450	32644	24410	54081	56756	33125	29789	48738	69959	25218	53334	55765	57041	47599	27135	34909	14196	102159	7736	124369	782	1520	1273	1566
1291	RCAMI1667	-2.731	0.012198	1.9137	0.025454	NA	NA	5.09_268.17		[M+H]+		5	268.169	0.06	0.5	5.091	69585	45298	90902	82299	20653	79244	32394	79178	138003	60968	21647	30788	45910	44510	55716	22	105374	55500	37419	22	23	21	68030	20	21	26271	50334	22131	1152	1020	1141	806
1292	RCAMI624	2.7277	0.012289	1.9105	0.025613	NA	NA	9.67_243.03		[M+H]+		5	243.027	0.01	1.3	9.666	133803	109381	125019	127784	143000	161313	98927	82716	115121	93071	109721	55277	141679	150363	158861	175868	171052	150720	143089	95869	103060	128572	161357	161460	240875	72887	253968	46920	129	1693	2241	2319
1293	RCAMI1011	-2.7275	0.012293	1.9103	0.025613	NA	NA	1.31_444.32		[M+H]+		5	444.317	0.04	0.7	1.314	315036	170455	485912	376060	396250	354617	460866	161055	260003	252682	159613	332346	574577	210862	193413	173777	186424	222166	146005	188396	140116	120392	174776	117558	236711	283590	248176	308416	553	1272	646	919
1294	RCAMI287	2.7259	0.01234	1.9087	0.025691	2.5986	1.3777	4.68_704.52		[M+H]+		5	704.524	0.01	2.6	4.682	14153	1842	12093	57184	16401	19062	14217	8864	25235	35934	11825	99670	136465	28515	114502	63430	77862	6378	50252	143173	63788	61019	12560	64463	21583	13686	1269	3244	601	436	355	283
1295	RCAMI671	2.7253	0.012357	1.9081	0.025706	NA	NA	8.99_695.13		[M+H]+		5	695.135	0.01	1.2	8.991	255875	239784	238292	150838	210684	195299	178088	224349	169949	201000	212684	157241	206543	251304	330232	305782	204156	290938	210113	192291	204548	240022	263974	265484	391774	86600	313586	69689	60	103	175	137
1296	RCAMI29	2.7241	0.012388	1.907	0.025752	NA	NA	9.76_261.04	Glucose-6-phosphate	[M+H]+	NBSCHQHZLSJFNQ-GASJEMHNSA-N	1	261.037	0.01	1.3	9.762	66572	56075	56715	49635	64596	56418	43720	34664	47077	35997	47037	25674	63802	65147	73363	74858	70959	65014	64640	42668	41440	54835	74612	61853	89881	31877	92353	21346	239	885	786	1044
1297	RCAMI716	-2.7228	0.012424	1.9057	0.025806	NA	NA	9.29_97.03		[M+H]+		5	97.0285	0.01	0.9	9.287	102109	116626	111357	101664	114863	122887	124764	112104	114004	114752	123831	102162	105373	96143	92646	113554	75157	109641	90296	109088	112161	105191	115222	95977	124752	77681	118194	68058	345	3280	3270	3791
1298	RCAMI693	2.722	0.012448	1.9049	0.025835	NA	NA	8.99_119.04		[M+H]+		5	119.035	0.01	1.2	8.987	56711	49907	50660	37397	47750	42585	45363	45491	42690	45857	45476	37763	51736	53617	59846	62256	46762	61962	47763	43771	43250	48885	59603	50524	68126	27616	60117	22382	125	257	335	322
1299	RCAMI1332	-2.7207	0.012485	1.9036	0.025892	0.43019	-1.217	2.37_511.33		[M+H]+		5	511.328	0.01	0.4	2.365	128244	43454	268789	78582	168826	148598	184792	58445	132524	179716	55053	19909	18933	168706	80373	61798	2526	91633	25585	11599	15487	39327	62413	52678	57747	1456	4462	2381	2227	1424	1578	460
1300	RCAMI673	2.7188	0.012538	1.9018	0.025983	NA	NA	5.51_498.35		[M+H]+		5	498.345	0.01	1.2	5.506	77393	74893	61654	64436	56710	64654	91980	106527	86056	84818	101865	86492	123781	90350	78097	83438	101851	90411	114722	110917	101161	76173	109815	84054	105139	208867	77295	235548	521	228	16	157
1301	RCAMI583	2.7178	0.012565	1.9008	0.026019	NA	NA	5.74_510.33		[M+H]+		5	510.331	0.02	1.3	5.735	55627	46950	42945	55891	30190	34465	58969	64870	49827	47276	48336	92301	102434	45708	61462	57637	89667	54485	82242	87251	88839	65782	50979	59805	54588	114694	13665	128295	1265	1295	1259	1250
1302	RCAMI1294	-2.7137	0.012681	1.8968	0.026239	0.44781	-1.159	2.61_555.35		[M+H]+		5	555.355	0.01	0.4	2.607	86761	33184	175473	57801	113806	101681	120993	42072	85973	118137	39270	20047	22333	105261	55380	41243	1445	61671	21711	11311	14623	30694	43951	36040	42299	11	2091	921	1694	1386	9	845
1303	RCAMI649	2.7123	0.012723	1.8954	0.026304	NA	NA	9.90_527.16		[M+H]+		5	527.158	0.01	1.2	9.9	29846	31307	41351	41768	40211	36120	38617	39006	33332	30498	30803	46654	65320	34360	46180	57359	42106	44338	40049	48568	49949	43585	46398	28272	53088	15746	85491	16325	121	469	738	2535
1304	RCAMI659	2.7082	0.01284	1.8914	0.026528	NA	NA	9.77_127.04		[M+H]+		5	127.039	0.01	1.2	9.768	261310	252376	241837	203106	243618	260181	194442	164847	200020	168964	192293	120951	238970	267879	297665	290710	284704	280937	257758	186146	187770	241754	269735	273554	389730	147364	438323	95878	726	9760	11200	11448
1305	RCAMI422	2.7075	0.01286	1.8907	0.026549	NA	NA	5.48_516.31		[M+H]+		5	516.308	0.01	1.7	5.482	1118006	468808	757492	1028030	215790	634898	345184	387020	267881	781952	292619	1308534	1619453	835602	1066316	963856	1241668	415141	1350696	1409362	1292174	1136169	383604	962477	367140	1644317	234083	1707862	1340	1457	1149	1401
1306	RCAMI571	2.7024	0.01301	1.8857	0.026825	NA	NA	8.62_365.11		[M+H]+		5	365.106	0.02	1.4	8.615	156217	108112	129040	212757	133350	123878	134384	99359	120756	133537	112189	207486	318760	147217	190710	198270	272320	123774	183084	207301	201397	171157	105760	169053	115718	360991	107739	409336	8829	32615	28697	85800
1307	RCAMI210	2.7019	0.013023	1.8853	0.026825	4.1407	2.0499	3.25_398.33		[M+H]+		5	398.327	0.03	4.1	3.245	126618	5267	24818	550566	14399	28100	11923	7577	13405	40516	7532	592910	903272	28198	223537	508887	1841294	9389	482370	599836	712245	409186	7754	168839	8508	688026	1940	373973	1258	1052	866	1212
1308	RCAMI1348	-2.7018	0.013025	1.8852	0.026825	0.42046	-1.2499	2.17_467.30		[M+H]+		5	467.304	0.01	0.4	2.173	178385	52121	381807	93731	226559	205913	239493	68459	175324	236806	63904	24895	21988	232678	109014	82349	4103	110320	29983	11917	17443	50457	76321	72238	69031	3514	10044	4545	3055	1095	2246	3188
1309	RCAMI804	-2.7011	0.013048	1.8845	0.026825	NA	NA	8.39_97.03		[M+H]+		5	97.0285	0.02	0.8	8.393	75675	93341	107658	74613	95221	123158	139171	113447	107303	113614	95356	85045	119490	96351	85856	97513	63111	111926	53703	62940	67716	59785	85345	55482	113817	62317	124011	55667	269	3486	3515	2969
1310	RCAMI1397	-2.701	0.01305	1.8844	0.026825	0.39601	-1.3364	5.93_858.49		[M+H]+		5	858.491	0	0.4	5.931	34520	47088	132314	56302	72887	71492	101019	38646	62392	68893	50922	55533	84407	50978	35767	31026	27555	52499	8642	8336	6004	5357	3062	12	47612	30521	55754	26918	134	151	133	205
1311	RCAMI1551	-2.7008	0.013054	1.8843	0.026825	0.28338	-1.8192	4.73_680.42		[M+H]+		5	680.424	0.01	0.3	4.726	28844	151833	206331	40	182987	143860	269674	130590	153401	105226	159943	43	44	118513	4024	1153	44	216655	37	38	40	377	92486	945	174444	47	74600	49	40	41	40	39
1312	RCAMI596	2.6995	0.013094	1.8829	0.026886	NA	NA	1.45_650.43		[M+H]+		5	650.432	0.01	1.3	1.446	50439	50675	63778	49100	57117	63589	62749	62365	46270	55616	45636	64687	91692	48689	46675	62209	48668	89245	101912	100757	75710	67634	95456	63023	62260	70825	59747	69161	1636	3169	523	677
1313	RCAMI800	-2.6978	0.013144	1.8813	0.026961	NA	NA	8.88_97.03		[M+H]+		5	97.0286	0.02	0.8	8.877	51711	58750	76037	57245	62074	76059	75564	59994	63416	64631	61988	55611	85144	67358	54544	63642	43762	67519	30728	37018	40269	33531	47597	30105	71537	40305	68972	33492	324	3172	3126	3192
1314	RCAMI1523	-2.6975	0.013153	1.881	0.026961	0.31231	-1.6789	3.95_570.36		[M+H]+		5	570.361	0.01	0.3	3.949	32007	79562	193802	1345	147321	129148	187227	77624	113486	107153	84937	10	10	112845	9296	5395	10	152962	9	601	9	9	75657	3487	103609	11	23170	12	9	407	9	414
1315	RCAMI241	2.6972	0.01316	1.8807	0.026961	3.5129	1.8127	3.57_370.30		[M+H]+		5	370.296	0.04	3.5	3.57	16820	3636	6616	123550	4562	8051	4402	4020	5234	10315	3911	230485	249779	6693	47590	132833	398656	5026	124172	198020	189355	97464	3173	28285	4738	476281	1770	416297	1315	887	1037	1250
1316	RCAMI711	-2.6966	0.013179	1.8801	0.02698	NA	NA	9.29_127.04		[M+H]+		5	127.039	0.01	0.9	9.289	112689	128239	127673	114429	129195	134894	135822	123378	128971	124867	134996	110589	116762	112170	105460	123540	88344	126337	100522	119205	123567	118421	125812	104429	136498	90065	136847	78005	702	7004	8211	7767
1317	RCAMI847	-2.6955	0.01321	1.8791	0.027022	NA	NA	1.94_386.24		[M+H]+		5	386.241	0.02	0.8	1.938	38669	29106	56171	56261	50448	64429	54604	36617	47176	42443	29289	49379	66015	41526	37671	33193	29093	33326	29731	33655	32804	27045	32388	21089	40789	20036	33310	19048	74	1153	1509	2042
1318	RCAMI1638	-2.6944	0.013244	1.878	0.02707	0.39188	-1.3515	2.81_416.27		[M+H]+		5	416.268	0.05	0.4	2.812	20	112612	109436	20	99100	87852	126597	82697	82380	56488	108067	22	22	60227	19	20	22	184517	18	19	20	19	94166	18	151857	24	6385	25	3886	1878	1226	1182
[truncated: 1,377 more rows]

## Sheet: PrimaryMetaboliteData
	ColumnID	t.stat	p.value	X.log10.p.	FDR	Fold.Change	log2.FC.	BinBase.name	ret.index	quant.mz	BB.id	mass.spec	PubChem	KEGG	InChI.Key	ClovisF3Met.13	ClovisF3Met.14	ClovisF3Met.15	ClovisF3Met.16	ClovisF3Met.17	ClovisF3Met.18	ClovisF3Met.19	ClovisF3Met.20	ClovisF3Met.21	ClovisF3Met.22	ClovisF3Met.23	ClovisF3Met.24	RockMet.1	RockMet.10	RockMet.11	RockMet.12	RockMet.2	RockMet.3	RockMet.4	RockMet.5	RockMet.6	RockMet.7	RockMet.8	RockMet.9	Pool1	Pool2	Pool3
[truncated: 525 more rows]

[truncated: 1 more sheets: LipidData]
