# Supplementary material for: Exploring the Wilderness within: An Integrative Metabolomics and Transcriptomics Study on Near-Wild and Colonized Aedes aegypti
Source: Insects. 2024 Jul 6;15(7):507. doi: 10.3390/insects15070507 (PMC11277204; doi:10.3390/insects15070507)
Supplement: Supplementary file 1 [file insects-15-00507-s001.zip › Supplemental File S2_ChemRICH_result.xlsx]

## Sheet: ChemRICH_Results
Cluster name	Cluster size	p-values	FDR	Key compound	Altered metabolites	Increased	Decreased	Increased ratio	Altered Ratio
Unsaturated_triglycerides	50	2e-13	8.2e-12	TAG 42:3;	24	16	8	0.7	0.5
Unsaturated_phosphatidylcholines	29	4.2e-11	8.5e-10	PC p-38:5; or PC o-38:6;	17	4	13	0.2	0.6
histidine	3	7.8e-10	1e-08	Histidine	3	1	2	0.3	1
ceramides	9	5.9e-07	5.9e-06	Ceramide d33:1;	7	0	7	0	0.8
imidazoles	3	1.5e-06	9.9e-06	Creatinine	3	0	3	0	1
imino acids	4	1.5e-06	9.9e-06	Hydroxyproline	4	2	2	0.5	1
pyrimidine nucleotides	3	3.4e-06	1.8e-05	UMP	3	0	3	0	1
azoles	3	3.5e-06	1.8e-05	4-Methyl-1H-pyrazole	3	1	2	0.3	1
pyridines	4	8.7e-06	3.9e-05	4-Pyridoxic acid	3	2	1	0.7	0.8
pyrimidines	3	1.8e-05	7.2e-05	Cytosine	3	1	2	0.3	1
sulfur compounds	3	2.5e-05	9.1e-05	Methionine	3	1	2	0.3	1
phosphatidylethanolamines	7	6.3e-05	0.00021	PE 36:1;	5	0	5	0	0.7
Saturated_triglycerides	8	9e-05	0.00028	TAG 54:0;	6	6	0	1	0.8
UnSaturated FA	8	0.00011	0.0003	FA 20:4; (arachidonic acid)	3	3	0	1	0.4
guanine nucleotides	4	0.00015	0.00041	Inosine-5'-monophosphate	3	3	0	1	0.8
purine nucleosides	6	0.00022	0.00056	Guanosine	4	3	1	0.8	0.7
amino acids, aromatic	5	0.00051	0.0012	5-Hydroxytryptophan	4	0	4	0	0.8
Saturated_phosphatidylcholines	6	0.00061	0.0014	Glycerophosphocholine	4	1	3	0.2	0.7
disaccharides	4	0.0028	0.006	sucrose	3	0	3	0	0.8
guanidines	4	0.0031	0.0062	Creatine	2	1	1	0.5	0.5
biogenic amines	3	0.0037	0.0068	Histamine	2	2	0	1	0.7
hydroxyquinolines	3	0.0037	0.0068	Kynurenic acid	2	1	1	0.5	0.7
amino acids, basic	6	0.0045	0.0079	Homoarginine	2	1	1	0.5	0.3
trimethyl ammonium compounds	4	0.0052	0.0087	Methacholine	3	0	3	0	0.8
adenine nucleotides	3	0.0069	0.011	dAMP	2	2	0	1	0.7
lysophosphatidylcholines	9	0.034	0.052	LPC 18:3;	4	4	0	1	0.4
butyrates	3	0.037	0.055	2-aminobutyric acid	2	0	2	0	0.7
sphingomyelins	3	0.042	0.061	SM d37:1;	2	1	1	0.5	0.7
carnitine	8	0.045	0.062	Butyrobetaine	3	2	1	0.7	0.4
glucosephosphates	6	0.049	0.066	glucose-6-phosphate	3	2	1	0.7	0.5
adenosine	5	0.056	0.073	S-Adenosyl-homocysteine	2	1	1	0.5	0.4
amino acids	8	0.081	0.1	threonine	3	1	2	0.3	0.4
dipeptides	12	0.091	0.11	Gly-Pro	3	2	1	0.7	0.2
amino acids, acidic	3	1	1	N-Methylglutamic acid	1	0	1	0	0.3
amino acids, branched-chain	3	1	1	N-Methylvaline	1	1	0	1	0.3
diglycerides	5	1	1	Diacylglyceride 34:1;	1	0	1	0	0.2
flavins	3	1	1	Nicotinamide adenine dinucleotide	0	0	0	0	0
flavonoids	6	1	1	6-Methylchromanone	1	0	1	0	0.2
purinones	3	1	1	hypoxanthine	1	0	1	0	0.3
Saturated FA	6	1	1	FA 14:0; (myristic acid)	1	0	1	0	0.2

## Sheet: Compound_ChemRICH
Compound.Name	InChiKeys	Pubchem.ID	SMILES	pvalue	foldchange	CID	ClusterNumber	xlogp	ClusterLabel	TreeLabels	FDR
3-Hydroxykynurenine	VCKPUUFAIGNJHC-UHFFFAOYSA-N	89	C1=CC(=C(C(=C1)O)N)C(=O)CC(C(=O)O)N	6.4e-08	0.4	89	61	-2.731			1.9e-05
gamma-Aminobutyric acid (GABA)	BTCSSZJGUNDROE-UHFFFAOYSA-N	119	C(CC(=O)O)CN	8.6e-06	0.6	119	62	-0.668	butyrates	a	0.0024
Butyrobetaine	JHPNVNIEXXLNTR-UHFFFAOYSA-O	134	C[N+](C)(C)CCCC(=O)O	2.1e-05	0.5	134	65	-0.23	carnitine	b	0.0057
5-Aminovaleric acid	JJMDCOVWQOJGCB-UHFFFAOYSA-N	138	C(CCN)CC(=O)O	5.7e-07	0.4	138	62	-0.31	amino acids	a	0.00017
5-Hydroxytryptophan	LDCYZAJDBXYCGN-UHFFFAOYSA-N	144	C1=CC2=C(C=C1O)C(=CN2)CC(C(=O)O)N	1.2e-05	0.6	144	25	-2.315	amino acids, aromatic		0.0033
Agmatine	QYPPJABKJHAVHS-UHFFFAOYSA-N	199	C(CCN=C(N)N)CN	0.21	1.2	199	35	-0.904	guanidines	c	1
DL-Arginine	ODKSFYDXXFIFQN-UHFFFAOYSA-N	232	C(CC(C(=O)O)N)CN=C(N)N	0.81	1	232	28	-3.585	amino acids, basic	d	1
beta-Alanine	UCMIRNVEIXFBKS-UHFFFAOYSA-N	239	C(CN)C(=O)O	0.74	1	239	26	-1.026	amino acids	e	1
Betaine	KWIUHFFTVRNATP-UHFFFAOYSA-N	247	C[N+](C)(C)CC(=O)[O-]	0.00079	0.8	247	49	-1.227	trimethyl ammonium compounds	f	0.19
Choline	OEYIOHPDSNJKLS-UHFFFAOYSA-N	305	C[N+](C)(C)CCO	0.23	1	305	48	-0.837	ethanolamines		1
4-Guanidinobutyric acid	TUHVEAJXIMEOSA-UHFFFAOYSA-N	500	C(CC(=O)O)CN=C(N)N	0.016	1.4	500	65	-0.946	guanidines	b	1
Creatine	CVSVTCORWBXHQV-UHFFFAOYSA-N	586	CN(CC(=O)O)C(=N)N	5.8e-05	0.6	586	49	-2.404	guanidines	f	0.015
Creatinine	DDRJAANPRJIHGJ-UHFFFAOYSA-N	588	CN1CC(=O)N=C1N	8.1e-06	0.6	588	49	-0.126	imidazoles	f	0.0023
Cytosine	OPTASPLRGRRNAP-UHFFFAOYSA-N	597	C1=C(NC(=O)N=C1)N	7.1e-08	0.4	597	46	-0.784	pyrimidines	g	2.1e-05
Ethanolamine	HZAXFHJVJLSVMW-UHFFFAOYSA-N	700	C(CO)N	0.19	1.1	700	70	-1.275	flavonoids	h	1
Glycine	DHMQDGOQFOQNFH-UHFFFAOYSA-N	750	C(C(=O)O)N	0.83	1	750	26	-3.35	amino acids	e	1
Histamine	NTYJJOPFIAHURM-UHFFFAOYSA-N	774	C1=C(NC=N1)CCN	7e-08	1.6	774	39	-0.748	biogenic amines		2.1e-05
hypoxanthine	FDGQSTZJBFJUBT-UHFFFAOYSA-N	790	C1=NC2=C(N1)C(=O)N=CN2	0.0011	0.43	790	21	0.556	purinones	i	0.26
Imidazole	RAXXELZNTBOGNW-UHFFFAOYSA-N	795	C1=CN=CN1	3.2e-05	0.4	795	39	-0.038	imidazoles		0.0085
2,6-Diaminopimelic acid	GMKMEZVLHJARHF-UHFFFAOYSA-N	865	C(CC(C(=O)O)N)CC(C(=O)O)N	0.00023	1.5	865	36	-3.464	pimelic acids		0.058
Nicotinamide	DFPAKSUCGFBDDF-UHFFFAOYSA-N	936	C1=CC(=CN=C1)C(=O)N	0.0041	3.5	936	44	-1.236	pyridines		0.89
Nicotinic acid	PVNIIMVLHYAWGP-UHFFFAOYSA-N	938	C1=CC(=CN=C1)C(=O)O	0.054	1.2	938	44	-0.508	pyridines		1
4-Aminobenzoic acid	ALYNCZNDIQEVRV-UHFFFAOYSA-N	978	C1=CC(=CC=C1C(=O)O)N	0.051	1.3	978	63	-0.143	para-aminobenzoates	j	1
FA 16:0; (palmitic acid)	IPCSVZSSVZVIGE-UHFFFAOYSA-N	985	CCCCCCCCCCCCCCCC(=O)O	0.82	1	985	5	7.57	Saturated FA		1
Phenylacetaldehyde	DTUQWGWMVIHBKE-UHFFFAOYSA-N	998	C1=CC=C(C=C1)CC=O	0.43	0.7	998	45	1.667	aldehydes		1
Putrescine	KIDHWZJUCRJVML-UHFFFAOYSA-N	1045	C(CCN)CN	0.15	0.8	1045	16	-0.626	biogenic amines		1
Pyridine	JUJWROOIHBZHMG-UHFFFAOYSA-N	1049	C1=CC=NC=C1	0.0037	0.8	1049	44	-0.041	pyridines		0.81
Spermine	PFNFFQXMRSDOHW-UHFFFAOYSA-N	1103	C(CCNCCCN)CNCCCN	0.14	1.3	1103	16	-0.682	spermidine		1
Taurine	XOAAWQZATWQOTB-UHFFFAOYSA-N	1123	C(CS(=O)(=O)O)N	0.36	1.1	1123	16	-1.678	alkanesulfonic acids		1
Thiamine	JZRWCGZRTZMZEH-UHFFFAOYSA-N	1130	CC1=C(SC=[N+]1CC2=CN=C(N=C2N)C)CCO	0.0021	0.8	1130	69	-0.461	azoles		0.47
4-Methyl-5-thiazoleethanol	BKAWJIRCKVUVED-UHFFFAOYSA-N	1136	CC1=C(SC=N1)CCO	0.015	0.8	1136	69	0.124	azoles		1
TMAO	UYPYRKYUKCHHIB-UHFFFAOYSA-N	1145	C[N+](C)(C)[O-]	0.0011	0.7	1145	16	-0.618	methylamines		0.26
Urea	XSQUKJJJFZCRTK-UHFFFAOYSA-N	1176	C(=O)(N)N	6.1e-05	0.5	1176	35	-1.686	polymers	c	0.016
Methacholine	NZWOPGCLSHLLPA-UHFFFAOYSA-N	1993	CC(C[N+](C)(C)C)OC(=O)C	0.00035	0.7	1993	9	0.363	trimethyl ammonium compounds		0.086
Actrarit	MROJXXOCABQVEF-UHFFFAOYSA-N	2018	CC(=O)NC1=CC=C(C=C1)CC(=O)O	0.85	1	2018	63	-0.223	phenylacetates	j	1
Arcaine	HGMDNMBBCKDWTQ-UHFFFAOYSA-N	2227	C(CCN=C(N)N)CN=C(N)N	0.24	1	2227	35	-1.182	guanidines	c	1
Caffeine	RYYVLZVUVIJVGH-UHFFFAOYSA-N	2519	CN1C=NC2=C1C(=O)N(C(=O)N2C)C	0.67	0.7	2519	21	-0.495	purinones	i	1
4-Methyl-1H-pyrazole	RIKMMFOAQPJVMX-UHFFFAOYSA-N	3406	CC1=CNN=C1	0.001	1.2	3406	46	0.973	azoles	g	0.24
Kynurenic acid	HCZHHEIFKROPDY-UHFFFAOYSA-N	3845	C1=CC=C2C(=C1)C(=O)C=C(N2)C(=O)O	2.7e-05	0.6	3845	43	0.665	hydroxyquinolines	k	0.0073
FA 12:0; (lauric acid)	POULHZVOKOAJMA-UHFFFAOYSA-N	3893	CCCCCCCCCCCC(=O)O	0.63	0.93	3893	5	5.294	Saturated FA		1
N-Methylvaline	AKCRVYNORCOYQT-UHFFFAOYSA-N	4378	CC(C)C(C(=O)O)NC	0.0098	1.3	4378	38	0.387	amino acids, branched-chain		1
Prochlorperazine	WIKYUJGCLQQFNW-UHFFFAOYSA-N	4917	CN1CCN(CC1)CCCN2C3=CC=CC=C3SC4=C2C=C(C=C4)Cl	0.81	2.7	4917	50	2.669	phenothiazines		1
Hydroxyproline	PMMYEEVYMWASQN-DMTCNVIQSA-N	5810	C1[C@H](CN[C@@H]1C(=O)O)O	3.2e-05	0.8	5810	53	-0.786	imino acids		0.0085
Serine	MTCFGRXMJLQNBG-REOHCLBHSA-N	5951	C([C@@H](C(=O)O)N)O	0.55	1.2	5951	60	-3.956	amino acids	l	1
glucose-6-phosphate	NBSCHQHZLSJFNQ-GASJEMHNSA-N	5958	C([C@@H]1[C@H]([C@@H]([C@H](C(O1)O)O)O)O)OP(=O)(O)O	1.9e-05	2.3	5958	29	-3.355	glucosephosphates		0.0052
Aspartic acid	CKLJMWTZIZZHCS-REOHCLBHSA-N	5960	C([C@@H](C(=O)O)N)C(=O)O	0.21	0.8	5960	42	-3.707	amino acids, acidic		1
Glutamine	ZDXPYRJPNDTMRX-VKHMYHEASA-N	5961	C(CC(=O)N)[C@@H](C(=O)O)N	0.21	1.1	5961	36	-4.077	amino acids, basic		1
Lysine	KDXKERNSBIXSRK-YFKPBYRVSA-N	5962	C(CCN)C[C@@H](C(=O)O)N	0.0077	1.3	5962	36	-2.949	protein hydrolysates		1
sucrose	CZMRCDWAGMRECN-UGDNZRGBSA-N	5988	C([C@@H]1[C@H]([C@@H]([C@H]([C@H](O1)O[C@]2([C@H]([C@@H]([C@H](O2)CO)O)O)CO)O)O)O)O	0.00023	0.062	5988	3	-3.277	disaccharides	m	0.058
Cholesterol	HVYWMOMLDIMFJA-DPAQBDIFSA-N	5997	C[C@H](CCCC(C)C)[C@H]1CC[C@@H]2[C@@]1(CC[C@H]3[C@H]2CC=C4[C@@]3(CC[C@@H](C4)O)C)C	0.84	1	5997	68	10.518	cholestenes	n	1
UMP	DJJCXFVJDGTHFX-XVFCMESISA-N	6030	C1=CN(C(=O)NC1=O)[C@H]2[C@@H]([C@@H]([C@H](O2)COP(=O)(O)O)O)O	9.4e-05	0.6	6030	40	-3.775	pyrimidine nucleotides		0.024
Quinolone	LISFMEBWQUVKPJ-UHFFFAOYSA-N	6038	C1=CC=C2C(=C1)C=CC(=O)N2	0.15	0.8	6038	43	0.491	hydroxyquinolines	k	1
Tyrosine	OUYCCCASQSFEME-QMMMGPOBSA-N	6057	C1=CC(=CC=C1C[C@@H](C(=O)O)N)O	0.00012	0.5	6057	24	-2.711	amino acids, aromatic		0.03
cAMP	IVOMOUWHDPKRLL-KQYNXXCUSA-N	6076	C1[C@@H]2[C@H]([C@H]([C@@H](O2)N3C=NC4=C(N=CN=C43)N)O)OP(=O)(O1)O	0.19	0.9	6076	14	-3.436	adenine nucleotides	o	1
AMP	UDMBCSSLTHHNCD-KQYNXXCUSA-N	6083	C1=NC2=C(C(=N1)N)N=CN2[C@H]3[C@@H]([C@@H]([C@H](O3)COP(=O)(O)O)O)O	0.0052	1.1	6083	14	-4.025	adenine nucleotides	o	1
Aniline	PAYRUJLWNCNPSJ-UHFFFAOYSA-N	6115	C1=CC=C(C=C1)N	6.2e-05	0.8	6115	50	0.535	aniline compounds		0.016
Cytidine-5'-monophosphate	IERHLVCPSMICTF-XVFCMESISA-N	6131	C1=CN(C(=O)N=C1N)[C@H]2[C@@H]([C@@H]([C@H](O2)COP(=O)(O)O)O)O	0.0018	0.7	6131	58	-3.851	pyrimidine nucleotides		0.41
Methionine	FFEARJCKVFRZRR-BYPYZUCNSA-N	6137	CSCC[C@@H](C(=O)O)N	4.7e-09	0.6	6137	54	-1.853	sulfur compounds	p	1.4e-06
Phenylalanine	COLNVLDHVKWLRT-QMMMGPOBSA-N	6140	C1=CC=C(C=C1)C[C@@H](C(=O)O)N	0.019	0.8	6140	45	-1.575	amino acids, aromatic		1
Maltose	GUBGYTABKSRVRQ-QUYVBRFLSA-N	6255	C([C@@H]1[C@H]([C@@H]([C@H]([C@H](O1)O[C@@H]2[C@H](O[C@H]([C@@H]([C@H]2O)O)O)CO)O)O)O)O	0.23	0.9	6255	3	-3.663	disaccharides	m	1
Histidine	HNDVDQJCIGZPNO-YFKPBYRVSA-N	6274	C1=C(NC=N1)C[C@@H](C(=O)O)N	1.3e-07	1.5	6274	33	-3.429	histidine	q	3.8e-05
threonine	AYFVYJQAPQTCCC-GBXIJSLDSA-N	6288	C[C@H]([C@@H](C(=O)O)N)O	1.5e-08	2.6	6288	60	-3.496	amino acids	l	4.6e-06
Tryptophan	QIVBCDIJIAJPQS-VIFPVBQESA-N	6305	C1=CC=C2C(=C1)C(=CN2)C[C@@H](C(=O)O)N	0.0053	0.7	6305	25	-2.023	amino acids, aromatic		1
Isoleucine	AGPKZVBTJJNPAG-WHFBIAKZSA-N	6306	CC[C@H](C)[C@@H](C(=O)O)N	0.081	0.9	6306	38	-1.6	amino acids, branched-chain		1
Arginine	ODKSFYDXXFIFQN-BYPYZUCNSA-N	6322	C(C[C@@H](C(=O)O)N)CN=C(N)N	0.17	1	6322	28	-3.585	amino acids, basic	d	1
Methylpropionic acid	KQNPFQTWMSNSAP-UHFFFAOYSA-N	6590	CC(C)C(=O)O	0.98	1	6590	26	0.466	butyrates	e	1
pantothenic acid	GHOKWGTUZJEAQD-ZETCQYMHSA-N	6613	CC(C)(CO)[C@H](C(=O)NCCC(=O)O)O	0.1	0.5	6613	9	-1.343	beta-alanine		1
2-aminobutyric acid	QWCKQJZIFLGMSD-UHFFFAOYSA-N	6657	CCC(C(=O)O)N	5.5e-11	0.34	6657	42	-2.466	butyrates		1.7e-08
4-Pyridoxic acid	HXACOUQIXZGNBF-UHFFFAOYSA-N	6723	CC1=NC=C(C(=C1O)C(=O)O)CO	7e-05	2.2	6723	25	-0.835	pyridines		0.018
Pyroglutamic acid	ODHCTXKNWHHXJC-VKHMYHEASA-N	7405	C1CC(=O)N[C@@H]1C(=O)O	0.035	1.2	7405	41	-0.827	imino acids		1
epsilon-caprolactam	JBKVHLHDHHXQEQ-UHFFFAOYSA-N	7768	C1CCC(=O)NCC1	0.0018	0.49	7768	23	0.404	lactams	r	0.41
Cyclohexanamine	PAFZNILMFXTMIY-UHFFFAOYSA-N	7965	C1CCC(CC1)N	0.074	0.9	7965	16	1.262	cyclohexanes		1
octadecanol	GLDOVTGHNKAZLK-UHFFFAOYSA-N	8221	CCCCCCCCCCCCCCCCCCO	0.33	6.3	8221	3	8.817	fatty alcohols	m	1
Homoarginine	QUOGESRFPZDMMT-YFKPBYRVSA-N	9085	C(CCN=C(N)N)C[C@@H](C(=O)O)N	8.1e-09	3.9	9085	28	-3.227	amino acids, basic	d	2.5e-06
Citrulline	RHGKLRLOHDJJDR-BYPYZUCNSA-N	9750	C(C[C@@H](C(=O)O)N)CNC(=O)N	0.55	1.1	9750	47	-3.909	amino acids	s	1
FA 17:0; (margaric acid)	KEMQGTRYUADPNZ-UHFFFAOYSA-N	10465	CCCCCCCCCCCCCCCCC(=O)O	0.054	1.3	10465	5	8.139	Saturated FA		1
FA 28:0; (montanic acid)	UTOPWMOLSKOLTQ-UHFFFAOYSA-N	10470	CCCCCCCCCCCCCCCCCCCCCCCCCCCC(=O)O	0.093	1.2	10470	5	14.398	Saturated FA		1
Abietic acid	RSWGJHLUYNHPMX-ONCXSQPRSA-N	10569	CC(C)C1=CC2=CC[C@@H]3[C@@]([C@H]2CC1)(CCC[C@@]3(C)C(=O)O)C	0.003	1.7	10569	68	6.113	diterpenes, abietane	n	0.66
Carnitine	PHIQHXFUZVPYII-ZCFIWIBFSA-N	10917	C[N+](C)(C)C[C@@H](CC(=O)[O-])O	0.95	1	10917	9	-1.741	trimethyl ammonium compounds		1
FA 14:0; (myristic acid)	TUNFSRHWOTWDNC-UHFFFAOYSA-N	11005	CCCCCCCCCCCCCC(=O)O	0.0029	0.76	11005	5	6.432	Saturated FA		0.64
TAG 48:0;	PVNIQBQSYATKKL-UHFFFAOYSA-N	11147	CCCCCCCCCCCCCCCC(=O)OCC(COC(=O)CCCCCCCCCCCCCCC)OC(=O)CCCCCCCCCCCCCCC	0.034	1.9	11147	4	23.29	Saturated_triglycerides		1
TAG 42:0;	DUXYWXYOBMKGIN-UHFFFAOYSA-N	11148	CCCCCCCCCCCCCC(=O)OCC(COC(=O)CCCCCCCCCCCCC)OC(=O)CCCCCCCCCCCCC	0.74	1	11148	4	19.876	Saturated_triglycerides		1
dAMP	KHWCHTKSEGGWEX-RRKCRQDMSA-N	12599	C1[C@@H]([C@H](O[C@H]1N2C=NC3=C(N=CN=C32)N)COP(=O)(O)O)O	1.3e-05	1.7	12599	14	-3.424	adenine nucleotides	o	0.0036
Homoserine	UKAUYVFTDYCKQA-VKHMYHEASA-N	12647	C(CO)[C@@H](C(=O)O)N	0.51	1	12647	42	-3.598	amino acids		1
FA 15:0; (pentadecylic acid)	WQEPLUUGTLDZJY-UHFFFAOYSA-N	13849	CCCCCCCCCCCCCCC(=O)O	0.32	1.1	13849	5	7.001	Saturated FA		1
1,4-Cyclohexanedicarboxylic acid	PXGZQGDTEZPERC-UHFFFAOYSA-N	14106	C1CC(CCC1C(=O)O)C(=O)O	0.46	0.9	14106	5	0.252	cyclohexanes		1
Stavudine	XNKLLVCARDGLGL-JGVFFNPUSA-N	18283	CC1=CN(C(=O)NC1=O)[C@H]2C=C[C@H](O2)CO	0.0058	38	18283	40	-0.718	thymidine		1
Galactosamine	MSWZFWKMSRAUBD-GASJEMHNSA-N	24154	C([C@@H]1[C@@H]([C@@H]([C@H](C(O1)O)N)O)O)O	0.012	0.8	24154	10	-1.764	glucosephosphates		1
Pizotifen	FIADGNVRKBPQEU-UHFFFAOYSA-N	27400	CN1CCC(=C2C3=C(CCC4=CC=CC=C42)SC=C3)CC1	0.029	0.7	27400	50	2.677	sulfur compounds		1
1-Methyladenosine	GFYLSDSUCHVORB-IOSLPCCCSA-N	27476	CN1C=NC2=C(C1=N)N=CN2[C@H]3[C@@H]([C@@H]([C@H](O3)CO)O)O	0.49	0.9	27476	14	-0.596	adenosine	o	1
Glutamic acid	WHUUTDBJXJRKMK-VKHMYHEASA-N	33032	C(CC(=O)O)[C@@H](C(=O)O)N	0.54	1	33032	59	-3.349	amino acids, acidic		1
S-Adenosyl-methionine	MEFKEPWMEQBLKI-AIRLBKTGSA-N	34755	C[S+](CC[C@@H](C(=O)[O-])N)C[C@@H]1[C@H]([C@H]([C@@H](O1)N2C=NC3=C2N=CN=C3N)O)O	0.0075	0.8	34755	32	-4.423	adenosine		1
Paroxetine	AHOUBRCZNHFOSL-YOEHRIQHSA-N	43815	C1CNC[C@H]([C@@H]1C2=CC=C(C=C2)F)COC3=CC4=C(C=C3)OCO4	0.00024	0.5	43815	67	2.003	piperidines		0.06
3-aminoisobutyric acid	QCHPKSFMDHPSNR-UHFFFAOYSA-N	64956	CC(CN)C(=O)O	1.1e-07	0.45	64956	26	-0.733	amino acids	e	3.2e-05
Xanthosine	UBORTCNDUKBEOP-UUOKFMHZSA-N	64959	C1=NC2=C(N1[C@H]3[C@@H]([C@@H]([C@H](O3)CO)O)O)NC(=O)NC2=O	2.4e-07	0.4	64959	8	-1.843	purine nucleosides	t	7e-05
1,5-anhydroglucitol	MPCAJMNYNOGXPB-SLPGGIOYSA-N	64960	C1[C@@H]([C@H]([C@@H]([C@H](O1)CO)O)O)O	0.00018	0.32	64960	3	-1.591	deoxyglucose	m	0.045
Glutathione (oxidized)	YPZRWBKMTBYPTK-BJDJZHNGSA-N	65359	C(CC(=O)N[C@@H](CSSC[C@@H](C(=O)NCC(=O)O)NC(=O)CC[C@@H](C(=O)O)N)C(=O)NCC(=O)O)[C@@H](C(=O)O)N	0.18	1.2	65359	34	-6.622	glutathione		1
Glucose-1-phosphate	HXXFSFRBOHSIMQ-VFUOTHLCSA-N	65533	C([C@@H]1[C@H]([C@@H]([C@H]([C@H](O1)OP(=O)(O)O)O)O)O)O	0.031	1.3	65533	29	-3.355	glucosephosphates		1
N6-Methyladenine	CKOMXBHMKXXTNW-UHFFFAOYSA-N	67955	CNC1=NC=NC2=C1NC=N2	1.6e-05	0.7	67955	21	-0.824	purines	i	0.0044
4-Hydroxyquinoline	PMZDQRJGMBOQBF-UHFFFAOYSA-N	69141	C1=CC=C2C(=C1)C(=O)C=CN2	0.032	2.4	69141	43	1.037	hydroxyquinolines	k	1
N-omega-Acetylhistamine	XJWPISBUKWZALE-UHFFFAOYSA-N	69602	CC(=O)NCCC1=CN=CN1	0.041	1.8	69602	39	-0.472	biogenic amines		1
5-Hydroxymethylcytosine	RYVNIFSIEDRLSJ-UHFFFAOYSA-N	70751	C1=NC(=O)NC(=C1CO)N	0.0079	0.8	70751	46	-0.782	pyrimidines	g	1
N-Acetylhistidine	KBOJOGQFRVVWBH-ZETCQYMHSA-N	75619	CC(=O)N[C@@H](CC1=CN=CN1)C(=O)O	0.067	1.7	75619	51	-0.987	dipeptides		1
Gly-Pro	KZNQNBZMBZJQJO-UHFFFAOYSA-N	79101	C1CC(N(C1)C(=O)CN)C(=O)O	1.3e-09	10	79101	41	-3.427	dipeptides		4e-07
N-Methylhistidine	CYZKJBZEIFWZSR-LURJTMIESA-N	90638	CN[C@@H](CC1=CN=CN1)C(=O)O	2e-06	0.4	90638	33	-0.873	histidine	q	0.00058
Glycyltyrosine	XBGGUPMXALFZOT-VIFPVBQESA-N	92829	C1=CC(=CC=C1C[C@@H](C(=O)O)NC(=O)CN)O	0.16	1.1	92829	24	-3.539	dipeptides		1
N-epsilon-Acetyllysine	DTERQYGMUDWYAZ-ZETCQYMHSA-N	92832	CC(=O)NCCCC[C@@H](C(=O)O)N	0.75	0.9	92832	47	-2.673	dipeptides	s	1
Glycyl-leucine	DKEXFJVMVGETOO-LURJTMIESA-N	92843	CC(C)C[C@@H](C(=O)O)NC(=O)CN	3.8e-08	0.3	92843	37	-2.217	dipeptides		1.1e-05
5-Methylcytidine	ZAYHVCMSTBRABG-JXOAFFINSA-N	92918	CC1=CN(C(=O)N=C1N)[C@H]2[C@@H]([C@@H]([C@H](O2)CO)O)O	0.026	1.9	92918	58	-2.012	pyrimidines		1
Asp-phe	YZQCXOFQZKCETR-UWVGGRQHSA-N	93078	C1=CC=C(C=C1)C[C@@H](C(=O)O)NC(=O)[C@H](CC(=O)O)N	0.029	1.9	93078	45	-2.76	dipeptides		1
Lactamide	SXQFCVDSOLSHOQ-UHFFFAOYSA-N	94220	CC(C(=O)N)O	0.33	1.2	94220	70	-1.319	amides	h	1
Gly-val	STKYPAFSDFAEPH-UHFFFAOYSA-N	97417	CC(C)C(C(=O)O)NC(=O)CN	0.56	1.2	97417	37	-2.997	dipeptides		1
Propionylcarnitine	UFAHZIUFPNSHSL-UHFFFAOYSA-N	107738	CCC(=O)OC(CC(=O)[O-])C[N+](C)(C)C	0.51	1	107738	9	-0.748	carnitine		1
Octopine	IMXSCCDUAFEIOE-RITPCOANSA-N	108172	C[C@H](C(=O)O)N[C@@H](CCCN=C(N)N)C(=O)O	0.2	0.8	108172	55	-3.287	amino acids, basic	u	1
N-acetyl putrescine	KLZGKIDSEJWEDW-UHFFFAOYSA-N	122356	CC(=O)NCCCCN	0.079	1	122356	23	-0.35		r	1
N8-Acetylspermidine	FONIWJIDLJEJTL-UHFFFAOYSA-N	123689	CC(=O)NCCCCNCCCN	0.04	0.8	123689	23	-0.378		r	1
gamma-Glutamyl-cysteine	RITKHVBHSGLULN-WHFBIAKZSA-N	123938	C(CC(=O)N[C@@H](CS)C(=O)O)[C@@H](C(=O)O)N	0.28	1.1	123938	34	-3.402	dipeptides		1
Glutathione (reduced)	RWSXRVCMGQZWBV-WDSKDSINSA-N	124886	C(CC(=O)N[C@@H](CS)C(=O)NCC(=O)O)[C@@H](C(=O)O)N	0.023	0.9	124886	34	-4.23	glutathione		1
8-Oxo-2-deoxyadenosine	NDWAUKFSFFRGLF-YRZWDFBDSA-N	124925	C1[C@@H]([C@H](OC1N2C3=NC=NC(=C3NC2=O)N)CO)O	0.1	0.8	124925	14	-2.785	adenosine	o	1
PC 30:0;	RFVFQQWKPSOBED-PSXMRANNSA-N	129657	CCCCCCCCCCCCCCCC(=O)O[C@H](COC(=O)CCCCCCCCCCCCC)COP(=O)([O-])OCC[N+](C)(C)C	0.0045	0.79	129657	11	12.714	Saturated_phosphatidylcholines		0.97
Methanesulfonamide, N-(4-((5-(3-(2-aminoethyl)-1H-indol-5-yl)-1,2,4-oxadiazol-3-yl)methyl)phenyl)-	HKXMQLISPYELRD-UHFFFAOYSA-N	132059	CS(=O)(=O)NC1=CC=C(C=C1)CC2=NOC(=N2)C3=CC4=C(C=C3)NC=C4CCN	2.6e-06	0.2	132059	25	0.576	oxadiazoles		0.00074
Phosphocholine	YHHSONZFOIEMCP-UHFFFAOYSA-N	135437	C[N+](C)(C)CCOP(=O)(O)[O-]	0.019	0.3	135437	48	-2.066	trimethyl ammonium compounds		1
Proline	ONIBWKKTOPOVIA-BYPYZUCNSA-N	145742	C1C[C@H](NC1)C(=O)O	0.00066	1.4	145742	41	-0.185	imino acids		0.16
3-Hydroxyproline	BJBUEDPLEOHJGE-BKLSDQPFSA-N	150779	C1CN[C@@H](C1O)C(=O)O	0.00087	0.7	150779	53	-0.357	imino acids		0.21
gamma-Glutamylleucine	MYFMARDICOWMQP-YUMQZZPRSA-N	151023	CC(C)C[C@@H](C(=O)O)NC(=O)CC[C@@H](C(=O)O)N	0.79	1.2	151023	56	-2.216	dipeptides		1
3-Methylcrotonylglycine	PFWQSHXPNKRLIV-UHFFFAOYSA-N	169485	CC(=CC(=O)NCC(=O)O)C	0.017	0.7	169485	23	-0.03		r	1
Biotin	YBJHBAHKTGYVGT-ZKWXMUAHSA-N	171548	C1[C@H]2[C@@H]([C@@H](S1)CCCCC(=O)O)NC(=O)N2	0.011	0.4	171548	47	0.463	imidazoles	s	1
Ramelteon	YLXDSYKOBKBWJQ-LBPRGKRZSA-N	208902	CCC(=O)NCC[C@@H]1CCC2=C1C3=C(C=C2)OCC3	0.00062	0.5	208902	64	1.641	indenes		0.15
erythritol	UNXHWFMMPAWVPI-ZXZARUISSA-N	222285	C([C@H]([C@H](CO)O)O)O	2.3e-05	0.49	222285	66	-2.552	sugar alcohols		0.0062
N-Methylglutamic acid	XLBVNMSMFQMKEY-UHFFFAOYSA-N	268779	CNC(CCC(=O)O)C(=O)O	3e-06	0.8	268779	59	-0.793	amino acids, acidic		0.00086
1-Methyl-L-histidine	BRMWTNUJHUMWMS-UHFFFAOYSA-N	352019	CN1C=C(N=C1)CC(C(=O)O)N	0.00092	0.5	352019	33	-2.811	histidine	q	0.22
S-Adenosyl-homocysteine	ZJUKTBDSGOFHSH-WFMPWKQPSA-N	439155	C1=NC2=C(C(=N1)N)N=CN2[C@H]3[C@@H]([C@@H]([C@H](O3)CSCC[C@@H](C(=O)O)N)O)O	0.0054	1.3	439155	32	-4.215	adenosine		1
5'-Methylthioadenosine	WUUGFSXJNOTRMR-IOSLPCCCSA-N	439176	CSC[C@@H]1[C@H]([C@H]([C@@H](O1)N2C=NC3=C2N=CN=C3N)O)O	0.57	1.1	439176	32	-1.051	adenosine		1
N-Acetylneuraminic acid	SQVRNKJHWKZAKO-LUWBGTNYSA-N	439197	CC(=O)N[C@@H]1[C@H](CC(O[C@H]1[C@@H]([C@@H](CO)O)O)(C(=O)O)O)O	3.4e-05	0.6	439197	10	-3.525	sialic acids		0.009
Glucosamine-6-phosphate	XHMJOUIAFHJHBW-UKFBFLRUSA-N	439217	C([C@@H]1[C@H]([C@@H]([C@H]([C@H](O1)O)N)O)O)OP(=O)(O)O	0.78	1	439217	10	-3.422	glucosephosphates		1
Carnosine	CQOVPNPJLQNMDC-ZETCQYMHSA-N	439224	C1=C(NC=N1)C[C@@H](C(=O)O)NC(=O)CCN	0.28	1.2	439224	51	-4.099	dipeptides		1
Cystathionine	ILRYLPWNYFXEMH-WHFBIAKZSA-N	439258	C(CSC[C@@H](C(=O)O)N)[C@@H](C(=O)O)N	0.0079	1.3	439258	54	-3.209	sulfur compounds	p	1
erythrose	FMAORJIQYMIRHF-HERZVMAMSA-N	439574	C1[C@H]([C@H](C(O1)O)O)O	0.00057	0.45	439574	66	-1.211	tetroses		0.14
fructose-6-phosphate	BGWGXPAPYGQALX-ARQDHWQXSA-N	440641	C([C@@H]1[C@H]([C@@H]([C@](O1)(CO)O)O)O)OP(=O)(O)O	1.8e-05	2.2	440641	29	-3.398	fructosephosphates		0.0049
melibiose	DLRVVLDZNNYCBX-ABXHMFFYSA-N	440658	C([C@@H]1[C@@H]([C@@H]([C@H]([C@H](O1)OC[C@@H]2[C@H]([C@@H]([C@H](C(O2)O)O)O)O)O)O)O)O	0.028	0.47	440658	3	-3.234	disaccharides	m	1
Muramic acid	MSFSPUZXLOGKHJ-PGYHGBPZSA-N	441038	C[C@H](C(=O)O)O[C@H]1[C@@H]([C@H](OC([C@@H]1N)O)CO)O	0.56	1	441038	10	-2.195	glucosephosphates		1
Miglitol	IBAQFPQHRJAVAV-ULAWRXDQSA-N	441314	C1[C@@H]([C@H]([C@@H]([C@H](N1CCO)CO)O)O)O	0.00041	0.7	441314	10	-2.257			0.1
FA 20:4; (arachidonic acid)	YZXBAPSDXZZRGB-DOFZRALJSA-N	444899	CCCCC/C=C\C/C=C\C/C=C\C/C=C\CCCC(=O)O	2.7e-05	1.7	444899	22	8.349	UnSaturated FA		0.0073
FA 22:6; (docosahexaenoic acid)	MBMBGCFOFBJSGT-KUBAVDMBSA-N	445580	CC/C=C\C/C=C\C/C=C\C/C=C\C/C=C\C/C=C\CCC(=O)O	0.011	1.3	445580	22	8.833	UnSaturated FA		1
FA 16:1; (palmitoleic acid)	SECPZKHBENQXJG-FPLPWBNLSA-N	445638	CCCCCC/C=C\CCCCCCCC(=O)O	0.3	1	445638	17	7.054	UnSaturated FA	v	1
FA 18:1; (oleic acid)	ZQPPMHVWECSIRJ-KTKRTIGZSA-N	445639	CCCCCCCC/C=C\CCCCCCCC(=O)O	0.25	1	445639	17	8.192	UnSaturated FA	v	1
FA 20:5; (eicosapentaenoic acid)	JAZBEHYOTPTENJ-JLNKQSITSA-N	446284	CC/C=C\C/C=C\C/C=C\C/C=C\C/C=C\CCCC(=O)O	0.002	1.4	446284	22	8.022	UnSaturated FA		0.45
PC 32:0;	KILNVBDSWZSGLL-KXQOOQHDSA-N	452110	CCCCCCCCCCCCCCCC(=O)OC[C@H](COP(=O)([O-])OCC[N+](C)(C)C)OC(=O)CCCCCCCCCCCCCCC	0.019	0.85	452110	11	13.852	Saturated_phosphatidylcholines		1
LPC 16:0;	ASWBNKHCZGQVJV-HSZRJFAPSA-N	460602	CCCCCCCCCCCCCCCC(=O)OC[C@H](COP(=O)([O-])OCC[N+](C)(C)C)O	0.75	1.1	460602	30	5.462	lysophosphatidylcholines		1
Riboflavin	AUNGANRZJHBGPY-SCRDCRAPSA-N	493570	CC1=CC2=C(C=C1C)N(C3=NC(=O)NC(=O)C3=N2)C[C@@H]([C@@H]([C@@H](CO)O)O)O	0.84	0.9	493570	27	-2.049	flavins		1
alpha-Galactosamine-1-phosphate	YMJBYRVFGYXULK-VFUOTHLCSA-N	493587	C([C@@H]1[C@@H]([C@@H]([C@H]([C@H](O1)OP(=O)(O)O)N)O)O)O	0.31	1.1	493587	10	-3.422	glucosephosphates		1
LPC 18:0;	IHNKQIMGVNPMTC-RUZDIDTESA-N	497299	CCCCCCCCCCCCCCCCCC(=O)OC[C@H](COP(=O)([O-])OCC[N+](C)(C)C)O	0.77	1	497299	30	6.6	lysophosphatidylcholines		1
TAG 50:0;	MARPCPMDFOPPJX-UHFFFAOYSA-N	545588	CCCCCCCCCCCCCCCCCC(=O)OCC(COC(=O)CCCCCCCCCCCCCCCCC)OC(=O)CCCCCCCCCCCCC	0.049	1.9	545588	4	24.428	Saturated_triglycerides		1
TAG 52:0;	SDNYRTVJOFMYIW-OIVUAWODSA-N	545690	CCCCCCCCCCCCCCCCCC(=O)OC[C@@H](COC(=O)CCCCCCCCCCCCCCC)OC(=O)CCCCCCCCCCCCCCCCC	0.036	2	545690	4	25.566	Saturated_triglycerides		1
N-Methylisoleucine	KSPIYJQBLVDRRI-UHFFFAOYSA-N	560437	CCC(C)C(C(=O)O)NC	0.4	1.4	560437	38	0.956	amino acids, branched-chain		1
6-Methylchromanone	RJHXEPLSJAVTFW-UHFFFAOYSA-N	584354	CC1=CC2=C(C=C1)OCCC2=O	9.3e-07	0.7	584354	15	1.074	flavonoids		0.00027
FAD	VWWQXMAJTJZDQX-UYBVJOGSSA-N	643975	CC1=CC2=C(C=C1C)N(C3=NC(=O)NC(=O)C3=N2)C[C@@H]([C@@H]([C@@H](COP(=O)(O)OP(=O)(O)OC[C@@H]4[C@H]([C@H]([C@@H](O4)N5C=NC6=C5N=CN=C6N)O)O)O)O)O	0.97	1	643975	27	-6.285	flavins		1
Uridine-5-diphosphoacetylglucosamine	LFTYTUAZOPRMMI-MPIASZHXSA-N	643981	CC(=O)N[C@@H]1[C@H]([C@@H]([C@H](O[C@@H]1OP(=O)(O)OP(=O)(O)OC[C@@H]2[C@H]([C@H](C(O2)N3C=CC(=O)NC3=O)O)O)CO)O)O	0.015	0.8	643981	40	-5.903	pyrimidine nucleotides		1
Glycerophosphocholine	SUHOQUVVVLNYQR-MRVPVSSYSA-N	657272	C[N+](C)(C)CCOP(=O)([O-])OC[C@@H](CO)O	1.2e-05	2.5	657272	48	-2.928	Saturated_phosphatidylcholines		0.0033
3-Aminotyrosine	POGSZHUEECCEAP-UHFFFAOYSA-N	3084398	C1=CC(=C(C=C1CC(C(=O)O)N)N)O	1.5e-12	0.3	3084398	61	-2.774	azides		4.7e-10
TAG 46:0;	JWVXCFSNEOMSHH-UHFFFAOYSA-N	4099879	CCCCCCCCCCCCCCCC(=O)OCC(COC(=O)CCCCCCCCCCCCC)OC(=O)CCCCCCCCCCCCCCC	0.012	1.8	4099879	4	22.152	Saturated_triglycerides		1
Phosphotyrosine	DCWXELXMIBXGTH-UHFFFAOYSA-N	4589477	C1=CC(=CC=C1CC(C(=O)O)N)OP(=O)(O)O	0.7	1	4589477	24	-4.138	amino acids, aromatic		1
Formononetine	HKQYGTCOTHHOMP-UHFFFAOYSA-N	5280378	COC1=CC=C(C=C1)C2=COC3=C(C2=O)C=CC(=C3)O	0.84	6	5280378	15	1.445	flavonoids		1
4-Methylumbelliferone	HSHNITRMYYLLCV-UHFFFAOYSA-N	5280567	CC1=CC(=O)OC2=C1C=CC(=C2)O	0.62	2.6	5280567	15	1.122	flavonoids		1
Rutin	IKGXIBQEEMLURG-NVPNHPEKSA-N	5280805	C[C@H]1[C@@H]([C@H]([C@H]([C@@H](O1)OC[C@@H]2[C@H]([C@@H]([C@H]([C@@H](O2)OC3=C(OC4=CC(=CC(=C4C3=O)O)O)C5=CC(=C(C=C5)O)O)O)O)O)O)O)O	0.97	4.7	5280805	15	-1.003	flavonoids		1
FA 18:3; (linolenic acid)	DTOSIQBPPRVQHS-PDBXOOCHSA-N	5280934	CC/C=C\C/C=C\C/C=C\CCCCCCCC(=O)O	0.073	1.4	5280934	17	7.538	UnSaturated FA	v	1
Arachidonyl dopamine	MVVPIAAVGAWJNQ-DOFZRALJSA-N	5282105	CCCCC/C=C\C/C=C\C/C=C\C/C=C\CCCC(=O)NCCC1=CC(=C(C=C1)O)O	0.31	1.2	5282105	24	8.755	arachidonic acids		1
Diacylglyceride 34:1;	YEJYLHKQOBOSCP-OZKTZCCCSA-N	5282283	CCCCCCCCCCCCCCCC(=O)OC[C@H](CO)OC(=O)CCCCCCC/C=C\CCCCCCCC	0.0063	0.81	5282283	12	15.522	diglycerides		1
Ceramide d32:1;	ZKRPGPZHULJLKJ-JHRQRACZSA-N	5282310	CCCCCCCCCCCCC/C=C/[C@H]([C@H](CO)NC(=O)CCCCCCCCCCCCC)O	9.1e-06	0.59	5282310	6	12.806	ceramides		0.0026
FA 18:2; (linoleic acid)	JBYXPOFIGCOSSB-XBLVEGMJSA-N	5282796	CCCCCC/C=C/C=C/CCCCCCCC(=O)O	0.13	1.1	5282796	17	7.748	UnSaturated FA	v	1
Ceramide d34:1;	YDNKGFDKKRUKPY-TURZORIXSA-N	5283564	CCCCCCCCCCCCCCCC(=O)N[C@@H](CO)[C@@H](/C=C/CCCCCCCCCCCCC)O	9.1e-05	0.73	5283564	6	13.944	ceramides		0.023
Ceramide d38:1;	XWBWIAOWSABHFI-NUKVNZTCSA-N	5283566	CCCCCCCCCCCCCCCCCCCC(=O)N[C@@H](CO)[C@@H](/C=C/CCCCCCCCCCCCC)O	0.0014	0.81	5283566	6	16.22	ceramides		0.32
Ceramide d40:1;	KEPQASGDXIEOIL-GLQCRSEXSA-N	5283567	CCCCCCCCCCCCCCCCCCCCCC(=O)N[C@@H](CO)[C@@H](/C=C/CCCCCCCCCCCCC)O	0.091	0.91	5283567	6	17.358	ceramides		1
Ceramide d34:0;	GCGTXOVNNFGTPQ-JHOUSYSJSA-N	5283572	CCCCCCCCCCCCCCC[C@H]([C@H](CO)NC(=O)CCCCCCCCCCCCCCC)O	0.54	0.96	5283572	57	14.194	ceramides		1
PC 34:2;	JLPULHDHAOZNQI-ZTIMHPMXSA-N	5287971	CCCCCCCCCCCCCCCC(=O)OC[C@H](COP(=O)([O-])OCC[N+](C)(C)C)OC(=O)CCCCCCC/C=C\C/C=C\CCCCC	0.72	0.99	5287971	2	14.147	Unsaturated_phosphatidylcholines	w	1
PE 38:4; A	ANRKEHNWXKCXDB-BHFWLYLHSA-N	5289133	CCCCCCCCCCCCCCCCCC(=O)OC[C@H](COP(=O)(O)OCCN)OC(=O)CCC/C=C\C/C=C\C/C=C\C/C=C\CCCCC	3.2e-09	0.51	5289133	7	15.331	phosphatidylethanolamines	x	9.9e-07
Nalbuphine	NETZHAKZCGBWSS-CEDHKZHLSA-N	5311304	C1CC(C1)CN2CC[C@]34[C@@H]5[C@H](CC[C@]3([C@H]2CC6=C4C(=C(C=C6)O)O5)O)O	0.0022	0.7	5311304	67	0.495	morphinans		0.49
FA 14:1; (physeteric acid)	AFGUVBVUFZMJMX-KTKRTIGZSA-N	5312400	CCCCCCCC/C=C\CCCC(=O)O	0.12	0.87	5312400	22	5.916	UnSaturated FA		1
Glycitein	DXYUAIFZCFRPTH-UHFFFAOYSA-N	5317750	COC1=C(C=C2C(=C1)C(=O)C(=CO2)C3=CC=C(C=C3)O)O	0.65	2.6	5317750	15	1.096	flavonoids		1
TAG 54:6;	HBOQXIRUPVQLKX-BBWANDEASA-N	5322095	CCCCC/C=C\C/C=C\CCCCCCCC(=O)OCC(OC(=O)CCCCCCC/C=C\C/C=C\CCCCC)COC(=O)CCCCCCC/C=C\C/C=C\CCCCC	0.016	1.5	5322095	1	24.175	Unsaturated_triglycerides		1
TAG 52:1;	NPCZZYKITFKRQZ-RFBIWTDZSA-N	5365005	CCCCCCCCCCCCCCCCCC(=O)OC(COC(=O)CCCCCCCCCCCCCCC)COC(=O)CCCCCCC/C=C\CCCCCCCC	0.11	1.1	5365005	1	25.05	Unsaturated_triglycerides		1
Ala-Ala	DEFJQIDDEAULHB-QWWZWVQMSA-N	5460362	C[C@H](C(=O)N[C@H](C)C(=O)O)N	0.85	1	5460362	37	-3.126	dipeptides		1
PC 34:1;	WTJKGGKOPKCXLL-VYOBOKEXSA-N	5497103	CCCCCCCCCCCCCCCC(=O)OC[C@H](COP(=O)([O-])OCC[N+](C)(C)C)OC(=O)CCCCCCC/C=C\CCCCCCCC	0.033	0.89	5497103	2	14.474	Unsaturated_phosphatidylcholines	w	1
TAG 54:3;	PHYFQTYBJUILEZ-IUPFWZBJSA-N	5497163	CCCCCCCC/C=C\CCCCCCCC(=O)OCC(OC(=O)CCCCCCC/C=C\CCCCCCCC)COC(=O)CCCCCCC/C=C\CCCCCCCC	0.59	0.97	5497163	1	25.156	Unsaturated_triglycerides		1
Ceramide d36:1;	MJQIARGPQMNBGT-WWUCIAQXSA-N	6442676	CCCCCCCCCCCCCCC[C@H]([C@H](CO)NC(=O)CCCCCCC/C=C\CCCCCCCC)O	0.0013	0.77	6442676	6	14.816	ceramides		0.3
PC 32:1;	QIBZFHLFHCIUOT-NPBIGWJUSA-N	6443788	CCCCCCCCCCCCCCCC(=O)OC[C@H](COP(=O)([O-])OCC[N+](C)(C)C)OC(=O)CCCCCCC/C=C\CCCCCC	0.0048	0.84	6443788	2	13.336	Unsaturated_phosphatidylcholines	w	1
Acylcarnitine 18:2;	MJLXQSQYKZWZCB-DQFWFXSYSA-N	6450015	CCCCC/C=C\C/C=C\CCCCCCCC(=O)O[C@H](CC(=O)[O-])C[N+](C)(C)C	0.083	0.86	6450015	18	6.944	carnitine		1
SM d36:1;	LKQLRGMMMAHREN-YJFXYUILSA-N	6453725	CCCCCCCCCCCCCCCCCC(=O)N[C@@H](COP(=O)([O-])OCC[N+](C)(C)C)[C@@H](/C=C/CCCCCCCCCCCCC)O	0.018	0.84	6453725	19	14.034	Unsaturated_phosphatidylcholines		1
Acetyl-carnitine	RDHQFKQIGNGIED-MRVPVSSYSA-N	7045767	CC(=O)O[C@H](CC(=O)[O-])C[N+](C)(C)C	0.65	1	7045767	9	-1.001	carnitine		1
Diacylglyceride 34:3;	BHGPPCIWDXQOMA-IXDOJJAKSA-N	9543699	CCCCCC/C=C\CCCCCCCC(=O)OC[C@H](CO)OC(=O)CCCCCCC/C=C\C/C=C\CCCCC	0.066	0.89	9543699	12	14.679	diglycerides		1
Diacylglyceride 36:2;	AFSHUZFNMVJNKX-LLWMBOQKSA-N	9543716	CCCCCCCC/C=C\CCCCCCCC(=O)OC[C@H](CO)OC(=O)CCCCCCC/C=C\CCCCCCCC	0.12	0.9	9543716	12	16.144	diglycerides		1
Diacylglyceride 36:3;	BLZVZPYMHLXLHG-JOBMVARSSA-N	9543722	CCCCCCCC/C=C\CCCCCCCC(=O)OC[C@H](CO)OC(=O)CCCCCCC/C=C\C/C=C\CCCCC	0.45	0.96	9543722	12	15.817	diglycerides		1
Diacylglyceride 38:6;	YDVDXUYJFQLPEG-CTHJWPIASA-N	9543795	CCCCC/C=C\C/C=C\C/C=C\CCCCCCC(=O)O[C@@H](CO)COC(=O)CCCCCCC/C=C\C/C=C\C/C=C\CC	0.46	1.1	9543795	12	15.974	diglycerides		1
TAG 48:1;	FEKLSEFRUGWUOS-DLOIZKPKSA-N	9543986	CCCCCCCCCCCCCCCC(=O)OC[C@H](COC(=O)CCCCCCC/C=C\CCCCCC)OC(=O)CCCCCCCCCCCCCCC	0.046	0.98	9543986	1	22.774	Unsaturated_triglycerides		1
TAG 49:0;	TTWJTJMWHOYBPQ-ANFMRNGASA-N	9543988	CCCCCCCCCCCCCCCCC(=O)OC[C@@H](COC(=O)CCCCCCCCCCCCCCC)OC(=O)CCCCCCCCCCCCCCC	0.025	4.1	9543988	4	23.859	Saturated_triglycerides		1
TAG 48:3; TAG 16:1-16:1-16:1;	SKGWNZXOCSYJQL-BUTYCLJRSA-N	9543989	CCCCCC/C=C\CCCCCCCC(=O)OCC(OC(=O)CCCCCCC/C=C\CCCCCC)COC(=O)CCCCCCC/C=C\CCCCCC	0.25	1	9543989	1	21.742	Unsaturated_triglycerides		1
TAG 49:1;	VYYGQDOPVVYUKW-UKFBYESTSA-N	9543991	CCCCCCCCCCCCCCCC(=O)OC[C@H](COC(=O)CCCCCCC/C=C\CCCCCCC)OC(=O)CCCCCCCCCCCCCCC	0.012	1.9	9543991	1	23.343	Unsaturated_triglycerides		1
TAG 49:2;	QZYSUBAQYSVFNX-PSMULLBHSA-N	9543993	CCCCCCCCCCCCCCCCC(=O)OC[C@@H](COC(=O)CCCCCCC/C=C\CCCCCC)OC(=O)CCCCCCC/C=C\CCCCCC	0.0081	1.8	9543993	1	22.827	Unsaturated_triglycerides		1
TAG 51:1;	OZAXLAGNPZMZAD-BOEMPQCLSA-N	9544006	CCCCCCCCCCCCCCCCC(=O)OC[C@H](COC(=O)CCCCCCC/C=C\CCCCCCC)OC(=O)CCCCCCCCCCCCCCCC	0.016	2.6	9544006	1	24.481	Unsaturated_triglycerides		1
TAG 51:2;	NSNSZGBCOIKUBU-SZOKBDNISA-N	9544013	CCCCCCCCCCCCCCCCC(=O)OC[C@H](COC(=O)CCCCCCC/C=C\CCCCCCC)OC(=O)CCCCCCC/C=C\CCCCCCC	0.074	1.8	9544013	1	23.965	Unsaturated_triglycerides		1
TAG 51:3;	ISSGPXMQOMAFMJ-DMGKHJLRSA-N	9544023	CCCCCCC/C=C\CCCCCCCC(=O)OCC(OC(=O)CCCCCCC/C=C\CCCCCCC)COC(=O)CCCCCCC/C=C\CCCCCCC	0.031	1.6	9544023	1	23.449	Unsaturated_triglycerides		1
TAG 50:5;	AFTBPUXZTDLRSP-UDQIKIEDSA-N	9544045	CCCCCC/C=C\CCCCCCCC(=O)OC[C@H](COC(=O)CCCCCCC/C=C\C/C=C\C/C=C\CC)OC(=O)CCCCCCC/C=C\CCCCCC	0.98	1.1	9544045	1	22.226	Unsaturated_triglycerides		1
TAG 51:4;	IIRQXNVLAXQEKB-KBEZCZBDSA-N	9544052	CCCCCCCC/C=C\CCCCCCCC(=O)OC[C@@H](COC(=O)CCCCCCC/C=C\CCCCCC)OC(=O)CCCCCCC/C=C\C/C=C\CCCC	0.02	1.3	9544052	1	23.122	Unsaturated_triglycerides		1
TAG 53:1;	WWJIBIGWKGFVAQ-JNSYTQKUSA-N	9544081	CCCCCCCCCCCCCCCCCC(=O)OC[C@@H](COC(=O)CCCCCCC/C=C\CCCCCCC)OC(=O)CCCCCCCCCCCCCCCCC	0.018	3.1	9544081	1	25.619	Unsaturated_triglycerides		1
TAG 53:2; TAG 17:0-17:1-19:1;	RSINITWKVQRWSZ-RFVLVDBCSA-N	9544102	CCCCCCCCCCCCCCCCCC(=O)OC[C@@H](COC(=O)CCCCCCC/C=C\C/C=C\CCCC)OC(=O)CCCCCCCCCCCCCCCCC	0.014	2.7	9544102	1	25.292	Unsaturated_triglycerides		1
TAG 53:3;	ZNQBEJJYVJSZLM-LEDQTTRKSA-N	9544126	CCCCCCCC/C=C\CCCCCCCC(=O)OC[C@@H](COC(=O)CCCCCCC/C=C\CCCCCCC)OC(=O)CCCCCCC/C=C\CCCCCCCC	0.028	1.9	9544126	1	24.587	Unsaturated_triglycerides		1
TAG 53:4;	BMSDHYZLQWTKSQ-LSJAAEOESA-N	9544152	CCCCCCCC/C=C\CCCCCCCC(=O)OC[C@@H](COC(=O)CCCCCCC/C=C\C/C=C\CCCC)OC(=O)CCCCCCC/C=C\CCCCCCCC	0.0024	1.7	9544152	1	24.26	Unsaturated_triglycerides		0.53
TAG 54:4;	BRLGHZXETDWABO-NOFIOOQLSA-N	9544255	CCCCCCCCCCCCCCCCCC(=O)OC[C@H](COC(=O)CCCCCCC/C=C\C/C=C\C/C=C\CC)OC(=O)CCCCCCC/C=C\CCCCCCCC	0.6	0.98	9544255	1	25.018	Unsaturated_triglycerides		1
TAG 54:5;	OEJXMJPFOHYSIU-GRLFFVHSSA-N	9544294	CCCCCCCC/C=C\CCCCCCCC(=O)OC[C@H](COC(=O)CCCCCCC/C=C\C/C=C\C/C=C\CC)OC(=O)CCCCCCC/C=C\CCCCCCCC	0.32	1.4	9544294	1	24.502	Unsaturated_triglycerides		1
TAG 56:1;	OCYFAHIHWCVZKS-FHSLLVMSSA-N	9544345	CCCCCCCCCCCCCCCCCCCC(=O)OC[C@@H](COC(=O)CCCCCCCCCCCCCCCCC)OC(=O)CCCCCCC/C=C\CCCCCCCC	0.051	4.2	9544345	1	27.326	Unsaturated_triglycerides		1
TAG 56:2;	PDEQUPGHMOMBFC-FYEHETCMSA-N	9544390	CCCCCCCCCCCCCCCCCCCC(=O)OC[C@@H](COC(=O)CCCCCCCCCCCCCCCCC)OC(=O)CCCCCCC/C=C\C/C=C\CCCCC	0.1	2.8	9544390	1	26.999	Unsaturated_triglycerides		1
TAG 54:8;	BMPVTDWOWBNPJU-NYRSPQLFSA-N	9544413	CCCCC/C=C\C/C=C\C/C=C\C/C=C\CCCC(=O)OC[C@@H](COC(=O)CCCCCCC/C=C\C/C=C\CCCC)OC(=O)CCCCCCC/C=C\C/C=C\CCCC	0.36	1.2	9544413	1	23.521	Unsaturated_triglycerides		1
TAG 56:3;	QXMHHXQBBKDSSL-BAQZNRHJSA-N	9544447	CCCCCCCC/C=C\CCCCCCCCCC(=O)OC[C@@H](COC(=O)CCCCCCC/C=C\CCCCCCCC)OC(=O)CCCCCCC/C=C\CCCCCCCC	0.29	1.2	9544447	1	26.294	Unsaturated_triglycerides		1
TAG 56:6;	ZTNDRFCABXFVMY-WJTCTALZSA-N	9544625	CCCCC/C=C\C/C=C\CCCCCCCCCC(=O)OC[C@@H](COC(=O)CCCCCCC/C=C\C/C=C\CCCCC)OC(=O)CCCCCCC/C=C\C/C=C\CCCCC	0.36	0.94	9544625	1	25.313	Unsaturated_triglycerides		1
TAG 56:7; A	DODZUDCYRVWEOJ-GKZBLMSTSA-N	9544695	CCCCC/C=C\C/C=C\CCCCCCCC(=O)OC[C@H](COC(=O)CCCCCC/C=C\C/C=C\C/C=C\CCCCC)OC(=O)CCCCCCC/C=C\C/C=C\CCCCC	0.17	1.1	9544695	1	24.986	Unsaturated_triglycerides		1
TAG 58:3;	RFMSTHTUAZETPD-JJPHLYBUSA-N	9544748	CCCCCCCC/C=C\CCCCCCCCCC(=O)OC[C@@H](COC(=O)CCCCCCC/C=C\CCCCCCCC)OC(=O)CCCCCCCCC/C=C\CCCCCCCC	0.038	3.1	9544748	1	27.432	Unsaturated_triglycerides		1
TAG 56:8; A	UBGUHMDKBGQUND-VPFWBQFRSA-N	9544762	CCCCCCCCCCCCCCCC(=O)OC[C@H](COC(=O)CCC/C=C\C/C=C\C/C=C\C/C=C\CCCCC)OC(=O)CCC/C=C\C/C=C\C/C=C\C/C=C\CCCCC	0.12	1.5	9544762	1	24.848	Unsaturated_triglycerides		1
TAG 58:8;	KWIGMCRWEINBIR-HUPVKWKYSA-N	9545124	CCCCCCCCCCCCCCCCCC(=O)OC[C@H](COC(=O)CCC/C=C\C/C=C\C/C=C\C/C=C\CCCCC)OC(=O)CCC/C=C\C/C=C\C/C=C\C/C=C\CCCCC	0.0064	2.1	9545124	1	25.986	Unsaturated_triglycerides		1
PE 36:1;	JQKOHRZNEOQNJE-ZZEZOPTASA-N	9546734	CCCCCCCCCCCCCCCCCC(=O)OCC(COP(=O)(O)OCCN)OC(=O)CCCCCCC/C=C\CCCCCCCC	2e-12	0.29	9546734	7	15.174	phosphatidylethanolamines	x	6.3e-10
PE 34:2;	HBZNVZIRJWODIB-NHCUFCNUSA-N	9546747	CCCCCCCCCCCCCCCC(=O)OC[C@H](COP(=O)(O)OCCN)OC(=O)CCCCCCC/C=C\C/C=C\CCCCC	0.036	0.91	9546747	7	13.709	phosphatidylethanolamines	x	1
PE 38:2;	CLPMAPXZURYSNH-CNBLIUODSA-N	9546825	CCCCCCCCCCCCCCCCCCCC(=O)OC[C@H](COP(=O)(O)OCCN)OC(=O)CCCCCCC/C=C\C/C=C\CCCCC	7.1e-09	0.49	9546825	7	15.985	phosphatidylethanolamines	x	2.2e-06
SM d34:1;	RWKUXQNLWDTSLO-GWQJGLRPSA-N	9939941	CCCCCCCCCCCCCCCC(=O)N[C@@H](COP(=O)([O-])OCC[N+](C)(C)C)[C@@H](/C=C/CCCCCCCCCCCCC)O	0.014	0.8	9939941	19	12.896	sphingomyelins		1
1(2H)-Isoquinolinone, 3,4-dihydro-5-[4-(1-piperidinyl)butoxy]-	RVOUDNBEIXGHJY-UHFFFAOYSA-N	9948349	C1CCN(CC1)CCCCOC2=CC=CC3=C2CCNC3=O	0.021	0.7	9948349	64	1.613	isoquinolines		1
LPC 22:6;	LSOWKZULVQWMLY-APPDJCNMSA-N	10415542	CC/C=C\C/C=C\C/C=C\C/C=C\C/C=C\C/C=C\CCC(=O)OC[C@H](COP(=O)([O-])OCC[N+](C)(C)C)O	0.012	1.5	10415542	52	6.725	lysophosphatidylcholines		1
LPC 18:2;	SPJFYYJXNPEZDW-FTJOPAKQSA-N	11005824	CCCCC/C=C\C/C=C\CCCCCCCC(=O)OC[C@H](COP(=O)([O-])OCC[N+](C)(C)C)O	0.039	1.4	11005824	13	5.757	lysophosphatidylcholines	y	1
2-alpha-Mannobiose	HIWPGCMGAMJNRG-VXSGSMIHSA-N	11099946	C([C@@H]1[C@H]([C@@H]([C@@H]([C@H](O1)O[C@H]2[C@H]([C@@H]([C@H](OC2O)CO)O)O)O)O)O)O	0.0023	1.4	11099946	3	-3.663	glucans	m	0.51
Ceramide d39:1;	WYSRACVJQVNCRW-PQPBPFPMSA-N	11273482	CCCCCCCCCCCCCCCCCCCCCCC(=O)N[C@@H](CO)[C@@H](/C=C/CCCCCCCCCCC)O	0.0001	0.79	11273482	6	16.789	ceramides		0.025
galactinol	VCWMRQDBPZKXKG-ZNVDUFQESA-N	11727586	C([C@@H]1[C@@H]([C@@H]([C@H]([C@H](O1)OC2[C@H]([C@H](C([C@H]([C@@H]2O)O)O)O)O)O)O)O)O	0.00053	0.5	11727586	3	-3.424	disaccharides	m	0.13
LPC 20:5;	PDIGSOAOQOXRDU-WJPZTBRDSA-N	11757087	CC/C=C\C/C=C\C/C=C\C/C=C\C/C=C\CCCC(=O)OC[C@H](COP(=O)([O-])OCC[N+](C)(C)C)O	0.14	1.3	11757087	52	5.914	lysophosphatidylcholines		1
TAG 46:1;	RSDIQTNCDWUNDP-VHXPQNKSSA-N	11764207	CCCCCCCCCCCCCC(=O)OCC(COC(=O)CCCCCCC/C=C\CCCCCCCC)OC(=O)CCCCCCCCCCCCC	0.49	1	11764207	1	21.636	Unsaturated_triglycerides		1
Palmitoyl-carnitine	XOMRRQXKHMYMOC-OAQYLSRUSA-N	11953816	CCCCCCCCCCCCCCCC(=O)O[C@H](CC(=O)[O-])C[N+](C)(C)C	0.022	5.1	11953816	18	6.649	carnitine		1
TAG 42:3;	JNMDCUOOYCRSIP-WLFVLELZSA-N	14122758	CCCC/C=C\CCCCCCCC(=O)OCC(OC(=O)CCCCCCC/C=C\CCCC)COC(=O)CCCCCCC/C=C\CCCC	2.2e-06	0.56	14122758	1	18.328	Unsaturated_triglycerides		0.00063
TAG 44:0;	UXWDTZNNQVHGSG-UHFFFAOYSA-N	14169768	CCCCCCCCCCCCCCCC(=O)OC(COC(=O)CCCCCCCCCCCCC)COC(=O)CCCCCCCCCCCCC	0.48	1.1	14169768	4	21.014	Saturated_triglycerides		1
TAG 54:1;	YFFIQXNTTVSKJC-NZEOUKRFSA-N	16058371	CCCCCCCCCCCCCCCCCC(=O)OC[C@H](COC(=O)CCCCCCC/C=C\CCCCCCCC)OC(=O)CCCCCCCCCCCCCCCCC	0.069	2.8	16058371	1	26.188	Unsaturated_triglycerides		1
LPC 18:1;	YAMUFBLWGFFICM-PTGWMXDISA-N	16081932	CCCCCCCC/C=C\CCCCCCCC(=O)OC[C@H](COP(=O)([O-])OCC[N+](C)(C)C)O	0.95	1.1	16081932	13	6.084	lysophosphatidylcholines	y	1
PC 38:4; C	PSVRFUPOQYJOOZ-QNPWAGBNSA-N	16219824	CCCCCCCCCCCCCCCCCC(=O)OC[C@H](COP(=O)([O-])OCC[N+](C)(C)C)OC(=O)CCC/C=C\C/C=C\C/C=C\C/C=C\CCCCC	0.48	0.96	16219824	2	15.769	Unsaturated_phosphatidylcholines	w	1
N,N-Dimethylarginine	NWGZOALPWZDXNG-UHFFFAOYSA-N	17801140	CN(C)C(CCCN=C(N)N)C(=O)O	0.0049	0.8	17801140	55	-2.956	amino acids, basic	u	1
Glu-Gln	MGHKSHCBDXNTHX-UHFFFAOYSA-N	19922802	C(CC(=O)O)C(C(=O)NC(CCC(=O)N)C(=O)O)N	0.5	1	19922802	56	-4.904	dipeptides		1
inulotriose	AIHDCSAXVMAMJH-GFBKWZILSA-N	22833608	C([C@@H]1[C@H]([C@@H]([C@](O1)(CO)OC[C@@H]2[C@H]([C@@H]([C@](O2)(CO)CO[C@@H]3[C@H]([C@@H]([C@](O3)(CO)O)O)O)O)O)O)O)O	0.068	3.3	22833608	3	-4.9	trisaccharides	m	1
PC 31:1;	QFVHCMLUKNHDSH-WTWBAFHPSA-N	24778657	CCCCCCCCCCCCCCC(=O)OC[C@H](COP(=O)([O-])OCC[N+](C)(C)C)OC(=O)CCCCCCC/C=C\CCCCCC	0.25	0.93	24778657	2	12.767	Unsaturated_phosphatidylcholines	w	1
PC 31:0;	NPGWXTIWUUFYAB-DIPNUNPCSA-N	24778680	CCCCCCCCCCCCCCCC(=O)OC[C@H](COP(=O)([O-])OCC[N+](C)(C)C)OC(=O)CCCCCCCCCCCCCC	0.0056	0.84	24778680	11	13.283	Saturated_phosphatidylcholines		1
PC 34:0;	PZNPLUBHRSSFHT-RRHRGVEJSA-N	24778686	CCCCCCCCCCCCCCCCCC(=O)O[C@H](COC(=O)CCCCCCCCCCCCCCC)COP(=O)([O-])OCC[N+](C)(C)C	0.48	0.97	24778686	11	14.99	Saturated_phosphatidylcholines		1
PC 32:2;	GPWHCUUIQMGELX-VHQDNGOZSA-N	24778764	CCCCCC/C=C\CCCCCCCC(=O)OC[C@H](COP(=O)([O-])OCC[N+](C)(C)C)OC(=O)CCCCCCC/C=C\CCCCCC	0.29	0.95	24778764	2	12.82	Unsaturated_phosphatidylcholines	w	1
PC 36:1;	ATHVAWFAEPLPPQ-VRDBWYNSSA-N	24778825	CCCCCCCCCCCCCCCCCC(=O)OC[C@H](COP(=O)([O-])OCC[N+](C)(C)C)OC(=O)CCCCCCC/C=C\CCCCCCCC	0.27	0.95	24778825	2	15.612	Unsaturated_phosphatidylcholines	w	1
PC 36:3; A	BXRLDROZWDUSGM-ZRYFCQOPSA-N	24778937	CCCCCCCC/C=C\CCCCCCCC(=O)OC[C@H](COP(=O)([O-])OCC[N+](C)(C)C)OC(=O)CCCC/C=C\C/C=C\CCCCCCCC	0.03	0.89	24778937	2	14.769	Unsaturated_phosphatidylcholines	w	1
PC 40:7; B	BPUROMFCPFGBOT-ZEGPSQTJSA-N	24778982	CCCCC/C=C\C/C=C\CCCCCCCC(=O)OC[C@H](COP(=O)([O-])OCC[N+](C)(C)C)OC(=O)CC/C=C\C/C=C\C/C=C\C/C=C\C/C=C\CCCCC	0.022	1.2	24778982	2	15.737	Unsaturated_phosphatidylcholines	w	1
LPC 16:1;	LFUDDCMNKWEORN-ZXEGGCGDSA-N	24779461	CCCCCC/C=C\CCCCCCCC(=O)OC[C@H](COP(=O)([O-])OCC[N+](C)(C)C)O	0.91	1.1	24779461	13	4.946	lysophosphatidylcholines	y	1
LPC 18:3;	WKQNRCYKYCKESD-YVHLTTHBSA-N	24779469	CC/C=C\C/C=C\C/C=C\CCCCCCCC(=O)OC[C@H](COP(=O)([O-])OCC[N+](C)(C)C)O	0.00044	1.6	24779469	13	5.43	lysophosphatidylcholines	y	0.11
TAG 50:3; A	UFHNZOACKFBCOM-YXKNDSBASA-N	25240357	CCCCCCCC/C=C\CCCCCCCC(=O)OC[C@@H](COC(=O)CCCCCCC/C=C\CCCCCC)OC(=O)CCCCCCC/C=C\CCCCCC	4.3e-06	0.95	25240357	1	22.88	Unsaturated_triglycerides		0.0012
TAG 50:4;	PVMBAGXWHHZKFP-JMPJWMFJSA-N	25240359	CCCCCC/C=C\CCCCCCCC(=O)OC[C@H](COC(=O)CCCCCCC/C=C\C/C=C\CCCCC)OC(=O)CCCCCCC/C=C\CCCCCC	3.9e-05	0.82	25240359	1	22.553	Unsaturated_triglycerides		0.01
TAG 52:4;	WHSWXEYWNPTUPW-HNJDVRDNSA-N	25240364	CCCCCCCC/C=C\CCCCCCCC(=O)O[C@H](COC(=O)CCCCCCC/C=C\CCCCCC)COC(=O)CCCCCCC/C=C\C/C=C\CCCCC	0.97	1	25240364	1	23.691	Unsaturated_triglycerides		1
TAG 52:5; TAG 16:1-18:1-18:3;	CQZAAIKPSLHIBC-KDJOUNIJSA-N	25240366	CCCCCC/C=C\CCCCCCCC(=O)OC[C@H](COC(=O)CCCCCCC/C=C\C/C=C\CCCCC)OC(=O)CCCCCCC/C=C\C/C=C\CCCCC	0.48	1.3	25240366	1	23.364	Unsaturated_triglycerides		1
TAG 56:4;	YONCDTJKIZDSKQ-IYASBODOSA-N	25240379	CCCCCCCC/C=C\CCCCCCCCCC(=O)OC[C@@H](COC(=O)CCCCCCC/C=C\CCCCCCCC)OC(=O)CCCCCCC/C=C\C/C=C\CCCCC	0.072	1.3	25240379	1	25.967	Unsaturated_triglycerides		1
TAG 56:5	UHEJWASONFIROS-YPSHDQQVSA-N	25240380	CCCCCCCC/C=C\CCCCCCCCCC(=O)OC[C@@H](COC(=O)CCCCCCC/C=C\C/C=C\CCCCC)OC(=O)CCCCCCC/C=C\C/C=C\CCCCC	0.55	1.3	25240380	1	25.64	Unsaturated_triglycerides		1
TAG 58:1;	OWZMHFAFGQCCNI-FBXRAONGSA-N	25240381	CCCCCCCCCCCCCCCCCCCC(=O)OC[C@@H](COC(=O)CCCCCCC/C=C\CCCCCCCC)OC(=O)CCCCCCCCCCCCCCCCCCC	0.019	4	25240381	1	28.464	Unsaturated_triglycerides		1
SM d38:1;	AADLTHQNYQJHQV-SVLGDMRNSA-N	44260124	CCCCCCCCCCCCCCCCCCCC(=O)N[C@@H](COP(=O)([O-])OCC[N+](C)(C)C)[C@@H](/C=C/CCCCCCCCCCCCC)O	0.5	0.97	44260124	19	15.172	sphingomyelins		1
SM d42:0;	SMJLGESYPKPRNU-CRCOQUFZSA-N	44260134	CCCCCCCCCCCCCCCCCCCCCCCC(=O)N[C@@H](COP(=O)([O-])OCC[N+](C)(C)C)[C@@H](CCCCCCCCCCCCCCC)O	0.0019	0.65	44260134	57	17.698	ceramides		0.43
Oleoyl-Carnitine	IPOLTUVFXFHAHI-WHIOSMTNSA-N	46907933	CCCCCCCC/C=C\CCCCCCCC(=O)O[C@H](CC(=O)[O-])C[N+](C)(C)C	0.0098	7.2	46907933	18	7.271	carnitine		1
PC 35:4;	OROZWUJCDDCYAU-IPUAOQJZSA-N	52922204	CCCCCCCCCCCCC(=O)OC[C@H](COP(=O)([O-])OCC[N+](C)(C)C)OC(=O)CCCCC/C=C\C/C=C\C/C=C\C/C=C\CCCCC	1.2e-06	0.57	52922204	2	14.062	Unsaturated_phosphatidylcholines	w	0.00035
PC 33:1;	OFRWLQSOUIZELQ-VEAYGOGPSA-N	52922442	CCCCCCCCCCCCCCCCC(=O)O[C@H](COC(=O)CCCCCCC/C=C\CCCCCC)COP(=O)([O-])OCC[N+](C)(C)C	0.0066	0.81	52922442	2	13.905	Unsaturated_phosphatidylcholines	w	1
PC 35:2;	ZSKWZJYUVZYDQU-WESJWMGVSA-N	52922491	CCCCCCCCCCCCCCCCC(=O)OC[C@H](COP(=O)([O-])OCC[N+](C)(C)C)OC(=O)CCCCCCC/C=C\C/C=C\CCCCC	8.1e-07	1.8	52922491	2	14.716	Unsaturated_phosphatidylcholines	w	0.00024
PC 33:0;	FHENRYRLCPXONH-LDLOPFEMSA-N	52922645	CCCCCCCCCCCCCCCCCC(=O)OC[C@H](COP(=O)([O-])OCC[N+](C)(C)C)OC(=O)CCCCCCCCCCCCCC	0.12	0.89	52922645	11	14.421	Saturated_phosphatidylcholines		1
PC 35:1;	MFHIZGSSDZJFKD-IYEJTHTFSA-N	52922679	CCCCCCCCCCCCCCCCC(=O)O[C@H](COC(=O)CCCCCCC/C=C\CCCCCCCC)COP(=O)([O-])OCC[N+](C)(C)C	0.14	1.1	52922679	2	15.043	Unsaturated_phosphatidylcholines	w	1
PC 33:2;	SBNDHGBVMZMSNL-UESLNCBNSA-N	52922715	CCCCCCCCCCCCCCC(=O)O[C@H](COC(=O)CCCCCCC/C=C\C/C=C\CCCCC)COP(=O)([O-])OCC[N+](C)(C)C	0.61	1.1	52922715	2	13.578	Unsaturated_phosphatidylcholines	w	1
PC 35:2; B	MJWAVUYQCBFFHQ-WESJWMGVSA-N	52922721	CCCCCCCCCCCCCCCCC(=O)O[C@H](COC(=O)CCCCCCC/C=C\C/C=C\CCCCC)COP(=O)([O-])OCC[N+](C)(C)C	8.2e-05	1.5	52922721	2	14.716	Unsaturated_phosphatidylcholines	w	0.021
PC 36:4; A	NKQPOVROGSWLTO-NVPMBMBWSA-N	52922783	CCCCCCCC/C=C\CCCCCCCC(=O)O[C@H](COC(=O)CCCC/C=C\C/C=C\C/C=C\CCCCC)COP(=O)([O-])OCC[N+](C)(C)C	0.0091	0.8	52922783	2	14.442	Unsaturated_phosphatidylcholines	w	1
PC 34:4;	YWDDIWXKFJEMKF-JTZVLWBESA-N	52922891	CCCCCCCCCCCCCCCC(=O)O[C@H](COC(=O)CCCC/C=C\C/C=C\C/C=C\C/C=C\CC)COP(=O)([O-])OCC[N+](C)(C)C	0.21	0.9	52922891	2	13.493	Unsaturated_phosphatidylcholines	w	1
PC 34:3; B	VKVSSDKCKXJFIM-AFYHZPHLSA-N	52923213	CCCCCCCCCCCCCC(=O)O[C@H](COC(=O)CCCCCC/C=C\C/C=C\C/C=C\CCCCC)COP(=O)([O-])OCC[N+](C)(C)C	0.011	0.81	52923213	2	13.82	Unsaturated_phosphatidylcholines	w	1
PC 38:5; A	SUACBSWYGWBPFC-GPUJSUHJSA-N	52923235	CCCCC/C=C\C/C=C\CCCCCCCC(=O)O[C@H](COC(=O)CCCCCC/C=C\C/C=C\C/C=C\CCCCC)COP(=O)([O-])OCC[N+](C)(C)C	0.092	0.89	52923235	2	15.253	Unsaturated_phosphatidylcholines	w	1
PC 38:6; A	PLZBTDKJYHXIEW-DZUXOTHRSA-N	52923295	CCCCC/C=C\C/C=C\CCCCCCCC(=O)O[C@H](COC(=O)CCC/C=C\C/C=C\C/C=C\C/C=C\CCCCC)COP(=O)([O-])OCC[N+](C)(C)C	0.16	0.91	52923295	2	14.926	Unsaturated_phosphatidylcholines	w	1
PC 36:5; A	SUZYROYNFNQALJ-MHEIZRSESA-N	52923341	CCCCCCCCCCCCCCCC(=O)O[C@H](COC(=O)CCC/C=C\C/C=C\C/C=C\C/C=C\C/C=C\CC)COP(=O)([O-])OCC[N+](C)(C)C	0.0057	0.83	52923341	2	14.304	Unsaturated_phosphatidylcholines	w	1
PC 40:5; B	SFESOYFQZQJCOY-FXYWPAEZSA-N	52923365	CCCCCCCCCCCCCCCCCCCC(=O)O[C@H](COC(=O)CCC/C=C\C/C=C\C/C=C\C/C=C\C/C=C\CC)COP(=O)([O-])OCC[N+](C)(C)C	0.14	0.91	52923365	2	16.58	Unsaturated_phosphatidylcholines	w	1
PC p-36:1/PC o-36:2; A	ZYLPVUZBZNMVMR-ZBBHDILGSA-N	52923754	CCCCCCCCCCCCCCCCOC[C@H](COP(=O)([O-])OCC[N+](C)(C)C)OC(=O)CCCCCCCCC/C=C\C/C=C\CCCCC	9.6e-08	0.63	52923754	2	15.592	Unsaturated_phosphatidylcholines	w	2.9e-05
PE 36:4;	KZLUVTCXBFEIFJ-XGLJQOENSA-N	52924904	CCCCCCCCCCCCCCCCCC(=O)OC[C@H](COP(=O)(O)OCCN)OC(=O)CCCC/C=C\C/C=C\C/C=C\C/C=C\CC	3.8e-05	0.73	52924904	7	14.193	phosphatidylethanolamines	x	0.01
PE p-38:5; or PE o-38:6;	KCNBSSYOJRUKOM-JALPNNRCSA-N	52925089	CCCCCCCCCCCCCCCC/C=C\OC[C@H](COP(=O)(O)OCCN)OC(=O)CCC/C=C\C/C=C\C/C=C\C/C=C\C/C=C\CC	0.25	1.3	52925089	7	15.542	phosphatidylethanolamines	x	1
Ceramide d33:1;	QBFXCLDNTKBAPQ-STSAHMJASA-N	52931112	CCCCCCCCCCCCCCCCC(=O)N[C@@H](CO)[C@@H](/C=C/CCCCCCCCCCC)O	9.7e-08	0.62	52931112	6	13.375	ceramides		2.9e-05
SM d37:1;	HAFQHLHNPJDAGB-MAJDXUCPSA-N	52931171	CCCCCCCCCCCCCCCCCCC(=O)N[C@@H](COP(=O)([O-])OCC[N+](C)(C)C)[C@@H](/C=C/CCCCCCCCCCCCC)O	1.7e-09	2.6	52931171	19	14.603	sphingomyelins		5.3e-07
Acylcarnitine 18:1;	HITOYGLMAFIRNI-YSESTWPTSA-N	53477830	CCCCCC/C=C/CCCCCCCCCC(=O)O[C@@H](CCC(=O)[O-])[N+](C)(C)C	0.55	1.1	53477830	18	7.766	carnitine		1
PC 38:5; B	YLWBKBDNHWQEFU-YJXJLLHLSA-N	53479033	CCCCCC/C=C\CCCCCCCCCC(=O)O[C@H](COC(=O)CCC/C=C\C/C=C\C/C=C\C/C=C\CCCCC)COP(=O)([O-])OCC[N+](C)(C)C	6.8e-05	0.72	53479033	2	15.253	Unsaturated_phosphatidylcholines	w	0.018
PC p-38:5; or PC o-38:6;	ATTCDOPAYPGSLE-LQULQHAGSA-N	53479121	CCCCCCCC/C=C\CCCCCC/C=C\OC(COC(=O)CCCCCC/C=C\C/C=C\C/C=C\C/C=C\CC)COP(=O)([O-])OCC[N+](C)(C)C	1.1e-10	7.2	53479121	31	15.791	Unsaturated_phosphatidylcholines	z	3.4e-08
PC 40:8;	SIMZOWLEIOYZJX-VRCXRDLJSA-N	53479127	CCCCCCCC/C=C\C/C=C\C/C=C\CCCC(=O)O[C@H](COC(=O)CCC/C=C\C/C=C\C/C=C\C/C=C\C/C=C\CC)COP(=O)([O-])OCC[N+](C)(C)C	0.28	0.93	53479127	2	15.41	Unsaturated_phosphatidylcholines	w	1
LPC 20:4;	GOMVPVRDBLLHQC-VEJNOCSESA-N	53480469	CC/C=C\C/C=C\C/C=C\C/C=C\CCCCCCC(=O)OC[C@H](COP(=O)([O-])OCC[N+](C)(C)C)O	0.014	2.8	53480469	13	6.241	lysophosphatidylcholines	y	1
PC p-36:1; or PC o-36:2;	ZOTYCHIFTCFAHC-KOUVQCMKSA-N	53480797	CCCCCCCCCCCCCCCCCC(=O)O[C@H](CO/C=C\CCCCCC/C=C\CCCCCCCC)COP(=O)([O-])OCC[N+](C)(C)C	1.5e-08	0.66	53480797	31	16.15	Unsaturated_phosphatidylcholines	z	4.6e-06
PC p-38:3/PC o-38:4; B	GWBOVQHRCURSPU-QMFAPAEZSA-N	53480815	CCCCCCCC/C=C\CCCCCC/C=C\OC[C@H](COP(=O)([O-])OCC[N+](C)(C)C)OC(=O)CCCCCCCCC/C=C\C/C=C\CCCCC	1.2e-05	0.75	53480815	31	16.445	Unsaturated_phosphatidylcholines	z	0.0033
PE p-36:1; or PE o-36:2;	OBAAWAYLQLYWNN-KHFVPPDWSA-N	53480895	CCCCCCCCCCCCCCCCCC(=O)O[C@H](CO/C=C\CCCCCC/C=C\CCCCCCCC)COP(=O)(O)OCCN	0.12	1.3	53480895	7	15.712	phosphatidylethanolamines	x	1
LPE 16:0;	CKPBBEOJHAPPBT-HXUWFJFHSA-N	53480922	CCCCCCCCCCCCCCCC(=O)O[C@H](CO)COP(=O)(O)OCCN	0.05	0.87	53480922	30	5.024	lysophospholipids		1
TAG 40:1;	GKTDXHXZBFIZJU-OIJJMQLXSA-N	56936435	CCCCCCCCCCCC(=O)OC[C@H](COC(=O)CCCCCCC/C=C\CCCCCC)OC(=O)CCCCCCCCCCC	0.0032	0.9	56936435	1	18.222	Unsaturated_triglycerides		0.7
TAG 44:2;	LJXSUVSRRMQRRA-WHTYERKGSA-N	56936464	CCCCCCCCCCCC(=O)OC[C@H](COC(=O)CCCCCCC/C=C\CCCCCC)OC(=O)CCCCCCC/C=C\CCCCCC	0.089	1.1	56936464	1	19.982	Unsaturated_triglycerides		1
TAG 46:2;	XUEMVUXNOCIHLG-MOFPORNTSA-N	56936582	CCCCCCCCCCCCCC(=O)OC[C@H](COC(=O)CCCCCCC/C=C\CCCCCC)OC(=O)CCCCCCC/C=C\CCCCCC	0.86	1	56936582	1	21.12	Unsaturated_triglycerides		1
TAG 42:1;	PMWOTNASJLOLJE-BNQAGZCGSA-N	56937002	CCCCCCCCCCCCCC(=O)O[C@H](COC(=O)CCCCCCCCCCC)COC(=O)CCCCCCC/C=C\CCCCCC	0.15	1.1	56937002	1	19.36	Unsaturated_triglycerides		1
TAG 42:2;	IDWYMMYRNPSLDA-NNBKTNTFSA-N	56937031	CCCCCCCCCCCC(=O)OC[C@H](COC(=O)CCCCCCC/C=C\CCCCCC)OC(=O)CCCCCCC/C=C\CCCC	0.045	0.87	56937031	1	18.844	Unsaturated_triglycerides		1
TAG 44:1;	OUKDNADVOQVFAR-NBTXLFQMSA-N	56937112	CCCCCCCCCCCCCCCC(=O)O[C@H](COC(=O)CCCCCCCCCCC)COC(=O)CCCCCCC/C=C\CCCCCC	0.027	1.2	56937112	1	20.498	Unsaturated_triglycerides		1
TAG 46:3; A	YCZHBUHPOJGNKX-YLZDBGKXSA-N	56937142	CCCCCCCCCCCC(=O)OC[C@H](COC(=O)CCCCCCC/C=C\C/C=C\CCCCC)OC(=O)CCCCCCC/C=C\CCCCCC	0.028	1.2	56937142	1	20.793	Unsaturated_triglycerides		1
TAG 49:3;	DIGMYZZFQSIQBD-PNLKURBTSA-N	56938088	CCCCCCCCCCCCCC(=O)OC[C@H](COC(=O)CCCCCCC/C=C\C/C=C\CCCCC)OC(=O)CCCCCCC/C=C\CCCCCCC	0.89	1.1	56938088	1	22.5	Unsaturated_triglycerides		1
TAG 52:2;	TXMWKTABZBAJCW-QLHBUVOUSA-N	56938176	CCCCCCCCCCCCCCCCCCCC(=O)OC[C@@H](COC(=O)CCCCCCCCCCCCC)OC(=O)CCCCCCC/C=C\C/C=C\CCCCC	0.0018	0.96	56938176	1	24.723	Unsaturated_triglycerides		0.41
TAG 52:3;	DQXQIWIQYYEGLG-MMWLGPPDSA-N	56938177	CCCCCCCCCCCCCC(=O)OC[C@H](COC(=O)CCCCCCCCC/C=C\CCCCCCCC)OC(=O)CCCCCCC/C=C\C/C=C\CCCCC	0.037	0.96	56938177	1	24.207	Unsaturated_triglycerides		1
TAG 52:6;	SSOSFUDNINFYLJ-KIYGNKBKSA-N	56938180	CCCCCCCCCCCCCC(=O)OC[C@H](COC(=O)CCC/C=C\C/C=C\C/C=C\C/C=C\CCCCC)OC(=O)CCCCCCC/C=C\C/C=C\CCCCC	0.92	1	56938180	1	23.226	Unsaturated_triglycerides		1
TAG 54:2;	WUUWGORPQFKFQN-XDVOZUNOSA-N	56938183	CCCCCCCCCCCCCCCCCCCCCC(=O)OC[C@@H](COC(=O)CCCCCCCCCCCCC)OC(=O)CCCCCCC/C=C\C/C=C\CCCCC	0.43	1.1	56938183	1	25.861	Unsaturated_triglycerides		1
TAG 58:2;	NFQQJRGJJVQGAV-MEADVOAOSA-N	56938341	CCCCCCCCCCCCCCCCCCCCCC(=O)O[C@H](COC(=O)CCCCCCCCCCCCC)COC(=O)CCCCCCCCCCC/C=C\C/C=C\CCCCC	0.034	3.6	56938341	1	28.137	Unsaturated_triglycerides		1
3-Hydroxybutyrylcarnitine	UEFRDQSMQXDWTO-YGPZHTELSA-N	90659885	CC(CC(=O)O[C@H](CC(=O)[O-])C[N+](C)(C)C)O	0.64	1	90659885	9	-1.42	carnitine		1
Nicotinamide adenine dinucleotide	BAWFJGJZGIEFAR-OWXIGJDBSA-N	127255362	C1=CC(=C[N+](=C1)[C@H]2[C@@H]([C@@H]([C@@H](O2)COP(=O)([O-])OP(=O)(O)OC[C@@H]3[C@H]([C@H]([C@@H](O3)N4C=NC5=C(N=CN=C54)N)O)O)O)O)C(=O)N	0.26	1.1	127255362	27	-6.261	flavins		1
TAG 54:0;	KKBWDSMULWDHME-UHFFFAOYSA-N	131756478	CCCCCCCCCCCCCCCCCCCC(=O)OCC(COC(=O)CCCCCCCCCCCCCCCCCCC)OC(=O)CCCCCCCCCCCCC	0.0072	4.3	131756478	4	26.704	Saturated_triglycerides		1
cGMP	ZOOGRGPOEVQQDX-UUOKFMHZSA-N	135398570	C1[C@@H]2[C@H]([C@H]([C@@H](O2)N3C=NC4=C3N=C(NC4=O)N)O)OP(=O)(O1)O	0.11	0.8	135398570	20	-3.341	guanine nucleotides	A	1
2'-Deoxyguanosine	YKBGVTZYEHREMT-KVQBGUIXSA-N	135398592	C1[C@@H]([C@H](O[C@H]1N2C=NC3=C2N=C(NC3=O)N)CO)O	0.00051	1.3	135398592	8	-1.671	purine nucleosides	t	0.12
2-dGMP	LTFMZDNNPPEQNG-KVQBGUIXSA-N	135398597	C1[C@@H]([C@H](O[C@H]1N2C=NC3=C2N=C(NC3=O)N)COP(=O)(O)O)O	0.034	1.2	135398597	20	-3.329	guanine nucleotides	A	1
Guanine	UYTPUPDQBNUYGX-UHFFFAOYSA-N	135398634	C1=NC2=C(N1)C(=O)NC(=N2)N	0.13	0.9	135398634	21	-0.763	purinones	i	1
Guanosine	NYHBQMYGNKIUIF-UUOKFMHZSA-N	135398635	C1=NC2=C(N1[C@H]3[C@@H]([C@@H]([C@H](O3)CO)O)O)N=C(NC2=O)N	4.4e-08	1.7	135398635	8	-2.272	purine nucleosides	t	1.3e-05
Inosine-5'-monophosphate	GRSZFWQUAKGDAV-KQYNXXCUSA-N	135398640	C1=NC2=C(C(=O)N1)N=CN2[C@H]3[C@@H]([C@@H]([C@H](O3)COP(=O)(O)O)O)O	1.9e-05	1.5	135398640	20	-3.605	guanine nucleotides	A	0.0052
Inosine	UGQMRVRMYYASKQ-KQYNXXCUSA-N	135398641	C1=NC2=C(C(=O)N1)N=CN2[C@H]3[C@@H]([C@@H]([C@H](O3)CO)O)O	0.077	1.2	135398641	8	-1.947	purine nucleosides	t	1
7,8-Dihydrobiopterin	FEMXZDUTFRTWPE-UHFFFAOYSA-N	135402011	CC(C(C1=NC2=C(NC1)N=C(NC2=O)N)O)O	0.13	1.1	135402011	8	-2.312	pterins	t	1
Folinic acid	VVIAGPKUTFNRDU-ABLWVSNPSA-N	135403648	C1C(N(C2=C(N1)N=C(NC2=O)N)C=O)CNC3=CC=C(C=C3)C(=O)N[C@@H](CCC(=O)O)C(=O)O	9.4e-06	0.6	135403648	27	-4.737	tetrahydrofolates		0.0026
2'-Deoxyguanosine 3'-monophosphate	QQMSZHORHNORLP-KVQBGUIXSA-N	135449322	C1[C@@H]([C@H](O[C@H]1N2C=NC3=C2N=C(NC3=O)N)CO)OP(=O)(O)O	0.00013	1.2	135449322	20	-3.329	guanine nucleotides	A	0.033
N2,N2-Dimethylguanosine	RSPURTUNRHNVGF-IOSLPCCCSA-N	135501639	CN(C)C1=NC2=C(C(=O)N1)N=CN2[C@H]3[C@@H]([C@@H]([C@H](O3)CO)O)O	0.36	0.9	135501639	8	-1.246	purine nucleosides	t	1
3'-O-Methylguanosine	UYARPHAXAJAZLU-KQYNXXCUSA-N	135742509	CO[C@@H]1[C@H](O[C@H]([C@@H]1O)N2C=NC3=C2N=C(NC3=O)N)CO	0.0008	1.3	135742509	8	-2.611	purine nucleosides	t	0.19
