# Supplementary material for: Exploring the Wilderness within: An Integrative Metabolomics and Transcriptomics Study on Near-Wild and Colonized Aedes aegypti
Source: Insects. 2024 Jul 6;15(7):507. doi: 10.3390/insects15070507 (PMC11277204; doi:10.3390/insects15070507)
Supplement: Supplementary file 1 [file insects-15-00507-s001.zip › Supplemental File S3_Gene_Expression_Data.xlsx]

## Sheet: Diff_expres-1
YoosookPaper	Yoosook Paper	Row-names	Symbol	Transcript Product Description	Computed GO Components	Computed GO Functions	RockClov	ClovRockFC	Clovis-Rock___log2FoldChange	Clovis-Rock___padj	Clovis1	Clovis10	Clovis11	Clovis12	Clovis13	Clovis3	Clovis4	Clovis7	Clovis9	Rock1	Rock10	Rock11	Rock12	Rock13	Rock14	Rock3	Rock4	Rock5	Rock7
#N/A		AAEL017320		unspecified product	N/A	farnesol dehydrogenase activity;oxidoreductase activity		33.4551	5.06415	6.18527e-65	8.03331	8.9461	7.77889	9.88975	8.86238	9.68131	8.3022	9.50023	8.22477	3.78717	4.21484	3.90823	3.60185	4.16947	4.35459	4.95723	4.39838	3.8836	4.70263
#N/A		AAEL007010	CYP6AG4	cytochrome P450	integral component of membrane;membrane	heme binding;iron ion binding;metal ion binding;monooxygenase activity;oxidoreductase activity;oxidoreductase activity, acting on paired donors, with incorporation or reduction of molecular oxygen		29.6206	4.88853	5.77355e-51	7.98961	8.74635	7.3989	9.81731	9.16971	9.11677	8.55686	8.59471	7.74325	3.44146	2.97913	3.90823	4.40512	4.83238	3.72875	4.2094	4.04715	4.14521	5.134
#N/A		AAEL025187		unspecified product	N/A	N/A		22.1957	4.47221	3.04805e-10	6.56164	6.54084	5.75054	4.54584	4.88643	6.6448	6.73774	7.25489	6.90084	2	3.29685	2	2	3.33949	2	3.42846	2.36155	3.8836	3.38987
#N/A		AAEL000556	CTL25	C-Type Lectin (CTL25)	N/A	carbohydrate binding		17.6542	4.14194	3.11477e-10	4.5911	9.24506	5.15096	4.7671	9.81252	8.31907	8.21613	8.99959	8.10056	4.50019	4.35838	4.13386	4.13494	4.59197	4.49283	5.34807	3.27741	3.8836	5.1863
#N/A		AAEL014609	CYP9J26	cytochrome P450	integral component of membrane;membrane	heme binding;iron ion binding;metal ion binding;monooxygenase activity;oxidoreductase activity;oxidoreductase activity, acting on paired donors, with incorporation or reduction of molecular oxygen		17.6293	4.1399	1.11529e-42	8.96859	10.2298	8.56334	11.1746	9.55241	10.9956	9.47523	10.3803	9.42648	5.7551	5.60523	5.21109	6.56161	6.24262	6.57815	6.23898	5.59783	5.6985	6.35379
#N/A		AAEL025362		60S ribosomal protein L10 [Source:UniProtKB/TrEMBL;Acc:Q1HRT6]	ribosome	structural constituent of ribosome		16.4653	4.04136	8.29112e-06	5.90303	11.3122	5.92972	5.24322	5.45618	5.1314	11.0799	11.8391	11.086	6.34807	5.96063	6.04106	6.33789	6.55594	6.48181	6.34571	5.75825	5.9925	6.52603
#N/A		AAEL000668		unspecified product	N/A	protein binding		14.8228	3.88974	1.73372e-38	8.42419	7.31744	7.96069	5.71135	7.78053	7.04535	8.31013	7.88806	7.78904	4.67649	4.48892	3.42999	3.97816	4.30331	3.72875	4.28288	3.58191	4.14521	4.70263
#N/A		AAEL006542		retinoid-inducible serine carboxypeptidase (serine carboxypeptidase	N/A	serine-type carboxypeptidase activity		12.4016	3.63246	7.6868e-19	4.37518	6.49965	6.06737	7.36344	6.64633	7.5941	6.42342	4.72825	6.48997	2.9859	3.29685	3.18323	4.20738	3.76777	3.83655	3.66671	2.89097	3.15232	3.1994
#N/A		AAEL029008		unspecified product	integral component of membrane;membrane	glucuronosyltransferase activity;glycosyltransferase activity;hexosyltransferase activity;transferase activity		12.3966	3.63187	1.78732e-19	5.63775	7.02983	5.15096	7.39696	6.47439	7.5941	5.4321	6.39641	5.65525	2.57558	2.78949	3.73547	4.05868	3.45906	4.28017	3.29274	3.43768	2.98416	3.38987
#N/A		AAEL023243		unspecified product	membrane;plasma membrane	calcium ion binding		11.9567	3.57975	1.94063e-07	6.67635	3.67086	5.92972	3.42965	5.81194	5.74115	6.07787	4.36701	5.56788	2.79528	3.67147	2.27716	2.74712	2.2853	2	2.56882	2.36155	3.56381	3.84514
#N/A		AAEL024972		unspecified product	N/A	N/A		11.5462	3.52934	2.77087e-30	6.25912	6.00628	6.46628	5.68445	7.19191	6.10881	6.25276	5.72591	5.68324	3.15425	2.97913	3.31188	3.60185	4.09758	3.0205	2.56882	2.89097	3.56381	3.5581
#N/A		AAEL017302		unspecified product	N/A	farnesol dehydrogenase activity;oxidoreductase activity		9.09978	3.18583	4.72674e-15	7.95106	9.10102	6.98945	9.36683	8.45883	9.33623	7.55216	9.88916	8.16152	4.88236	5.91491	5.21109	5.04207	5.25214	6.90971	5.97645	4.97	5.94747	5.66311
#N/A		AAEL002784		zinc finger protein	N/A	zinc ion binding		8.75944	3.13084	3.48914e-23	7.99593	7.70339	8.42076	6.68265	6.58615	8.21455	7.38941	6.5092	7.9124	3.78717	4.48892	4.99813	5.0019	4.64336	3.83655	4.86454	5.7883	4.36659	4.28963
#N/A		AAEL007587		unspecified product	N/A	N/A		7.50247	2.90736	6.71626e-17	7.68748	7.48862	8.11685	7.77395	8.20242	6.6997	7.4553	6.73802	6.90084	4.2256	4.05543	4.95937	4.46544	3.76777	5.24582	6.3796	4.68063	4.22284	3.96974
#N/A		AAEL006989	CYP6AG7	cytochrome P450	integral component of membrane;membrane	heme binding;iron ion binding;metal ion binding;monooxygenase activity;oxidoreductase activity;oxidoreductase activity, acting on paired donors, with incorporation or reduction of molecular oxygen		7.10262	2.82835	0.000115991	4.71896	5.92564	4.41214	8.35437	7.22188	7.88805	4.53306	6.65641	4.37724	4.2993	3.77745	4.32893	3.09135	5.14923	4.78964	2.97572	2.65041	4.14521	4.83957
#N/A		AAEL013623		trypsin	N/A	hydrolase activity;peptidase activity;serine-type endopeptidase activity;serine-type peptidase activity		6.7335	2.75136	4.3299e-10	8.07573	11.071	7.57082	10.5567	10.1243	11.4495	11.7232	11.4636	10.3961	8.15196	8.0193	7.83615	7.77074	8.13577	8.03444	8.02322	7.72342	8.02392	8.40845
#N/A		AAEL007952		unspecified product	N/A	N/A		5.95017	2.57293	8.08818e-14	6.14991	4.16815	5.66636	7.07324	6.60143	6.14882	7.06297	6.31009	6.75023	4.06584	3.77745	4.87857	4.52333	3.56947	4.03064	4.13197	4.39838	3.8836	3.38987
#N/A		AAEL014893	CYP6BB2	cytochrome P450	integral component of membrane;membrane	heme binding;iron ion binding;metal ion binding;monooxygenase activity;oxidoreductase activity;oxidoreductase activity, acting on paired donors, with incorporation or reduction of molecular oxygen		5.78158	2.53146	9.55543e-28	9.065	9.74403	8.53197	9.69966	9.51052	10.3426	9.06816	9.55192	9.14136	6.48071	6.15012	6.92795	6.83743	7.22945	7.55554	6.6254	6.76565	6.89994	7.7676
#N/A		AAEL005573		GTP-binding protein era	N/A	GTP binding;RNA binding		5.73416	2.51958	4.30361e-18	5.14038	5.77267	4.97551	5.44902	4.34835	5.54522	5.6971	5.55628	5.50655	3.15425	3.14672	3.64065	3.09135	3.56947	2.59866	3.42846	3.58191	3.56381	3.96974
#N/A		AAEL027918		unspecified product	integral component of membrane;membrane	N/A		5.66417	2.50186	0.022087	4.21088	5.79554	4.87908	5.73776	5.67419	6.22566	5.40271	5.58597	4.9837	5.01951	2	4.3885	2	3.76777	2.82495	2	2	2	4.19068
#N/A		AAEL028895		unspecified product	N/A	N/A		5.53272	2.46799	0.00363991	4.89173	8.98144	4.77574	8.99494	9.49833	7.34135	9.40286	2.98442	5.30516	6.10257	5.54648	5.07266	5.59469	4.74097	5.24582	6.63945	5.29705	6.03616	6.71592
#N/A		AAEL009131	CYP6Z8	cytochrome P450	N/A	heme binding;iron ion binding;metal ion binding;monooxygenase activity;oxidoreductase activity;oxidoreductase activity, acting on paired donors, with incorporation or reduction of molecular oxygen		5.45914	2.44867	1.21027e-18	7.82173	7.90614	7.75191	7.8055	7.48341	7.48111	8.36449	7.72415	6.93615	5.43369	6.66004	4.79298	5.69886	4.36585	5.20617	4.3528	5.33826	4.97217	5.69956
#N/A		AAEL007946	GSTE6	glutathione transferase	N/A	protein binding;transferase activity		5.34295	2.41764	4.08211e-05	8.54989	5.37731	8.31416	5.34979	8.07137	5.1314	5.40271	8.25448	8.92108	5.10421	5.31967	5.45351	5.74825	5.77424	6.0382	5.31342	4.91658	4.83056	5.28554
#N/A		AAEL000667		alpha-amylase	N/A	catalytic activity		5.32071	2.41162	1.58889e-12	9.30041	8.30722	9.01294	9.45701	9.21512	8.02333	7.18882	9.12877	8.56275	5.83161	6.55963	6.49853	7.0882	5.94782	7.40606	5.56979	4.97	5.58548	7.27041
#N/A		AAEL019603		unspecified product	N/A	heme binding;iron ion binding;oxidoreductase activity, acting on paired donors, with incorporation or reduction of molecular oxygen		5.12301	2.35699	5.21476e-06	7.4128	8.79256	7.03492	6.06422	8.34995	9.41832	4.91247	8.11378	7.33054	5.9277	6.13026	4.95937	5.72377	5.79712	6.36063	4.71327	5.90261	5.21946	5.73511
#N/A		AAEL022855		unspecified product	nucleus	metal ion binding		5.10214	2.3511	3.64915e-07	2.87782	5.46553	4.97551	6.0432	5.42216	5.28292	6.53598	5.25732	3.89324	3.44146	3.29685	4.20186	3.36906	2.90662	2.82495	3.77254	3.58191	3.67846	3.5581
#N/A		AAEL022628		unspecified product	N/A	N/A		4.63542	2.2127	1.10477e-05	3.81262	5.94623	4.18897	5.54187	6.92667	5.84221	6.00152	3.67883	3.79406	3.56613	3.77745	3.82444	3.49015	4.23794	3.93686	3.29274	4.04715	3.15232	3.1994
#N/A		AAEL005203		Queuosine salvage protein [Source:UniProtKB/TrEMBL;Acc:A0A1S4F9V4]	N/A	N/A		4.38406	2.13227	8.49442e-09	4.71896	4.998	4.60536	4.21089	5.48941	4.54888	4.58631	5.21993	4.07322	2.79528	2.78949	3.31188	3.60185	3.45906	2.82495	2.31226	3.27741	3.15232	4.08444
#N/A		AAEL002693		venom allergen	N/A	N/A		4.32791	2.11367	3.03861e-10	6.70752	7.53692	6.63817	7.50853	8.70859	7.20567	6.60211	8.39111	7.81457	5.01951	5.05044	4.87857	5.36065	5.92723	6.44822	5.34807	4.97	5.52548	6.50559
#N/A		AAEL027115		unspecified product	N/A	N/A		4.30563	2.10623	2.92616e-06	4.12115	5.25062	3.33665	6.1255	6.09709	5.66041	4.36038	6.07904	5.98253	4.2993	3.67147	3.53917	3.23688	4.02192	4.20169	3.66671	3.09709	2.79379	4.28963
#N/A		AAEL019629		unspecified product	N/A	N/A		4.28134	2.09806	1.05205e-07	5.09396	6.47152	5.75054	6.16496	7.04316	5.76709	4.2979	5.55628	5.65525	4.62008	3.96859	4.50074	4.27635	3.85756	2.82495	2.78657	4.23343	4.55847	4.38223
#N/A		AAEL007784		unspecified product	N/A	N/A		4.16416	2.05803	8.50829e-22	6.12704	6.41356	6.49909	6.80007	6.96262	6.16842	6.39386	6.86456	6.02688	4.36941	4.35838	4.79298	4.63259	4.83238	5.49649	4.28288	4.14329	4.36659	4.5513
#N/A		AAEL021728		unspecified product	N/A	serine-type peptidase activity		4.14187	2.05028	1.47413e-06	3.69314	6.17277	5.30736	5.73776	4.72837	6.4343	6.0402	5.80379	4.23323	3.97879	4.71916	3.04197	3.23688	3.94208	3.83655	3.14292	3.71302	4.2965	3.96974
#N/A		AAEL014614		cytochrome P450	integral component of membrane;membrane	heme binding;iron ion binding;metal ion binding;monooxygenase activity;oxidoreductase activity;oxidoreductase activity, acting on paired donors, with incorporation or reduction of molecular oxygen		4.13049	2.04631	2.3126e-11	5.53724	6.13739	4.77574	6.74906	6.00816	6.57309	6.15039	6.88859	5.30516	4.43628	3.67147	3.98743	4.78237	4.36585	4.73497	4.13197	4.23343	3.8836	4.77272
#N/A		AAEL008936		unspecified product	N/A	N/A		4.12285	2.04364	2.71837e-11	8.30699	6.9403	7.12177	7.53888	7.48341	7.4088	6.80667	8.12899	7.87649	4.56138	4.96329	5.70852	6.11125	6.25919	6.624	4.95723	4.68063	5.8033	5.07972
#N/A		AAEL026460		Histone H3 [Source:UniProtKB/TrEMBL;Acc:Q16N56]	chromosome;nucleosome;nucleus	DNA binding;protein heterodimerization activity		4.05222	2.01871	0.000357131	5.92971	6.19013	5.26982	7.85459	5.75841	8.14207	6.73774	5.85346	4.79139	5.85624	4.42513	4.83641	4.68426	5.6541	4.35459	4.41948	4.68063	4.61715	3.1994
#N/A		AAEL018208		unspecified product	N/A	metallocarboxypeptidase activity;zinc ion binding		4.01747	2.00629	1.86145e-06	3.81262	5.31536	3.47504	5.76369	5.07339	5.74115	4.36038	5.32931	4.9837	3.30499	3.96859	3.04197	2.53833	3.20912	3.3465	4.05016	3.58191	3.67846	3.70875
#N/A		AAEL013545		unspecified product	N/A	N/A		3.98017	1.99283	2.05e-05	4.02545	5.79554	4.01837	3.96484	6.11849	4.13627	4.91247	4.61759	3.98604	3.15425	3.43282	3.73547	2.74712	3.06578	3.19269	2.97572	3.43768	3.43924	4.08444
#N/A		AAEL006323		unspecified product	N/A	aminopeptidase activity;hydrolase activity;metal ion binding;metallopeptidase activity;peptidase activity;zinc ion binding		3.94075	1.97847	4.32122e-13	8.12274	7.81953	7.56308	8.63638	8.02112	8.21455	8.2119	8.02443	8.12117	6.23993	5.28415	6.38611	6.94726	6.25919	7.24908	5.7874	5.11932	5.14165	5.73511
#N/A		AAEL000820		dimethylaniline monooxygenase	N/A	N,N-dimethylaniline monooxygenase activity;NADP binding;flavin adenine dinucleotide binding;monooxygenase activity;oxidoreductase activity		3.90394	1.96493	3.94745e-09	6.14991	6.84485	5.66636	7.84854	6.63152	7.2886	5.4321	7.09886	6.52132	4.2256	4.82182	4.60487	4.57899	5.21864	5.73806	5.38191	4.23343	4.67353	5.3784
#N/A		AAEL004390	HPX8B	heme peroxidase	N/A	heme binding;peroxidase activity		3.8846	1.95777	0.000303753	7.53945	9.36651	8.02969	8.34151	8.42917	9.45468	9.43406	8.26829	8.66102	5.6178	7.38522	8.48439	5.88703	5.31688	6.1882	6.18249	7.14819	4.4973	7.29443
#N/A		AAEL002917		CHK domain-containing protein [Source:UniProtKB/TrEMBL;Acc:A0A1S4F357]	N/A	N/A		3.8846	1.95777	7.06856e-05	5.46613	8.0222	5.88075	8.20621	7.51603	8.69509	6.64038	6.56989	5.53754	5.25999	4.60863	5.70852	5.56743	6.30778	5.59188	5.12647	5.45526	5.21946	5.69956
#N/A		AAEL020156		unspecified product	N/A	3',5'-cyclic-nucleotide phosphodiesterase activity			1.95335	0.124383	7.07323	7.38686	7.10054	7.18301	6.83914	6.40156	7.7692	6.78998	7.34813	2.3163	6.43561	5.96483	2	2	2	2.56882	5.59783	6.0575	6.76834
#N/A		AAEL024460		unspecified product	N/A	N/A		3.8235	1.93489	2.75839e-05	4.89173	3.20816	4.66442	4.60441	5.02887	4.13627	5.31078	4.72825	5.30516	2.3163	2.31362	3.31188	3.89288	3.85756	3.0205	3.77254	3.94414	2.57442	2.9799
#N/A		AAEL002559		unspecified product	integral component of membrane;membrane	metal ion binding		3.72317	1.89653	8.10624e-06	5.39132	4.69155	4.54379	4.48478	3.60701	5.95934	5.4321	4.67398	5.50655	3.30499	2.78949	3.42999	4.40512	4.16947	3.3465	2.78657	3.58191	2.98416	3.96974
#N/A		AAEL013515		pupal cuticle protein, putative	N/A	structural constituent of cuticle		3.70697	1.89024	4.30361e-18	10.1027	9.48028	9.76748	10.3303	9.05229	10.012	9.68659	10.3019	9.3456	8.2758	7.53629	7.56638	8.24516	7.49728	8.04009	8.7097	6.97611	8.06138	8.04758
#N/A		AAEL005577		unspecified product	N/A	nucleic acid binding		3.61164	1.85265	5.78591e-07	4.02545	4.64194	4.41214	4.35432	4.55083	4.05438	4.2326	5.10157	5.34073	3.30499	2.57109	3.42999	3.36906	3.06578	3.48547	3.66671	3.27741	3.56381	2
#N/A		AAEL025053		unspecified product	N/A	N/A		3.5913	1.84451	0.000849129	4.89173	2	5.44845	5.68445	5.83797	5.38695	5.51683	4.29692	4.44419	3.44146	4.05543	2.70966	3.60185	3.06578	3.93686	2.78657	4.39838	4.2965	3.1994
#N/A		AAEL008963		tyrosine aminotransferase	N/A	L-tyrosine:2-oxoglutarate aminotransferase activity;catalytic activity;pyridoxal phosphate binding;transaminase activity		3.54521	1.82587	1.29382e-10	5.98163	7.04899	5.90545	7.07324	7.44157	6.22566	7.34375	6.75119	6.19182	4.67649	4.2884	5.56098	5.64772	5.0384	5.46324	5.20418	5.07125	4.22284	4.77272
#N/A		AAEL024228		unspecified product	phosphopyruvate hydratase complex	magnesium ion binding;phosphopyruvate hydratase activity		3.53601	1.82212	3.12766e-07	4.71896	4.53727	3.92486	4.7671	4.61247	4.21376	4.01681	5.36401	4.50818	2.9859	2.97913	3.64065	3.36906	3.06578	3.72875	2.56882	3.43768	3.15232	3.38987
#N/A		AAEL000904		Carboxylic ester hydrolase [Source:UniProtKB/TrEMBL;Acc:A0A1S4EX74]	N/A	hydrolase activity		3.4889	1.80277	7.44274e-07	5.42921	5.88356	4.97551	6.3128	5.91338	6.67251	5.51683	5.87768	4.79139	3.15425	4.55002	3.04197	5.0019	4.69299	4.03064	3.55249	4.23343	4.7278	4.19068
#N/A		AAEL017366		unspecified product	N/A	heme binding;iron ion binding;oxidoreductase activity, acting on paired donors, with incorporation or reduction of molecular oxygen		3.44915	1.78624	7.88357e-05	4.89173	4.53727	3.47504	4.81749	3.34179	4.77022	4.7352	4.36701	3.79406	3.44146	3.14672	2	2.92948	3.56947	2.59866	3.42846	2.89097	3.15232	3.84514
#N/A		AAEL028025		unspecified product	N/A	protein binding		3.42084	1.77435	1.38944e-10	6.21642	5.43672	6.15234	5.08766	4.98293	5.60396	5.92089	5.25732	6.00488	4.67649	4.42513	4.26679	3.36906	3.76777	3.3465	4.28288	4.47428	4.2965	4.19068
#N/A		AAEL020977		unspecified product	N/A	N/A			1.77202	0.223905	5.70106	6.02576	5.66636	2	6.5707	2	5.96177	7.64172	6.02688	4.06584	2	5.30683	4.13494	3.94208	2	4.48322	4.54639	2.31561	6.23466
#N/A		AAEL008664		unspecified product	N/A	catalytic activity		3.3909	1.76167	6.75284e-05	5.76171	6.73081	6.54695	6.97676	6.42371	7.43331	6.8617	6.62814	6.93615	4.14793	3.67147	4.20186	6.50526	4.30331	6.248	5.6827	4.61507	3.56381	4.62895
#N/A		AAEL001809		unspecified product	N/A	N/A		3.29205	1.71899	2.3692e-06	7.55667	7.18513	6.85649	6.87336	8.3133	6.87691	6.0402	5.36401	6.66858	6.23993	5.28415	5.61185	4.68426	4.36585	5.24582	5.38191	5.66415	6.07854	4.83957
#N/A		AAEL024902		unspecified product	N/A	nucleic acid binding		3.28633	1.71648	6.69873e-06	4.52266	5.74943	5.51414	5.31513	4.48644	5.74115	5.51683	4.97263	5.86527	4.50019	3.43282	4.3885	2.92948	2.90662	3.3465	4.6591	4.61507	3.3029	3.96974
#N/A		AAEL017987		unspecified product	N/A	N/A		3.22574	1.68963	0.00321504	4.21088	4.02064	5.37963	6.52479	4.34835	5.71474	5.37272	6.99202	4.50818	3.68088	4.55002	3.73547	2.53833	3.06578	4.49283	4.71327	3.71302	3.43924	5.3784
#N/A		AAEL020918		unspecified product	N/A	N/A			1.68518	0.342424	4.52266	5.03691	4.87908	5.27963	4.93549	4.13627	5.27879	5.14212	5.50655	5.46605	2	5.24371	2	2	2	2	2	2	4.19068
#N/A		AAEL007962	GSTE4	glutathione transferase	N/A	protein binding;transferase activity		3.203	1.67942	0.000192212	9.48035	6.89866	8.81864	6.95442	9.29952	6.67251	6.78406	9.25659	8.90928	6.81814	6.61786	6.79117	7.22534	7.11577	7.00521	6.73419	6.96299	6.61329	6.89945
#N/A		AAEL007947	GSTE3	glutathione transferase	N/A	protein binding		3.18679	1.67211	8.97684e-11	8.14567	6.82275	7.4751	6.72286	8.53243	6.9122	6.74946	7.69038	7.85204	5.72866	5.71601	5.92515	6.11125	6.35479	6.1882	6.14357	6.00852	5.8033	5.42268
#N/A		AAEL006377	LRIM31	leucine-rich immune protein (Coil-less)	N/A	protein binding		3.18584	1.67168	0.000600441	4.71896	5.90476	3.92486	6.4469	5.78542	7.05591	5.79082	6.23711	5.23125	4.56138	3.87618	3.42999	4.78237	5.90634	4.67813	4.05016	3.43768	3.67846	3.84514
#N/A		AAEL013049		nitrilase, putative	N/A	bis(5'-adenosyl)-triphosphatase activity;catalytic activity;nucleotide binding		3.16857	1.66383	0.000250406	5.76171	6.30617	5.85563	5.12815	6.03091	5.48398	5.74472	5.69898	5.56788	4.67649	4.13734	4.50074	4.63259	2.2853	5.35862	4.86454	4.31826	3.15232	2
#N/A		AAEL006819		unspecified product	N/A	N/A		3.1322	1.64718	0.000231335	3.08188	5.94623	3.33665	5.76369	5.02887	5.76709	5.72111	5.49499	4.44419	4.2256	3.67147	3.82444	3.70552	3.94208	3.83655	3.87114	4.23343	4.22284	2.9799
#N/A		AAEL010386		glucosyl/glucuronosyl transferases	integral component of membrane;membrane	glucuronosyltransferase activity;glycosyltransferase activity;hexosyltransferase activity;transferase activity		3.10993	1.63688	2.32203e-06	4.4508	4.53727	4.26726	4.6607	4.34835	4.91646	3.85265	4.55891	4.44419	2.57558	3.29685	3.42999	3.80224	2.52338	3.48547	2.97572	3.27741	3.15232	3.96974
#N/A		AAEL027083		unspecified product	N/A	N/A		3.10288	1.63361	4.79141e-07	5.66975	6.20729	5.77754	6.76198	5.07339	6.22566	6.07787	5.67155	4.56944	4.50019	3.77745	4.20186	4.68426	3.94208	5.24582	4.6591	4.04715	3.97618	4.90346
#N/A		AAEL005575		transient receptor potential channel 4,	integral component of membrane;membrane	calcium channel activity;ion channel activity;protein binding		3.10219	1.63329	6.05644e-08	8.89942	10.213	8.61665	11.4021	10.6839	10.1078	9.84109	10.4864	9.52255	8.54938	8.29388	8.22321	8.81075	8.62239	8.79189	8.59176	8.30965	8.08755	9.16925
#N/A		AAEL004309		unspecified product	N/A	nucleic acid binding		3.08987	1.62755	1.01527e-08	5.31243	5.28335	5.30736	4.86618	5.45618	5.3531	5.10722	4.36701	5.07102	3.97879	3.29685	3.73547	3.60185	4.7874	3.72875	3.77254	3.27741	3.67846	3.70875
#N/A		AAEL009058		unspecified product	N/A	N/A		3.08821	1.62677	5.44265e-07	5.18536	5.62726	5.15096	5.20588	5.23887	5.20915	5.24607	3.78505	4.50818	3.44146	4.05543	3.64065	4.20738	3.06578	4.1187	3.14292	4.23343	3.97618	3.38987
#N/A		AAEL006923		unspecified product	ESCRT I complex	N/A		3.06422	1.61552	4.59905e-07	5.84815	5.90476	5.66636	5.76369	5.88868	5.79257	5.90001	6.03665	5.88949	4.92954	3.67147	5.50824	4.13494	4.59197	4.55728	2.97572	3.71302	3.43924	4.90346
#N/A		AAEL005254		dynactin P62 subunit	dynactin complex	N/A		3.04038	1.60425	2.32917e-05	3.81262	4.998	4.77574	5.08766	3.83097	4.91646	5.07032	5.36401	3.98604	3.15425	3.43282	3.90823	3.70552	3.94208	3.61223	2.97572	3.94414	3.43924	2.40502
#N/A		AAEL004188		unspecified product	N/A	N/A		3.01571	1.5925	0.00225008	9.31313	9.22835	9.08766	8.32419	9.57774	8.39172	6.77262	9.87118	9.4813	7.67956	8.04605	6.66436	7.25127	7.16935	8.97703	7.20026	5.07125	6.47736	7.74162
#N/A		AAEL003669		Histone H2A [Source:UniProtKB/TrEMBL;Acc:Q17ER3]	chromosome;nucleosome;nucleus	DNA binding;protein heterodimerization activity		3.00478	1.58726	0.0175995	8.44746	8.46891	7.71747	4.48478	7.88413	6.48206	5.07032	7.99153	7.44121	3.56613	6.36936	6.41505	4.20738	5.77424	6.80743	6.47675	6.50114	6.32727	5.28554
#N/A		AAEL012694		juvenile hormone-inducible protein, putative	N/A	N/A		3.00459	1.58717	4.09269e-05	5.70106	5.34667	5.23128	5.73776	4.67158	6.2626	5.10722	5.21993	4.84192	3.15425	3.55707	3.18323	4.20738	3.67202	3.72875	3.87114	5.25463	3.78468	4.96464
#N/A		AAEL013513		unspecified product	N/A	structural constituent of cuticle		2.97881	1.57474	0.000162587	3.69314	4.59055	3.92486	5.863	3.93113	4.77022	4.2979	4.36701	4.44419	3.88616	3.14672	3.42999	3.89288	2.90662	3.3465	3.29274	3.43768	3.15232	3.38987
#N/A		AAEL019491		unspecified product	integral component of membrane;membrane	G protein-coupled receptor activity		2.95588	1.56359	0.021155	3.69314	2.90582	2.81788	3.66801	4.02478	4.13627	5.54401	6.49361	5.02802	3.30499	3.14672	3.53917	3.60185	2.72769	3.0205	3.29274	3.43768	4.83056	3.5581
#N/A		AAEL010382		aldehyde oxidase	N/A	2 iron, 2 sulfur cluster binding;FAD binding;electron transfer activity;flavin adenine dinucleotide binding;iron ion binding;iron-sulfur cluster binding;metal ion binding;oxidoreductase activity		2.94732	1.5594	0.000230515	5.66975	5.72581	5.51414	6.62722	6.00816	7.32398	4.91247	6.2557	5.76408	4.06584	5.05044	5.07266	4.27635	4.30331	5.59188	4.13197	3.27741	3.78468	5.7698
#N/A		AAEL008007		CRAL-TRIO domain-containing protein [Source:UniProtKB/TrEMBL;Acc:A0A1S4FI79]	N/A	N/A		2.93273	1.55225	5.21476e-06	5.66975	6.61986	6.15234	5.0031	7.00919	4.96209	5.79082	5.69898	5.84063	3.56613	3.77745	4.44571	4.87423	4.99949	5.12345	4.54426	4.97	4.22284	4.83957
#N/A		AAEL008292	GPRDIH1	GPCR Diuretic Insect Hormone/Kinin/CRF Family	integral component of membrane;membrane	G protein-coupled receptor activity;diuretic hormone receptor activity;transmembrane signaling receptor activity		2.92484	1.54836	3.87487e-06	5.53724	5.11172	5.26982	5.4167	6.16037	4.96209	5.40271	5.52596	5.26868	3.78717	2.78949	4.65425	3.70552	4.74097	4.55728	4.3528	4.68063	3.43924	2.9799
#N/A		AAEL008013	OBP38	odorant binding protein OBP38	N/A	odorant binding		2.92416	1.54802	0.000723736	4.12115	4.78595	4.01837	5.12815	4.55083	4.48779	3.33539	4.49773	4.07322	3.15425	2.31362	3.31188	2.29413	3.20912	4.03064	3.42846	2.65041	3.56381	4.08444
#N/A		AAEL027326		unspecified product	N/A	N/A		2.9234	1.54765	6.75284e-05	5.46613	6.90918	4.72115	6.20336	6.70409	5.0909	7.0249	6.81527	6.15232	4.36941	4.7714	5.03588	4.73415	5.60309	4.28017	4.3528	5.66415	3.67846	5.33272
#N/A		AAEL018353		unspecified product	N/A	N/A		2.91858	1.54527	9.90385e-05	3.81262	4.4244	4.26726	4.81749	4.11273	4.13627	4.2326	4.49773	3.68756	2.9859	2.57109	3.64065	3.89288	3.20912	2.59866	2.78657	3.58191	2.57442	3.38987
#N/A		AAEL022538		Putative bisphosphate 3'-nucleotidase bpnt1/inositol polyphosphate 1-phosphatase [Source:UniProtKB/TrEMBL;Acc:A0A0P6IYC3]	N/A	N/A		2.9044	1.53824	7.23411e-16	6.82586	6.42827	6.89398	7.22095	6.29804	6.3849	6.33284	7.06763	6.77644	5.25999	5.79384	5.21109	5.51131	5.21864	5.24582	4.91163	4.54639	5.32884	5.50735
#N/A		AAEL011887		Zinc finger protein [Source:UniProtKB/TrEMBL;Acc:A0A1S4FUZ1]	nucleus	nucleic acid binding;zinc ion binding		2.88812	1.53013	0.000672223	4.02545	4.73952	3.82486	3.66801	3.34179	5.04923	4.01681	4.67398	3.98604	3.88616	3.14672	3.53917	2.29413	2.90662	3.3465	3.42846	3.09709	2.98416	2.72091
#N/A		AAEL012650		unspecified product	extracellular region	chitin binding		2.86756	1.51983	0.00335863	5.14038	6.11938	5.37963	6.18429	6.00816	6.58772	5.37272	5.90149	5.59759	4.62008	3.29685	5.33738	3.97816	5.8418	4.78964	2.78657	2.89097	2.79379	5.07972
#N/A		AAEL004616		actin	cytoplasm;cytoskeleton	ATP binding;nucleotide binding		2.83322	1.50244	6.26642e-12	6.66051	6.86661	6.77844	7.29395	6.8773	7.11769	6.53598	7.23629	6.09096	5.5887	5.17202	5.17771	5.1924	4.74097	5.59188	5.83704	5.11932	5.32884	6.2835
#N/A		AAEL014080	ALDH14080	aldehyde dehydrogenase	N/A	oxidoreductase activity;oxidoreductase activity, acting on the aldehyde or oxo group of donors, NAD or NADP as acceptor		2.8293	1.50045	0.000220832	4.02545	5.03691	3.60131	4.71488	5.23887	5.60396	5.83549	5.29377	5.53754	3.68088	4.05543	3.98743	4.27635	3.06578	3.19269	3.55249	4.61507	3.3029	4.5513
#N/A		AAEL020300		unspecified product	N/A	protein binding		2.81232	1.49176	0.0121802	3.92296	4.2366	4.01837	3.66801	4.274	3.96756	4.09239	3.43958	3.57256	2	2	3.42999	3.80224	2.52338	3.48547	2.78657	3.8332	2	2.40502
#N/A		AAEL006805	CYP9J2	cytochrome P450	integral component of membrane;membrane	heme binding;iron ion binding;metal ion binding;monooxygenase activity;oxidoreductase activity;oxidoreductase activity, acting on paired donors, with incorporation or reduction of molecular oxygen			1.48469	0.0722163	6.49175	6.594	5.90545	5.95591	5.27744	6.75259	7.23123	5.82884	6.65451	2.79528	5.79384	6.72339	3.60185	3.33949	6.06061	2.97572	3.09709	5.46286	3.38987
#N/A		AAEL001091		Malic enzyme [Source:UniProtKB/TrEMBL;Acc:A0A1S4EXR8]	N/A	NAD binding;malate dehydrogenase (decarboxylating) (NAD+) activity;malic enzyme activity;metal ion binding;oxidoreductase activity		2.77644	1.47324	3.01073e-17	10.1728	9.37792	10.3808	10.6595	10.6622	9.52857	9.83422	10.1349	10.4129	8.43141	8.79123	8.38551	8.727	8.75096	8.94426	8.6345	8.78987	8.52691	9.13639
#N/A		AAEL004585		unspecified product	N/A	N/A		2.75782	1.46353	9.66972e-05	7.77835	8.01734	7.32761	8.70156	8.26133	8.37073	7.58524	9.17346	7.56671	5.85624	5.38819	5.58664	6.33789	6.59563	8.01162	6.94127	6.63945	6.34474	7.70623
#N/A		AAEL024890		unspecified product	N/A	N/A		2.7333	1.45065	0.0440494	4.71896	3.56834	4.82833	5.8142	5.02887	5.31843	2.90345	4.22326	4.15544	2	2.57109	3.90823	2	4.16947	3.83655	5.00144	3.27741	3.15232	3.38987
#N/A		AAEL008602		unspecified product	nucleus	nucleic acid binding;zinc ion binding		2.71339	1.4401	6.91478e-05	4.29537	5.70179	4.82833	4.86618	4.93549	5.1314	4.53306	4.97263	5.19283	4.56138	3.55707	3.90823	4.52333	3.67202	2.33016	2.97572	4.04715	3.8836	3.5581
#N/A		AAEL023141		unspecified product	N/A	N/A		2.70666	1.43651	0.00237246	3.69314	4.30196	3.60131	4.21089	4.19562	3.29604	3.85265	4.43385	3.57256	2.3163	3.67147	2.70966	2.92948	2.72769	3.72875	3.42846	2.36155	2.57442	3.1994
#N/A		AAEL010804		calcium/calmodulin-dependent protein kinase kinase	N/A	ATP binding;protein kinase activity		2.70537	1.43582	8.36824e-06	6.38012	5.43672	5.97708	7.03115	6.82619	7.22452	5.85732	6.14036	6.52132	4.83358	5.71601	5.50824	3.70552	4.42579	4.78964	5.65529	5.49225	5.36353	4.90346
#N/A		AAEL026476		unspecified product	N/A	N/A		2.69963	1.43276	0.00891301	4.37518	4.4244	4.9281	3.14396	4.274	3.67052	3.93706	4.43385	4.9837	3.56613	4.13734	3.64065	2	3.33949	3.48547	2.31226	2	3.43924	3.70875
#N/A		AAEL008412		Mitochondrial import inner membrane translocase subunit TIM44 [Source:UniProtKB/TrEMBL;Acc:Q16YW1]	membrane;mitochondrial inner membrane;mitochondrion	chaperone binding		2.68509	1.42497	6.91478e-05	4.77888	6.6578	4.66442	5.93324	5.23887	5.54522	6.53598	6.77716	6.06992	4.83358	4.42513	4.13386	4.68426	4.53867	5.35862	4.6591	3.71302	5.10111	4.96464
#N/A		AAEL008022		homeobox protein	nucleus	DNA binding;sequence-specific DNA binding		2.67383	1.41891	8.83336e-07	4.94501	6.10113	4.82833	6.0432	6.07537	5.38695	5.96177	6.37956	6.48997	4.73078	5.09211	4.50074	4.63259	4.23794	4.94224	4.71327	3.94414	4.06317	5.07972
#N/A		AAEL002740		homeobox protein otx	nucleus	DNA binding;sequence-specific DNA binding		2.67292	1.41842	4.13904e-10	5.046	5.43672	5.34395	5.12815	5.88868	5.76709	5.62258	5.52596	5.56788	4.36941	4.42513	3.98743	4.57899	3.56947	3.72875	4.6591	4.61507	4.43342	4.08444
#N/A		AAEL028163		Kinesin-like protein [Source:UniProtKB/TrEMBL;Acc:Q16RI3]	microtubule	ATP binding;cytoskeletal motor activity;microtubule binding;microtubule motor activity;nucleotide binding		2.66845	1.416	0.00103011	6.03174	6.96068	6.327	5.24322	5.35161	5.28292	6.57602	6.73802	6.23027	4.56138	5.42127	5.30683	5.53964	3.56947	5.46324	4.28288	5.66415	3.15232	3.84514
#N/A		AAEL000487		unspecified product	N/A	protein binding		2.66486	1.41406	1.62034e-09	5.84815	6.04498	6.02293	5.31513	5.61519	5.3531	5.48914	6.44583	6.13216	4.2993	4.21484	4.3885	4.78237	5.0384	5.08024	4.41948	4.04715	4.7278	4.5513
#N/A		AAEL009729		unspecified product	N/A	N/A		2.63359	1.39703	0.00332721	4.12115	4.30196	4.18897	5.88679	4.34835	6.18775	5.85732	5.72591	4.79139	4.50019	4.13734	3.90823	3.70552	3.45906	3.3465	4.60283	2.65041	4.36659	4.96464
#N/A		AAEL025608		Putative cuticle protein [Source:UniProtKB/TrEMBL;Acc:A0A0P6IXJ4]	N/A	N/A		2.62673	1.39327	5.97661e-05	5.046	4.64194	5.80404	4.13344	4.61247	5.1708	5.34208	5.14212	5.76408	4.2993	4.05543	4.3885	3.49015	3.20912	4.1187	3.96342	3.94414	3.15232	4.77272
#N/A		AAEL019839		unspecified product	nucleus	nucleic acid binding;zinc ion binding		2.60925	1.38363	0.00161406	4.37518	5.18284	3.47504	4.54584	3.01657	4.66379	4.01681	4.14562	4.56944	3.88616	2.78949	2.88536	2.74712	3.33949	3.72875	3.42846	3.27741	3.56381	3.5581
#N/A		AAEL009081		unspecified product	N/A	N/A		2.60765	1.38275	5.1078e-05	10.0641	10.069	9.39281	11.0791	11.6572	10.1686	9.51696	11.0727	10.4882	8.1668	8.58045	8.51478	8.96757	9.3815	9.55027	9.35858	8.62482	9.18511	10.3113
#N/A		AAEL021176		unspecified product	integral component of membrane;membrane	N/A		2.60307	1.38021	4.91245e-05	4.37518	6.45725	4.77574	6.3128	6.33508	6.14882	6.34834	6.058	5.50655	4.06584	4.48892	5.48114	5.08114	4.74097	5.08024	4.3528	4.61507	3.97618	4.62895
#N/A		AAEL014972		unspecified product	integral component of membrane;membrane;plasma membrane	transmembrane transporter activity		2.59085	1.37342	0.00027232	5.7911	6.61986	5.77754	8.18238	5.645	6.63074	8.01233	7.07812	7.42473	6.22109	5.51618	5.75453	6.35393	5.62882	5.87079	6.04141	5.16585	5.0594	5.50735
#N/A		AAEL013262		unspecified product	N/A	chitinase activity		2.58697	1.37126	0.00833824	6.12704	8.02704	6.6084	6.73602	6.8898	5.98166	8.90221	8.88482	6.73694	6.16305	5.8677	5.94513	7.11669	6.92127	5.87079	5.90843	5.63137	6.61329	6.1048
#N/A		AAEL019840		unspecified product	nucleus	nucleic acid binding;zinc ion binding		2.5808	1.36782	4.76634e-05	4.29537	4.83092	3.71741	4.7671	4.41905	4.21376	4.2326	4.55891	4.44419	3.68088	2.78949	3.64065	3.80224	3.06578	3.0205	3.55249	3.43768	3.78468	2.9799
#N/A		AAEL009147		unspecified product	N/A	N/A		2.57909	1.36686	0.000254969	4.83641	4.69155	4.26726	4.6607	4.274	4.54888	3.66737	4.36701	5.34073	2.9859	3.55707	3.90823	3.49015	3.33949	3.3465	2.78657	4.47428	3.56381	3.38987
#N/A		AAEL017297	CYP6M9	cytochrome P450	N/A	heme binding;iron ion binding;metal ion binding;monooxygenase activity;oxidoreductase activity;oxidoreductase activity, acting on paired donors, with incorporation or reduction of molecular oxygen		2.57231	1.36307	1.29891e-05	4.99639	4.91688	4.66442	5.12815	4.19562	5.42002	4.58631	5.32931	4.37724	3.44146	3.77745	4.13386	3.80224	4.23794	4.35459	3.42846	2.89097	3.67846	3.70875
#N/A		AAEL001346		unspecified product	integral component of membrane;membrane	N/A		2.56564	1.35932	8.62493e-05	4.83641	3.76657	4.97551	4.81749	4.48644	5.57489	4.7352	4.97263	4.50818	3.30499	4.2884	3.73547	4.20738	2.72769	4.03064	3.55249	3.58191	3.67846	3.70875
#N/A		AAEL024083		unspecified product	N/A	N/A		2.53412	1.34149	0.00010642	3.81262	4.16815	3.92486	5.08766	4.61247	4.82063	4.2979	4.92695	4.73902	3.68088	3.87618	3.04197	3.36906	2.72769	3.72875	3.42846	3.8332	3.78468	3.70875
#N/A		AAEL009124	CYP6N12	cytochrome P450	N/A	heme binding;iron ion binding;metal ion binding;monooxygenase activity;oxidoreductase activity;oxidoreductase activity, acting on paired donors, with incorporation or reduction of molecular oxygen		2.5279	1.33794	0.00219666	3.81262	4.16815	4.47946	5.046	4.02478	5.54522	4.36038	4.36701	5.02802	3.15425	3.14672	3.18323	4.73415	3.20912	3.3465	2.97572	4.04715	3.78468	3.5581
#N/A		AAEL009123	CYP6Z6	cytochrome P450	N/A	heme binding;iron ion binding;metal ion binding;monooxygenase activity;oxidoreductase activity;oxidoreductase activity, acting on paired donors, with incorporation or reduction of molecular oxygen		2.52431	1.33589	5.52048e-05	7.51323	6.38369	5.92972	7.30282	6.26003	6.48206	6.23619	6.37956	5.11278	4.78309	4.7714	5.24371	5.04207	6.08426	5.81915	5.04433	5.21092	5.67106	4.5513
#N/A		AAEL023010		unspecified product	N/A	N/A		2.51756	1.33203	0.00324647	4.37518	4.73952	5.37963	5.76369	4.41905	4.60748	5.27879	6.14036	4.07322	4.50019	4.2884	4.26679	4.73415	4.16947	2.33016	4.05016	3.43768	3.97618	2.9799
#N/A		AAEL027505		unspecified product	integral component of membrane	membrane insertase activity			1.33096	0.207082	4.71896	5.57533	5.15096	4.28439	4.48644	5.68783	5.03245	5.0169	4.62821	2	2	4.0625	5.0019	2	4.55728	4.81586	4.39838	3.97618	2
#N/A		AAEL019472		unspecified product	N/A	N/A		2.51368	1.3298	0.000798446	5.22897	3.76657	5.48167	4.91328	5.23887	5.1708	4.2326	4.14562	4.93797	3.88616	3.77745	4.20186	2.74712	3.06578	3.48547	4.54426	4.31826	3.8836	3.38987
#N/A		AAEL012866		unspecified product	N/A	N-acetyltransferase activity		2.50275	1.32352	0.000114424	4.83641	5.25062	4.82833	6.25912	5.19925	5.54522	4.95358	6.65641	5.76408	4.73078	4.42513	4.79298	4.46544	4.23794	5.12345	3.96342	4.04715	3.67846	4.5513
#N/A		AAEL012845		Mitochondrial import inner membrane translocase subunit TIM44 [Source:UniProtKB/TrEMBL;Acc:Q16KX3]	membrane;mitochondrial inner membrane;mitochondrion	chaperone binding		2.50001	1.32194	2.92616e-06	6.89518	9.00371	6.88159	8.98946	8.10928	8.63297	8.77323	8.91438	8.47742	7.58695	7.21647	7.2343	6.71855	6.85741	6.88481	7.46781	7.19381	7.34396	7.06225
#N/A		AAEL022986		unspecified product	N/A	protein binding		2.4594	1.29831	0.0192045	5.09396	4.09628	4.34152	3.77388	4.88643	3.43196	4.2979	4.61759	4.30703	2.3163	4.7714	2.88536	3.23688	4.09758	3.48547	3.29274	2.36155	2.57442	3.38987
#N/A		AAEL020987		unspecified product	cytoplasm	acid phosphatase activity;non-membrane spanning protein tyrosine phosphatase activity;protein tyrosine phosphatase activity		2.45351	1.29485	1.16825e-05	4.77888	5.77267	4.87908	6.29513	5.42216	5.76709	6.26913	6.31009	5.62671	5.14476	4.71916	3.64065	4.87423	4.42579	4.61897	4.41948	4.39838	5.01644	4.5513
#N/A		AAEL024597		unspecified product	N/A	N/A		2.44993	1.29274	0.000141467	4.12115	4.998	3.92486	4.28439	4.19562	4.60748	4.82655	4.87978	4.68468	3.68088	2.97913	3.04197	3.36906	4.23794	3.61223	3.66671	3.8332	3.78468	2.9799
#N/A		AAEL000111		nitrilase, putative	N/A	N/A		2.43717	1.28521	3.03861e-10	8.56698	9.20505	7.97242	8.3881	9.03551	8.5078	8.78752	9.23801	8.49726	7.31221	7.24446	7.60456	7.81198	7.77586	7.99426	6.76015	7.50557	6.86405	7.39787
#N/A		AAEL025232		unspecified product	mitochondrion	exonuclease activity;hydrolase activity;nuclease activity;single-stranded DNA exodeoxyribonuclease activity		2.43671	1.28494	0.00497174	4.94501	5.67737	4.82833	5.0031	4.72837	5.71474	4.99355	4.92695	4.68468	3.44146	4.87053	2.50956	3.70552	4.30331	3.3465	3.29274	3.71302	5.36353	3.5581
#N/A		AAEL018249		unspecified product	N/A	aminopeptidase activity;hydrolase activity;metal ion binding;metallopeptidase activity;peptidase activity;zinc ion binding		2.4343	1.28351	1.51274e-06	5.84815	5.46553	5.63718	5.65704	5.35161	5.54522	4.58631	5.67155	5.19283	3.97879	4.05543	4.13386	4.34217	3.76777	4.35459	5.20418	3.94414	4.67353	4.62895
#N/A		AAEL004955		FAR1 domain-containing protein [Source:UniProtKB/TrEMBL;Acc:A0A1S4F947]	N/A	N/A		2.42262	1.27657	0.00241377	4.02545	4.64194	4.87908	4.42103	4.83564	5.20915	3.20527	4.83102	4.89074	2.79528	3.29685	3.90823	4.40512	4.09758	3.83655	3.77254	3.58191	3.3029	2.40502
#N/A		AAEL028652		unspecified product	N/A	N/A		2.42176	1.27606	2.59516e-06	5.35242	5.57533	5.51414	4.81749	5.38732	4.82063	5.96177	5.49499	5.65525	3.78717	4.05543	3.64065	4.87423	4.74097	4.28017	4.2094	3.8332	4.55847	4.83957
#N/A		AAEL003963		calpain 4, 6, 7, invertebrate	N/A	calcium ion binding;calcium-dependent cysteine-type endopeptidase activity;cysteine-type peptidase activity;hydrolase activity;peptidase activity		2.42088	1.27553	0.00400892	4.5911	3.85633	4.41214	4.28439	4.34835	5.1314	4.7816	3.67883	3.44759	2.79528	3.43282	3.73547	3.89288	2.72769	3.61223	2.97572	2.89097	3.15232	4.38223
#N/A		AAEL005003		serine/threonine-protein kinase, putative	N/A	ATP binding;protein kinase activity		2.41504	1.27204	2.21857e-07	7.97046	7.45309	7.03492	7.11413	7.30823	6.6022	6.53598	8.23587	7.36551	6.22109	6.29992	5.3673	6.28866	5.90634	6.41382	6.50773	6.13083	5.82835	6.37648
#N/A		AAEL021209		unspecified product	N/A	anaphase-promoting complex binding;protein binding;ubiquitin-protein transferase activator activity		2.41232	1.27042	0.00349939	5.70106	6.22425	5.37963	5.31513	5.78542	5.93666	5.94147	5.87768	5.91332	5.3667	5.81888	5.14353	3.36906	3.85756	3.61223	3.29274	4.91658	5.18108	3.1994
#N/A		AAEL005043		ATP-dependent bile acid permease	integral component of membrane;membrane	ATP binding;ATP hydrolysis activity;ATPase-coupled transmembrane transporter activity;nucleotide binding;transmembrane transporter activity		2.40522	1.26617	2.9554e-06	5.46613	7.41667	6.30861	6.84935	6.86469	7.19616	5.98178	7.39568	6.37456	5.7551	5.28415	5.3673	5.45292	5.43826	5.73806	5.34807	5.21092	5.901	6.1048
#N/A		AAEL007806		unspecified product	N/A	N/A		2.40417	1.26554	4.25472e-05	4.71896	6.41356	4.66442	5.9102	6.00816	4.77022	6.15039	6.2557	5.40936	4.56138	4.7714	4.32893	4.57899	4.74097	4.67813	4.95723	4.39838	4.22284	4.77272
#N/A		AAEL019703		unspecified product	N/A	protein binding		2.40046	1.26331	0.00119142	4.5911	5.03691	4.54379	4.6607	3.93113	5.20915	5.37272	3.67883	4.93797	3.78717	3.87618	3.64065	2.92948	3.45906	3.0205	3.87114	4.04715	3.56381	4.77272
#N/A		AAEL005245		DNA repair protein rad50	Mre11 complex;nucleus	ATP hydrolysis activity;metal ion binding		2.38899	1.2564	0.00261222	2.87782	5.03691	3.60131	5.12815	4.93549	5.04923	4.16419	5.61506	4.73902	3.97879	3.55707	3.31188	3.70552	3.94208	3.83655	3.42846	4.31826	3.78468	3.70875
#N/A		AAEL005402		unspecified product	nucleus	zinc ion binding		2.38712	1.25527	0.00184537	3.41964	4.16815	3.47504	4.28439	4.274	3.87518	4.09239	4.43385	4.30703	3.97879	3.29685	2.88536	3.09135	2.90662	3.61223	3.14292	2.65041	3.43924	2.72091
#N/A		AAEL019945		unspecified product	N/A	RNA binding;nucleic acid binding;protein binding		2.38622	1.25472	2.63856e-05	4.29537	5.18284	4.26726	4.71488	5.23887	4.71799	4.99355	4.36701	4.62821	3.44146	3.96859	3.90823	3.23688	3.85756	3.3465	3.96342	4.31826	3.67846	3.70875
#N/A		AAEL010588		striatin, putative	N/A	protein binding		2.38564	1.25437	0.00119595	5.42921	3.85633	5.44845	4.71488	4.72837	4.42401	4.09239	4.22326	4.50818	4.2993	3.77745	2.88536	3.49015	4.09758	3.72875	3.66671	4.14329	3.43924	2.9799
#N/A		AAEL017799	U1	U1 spliceosomal RNA	N/A	N/A			1.25223	0.387573	7.29463	6.00628	7.079	4.95889	6.79994	5.1314	2.52132	8.42025	6.47404	5.95075	5.28415	5.73171	2	6.42989	5.68136	2	2	5.55579	6.97574
#N/A		AAEL015442		unspecified product	nucleus	DNA binding;nucleic acid binding;zinc ion binding		2.37152	1.24581	2.85133e-05	4.4508	5.74943	4.54379	5.24322	5.67419	4.42401	5.85732	5.85346	5.23125	4.14793	4.2884	4.44571	4.20738	4.42579	4.55728	4.41948	4.14329	3.97618	3.96974
#N/A		AAEL004382		unspecified product	N/A	N/A		2.36779	1.24354	1.99441e-05	7.14329	7.40928	6.41561	8.23894	7.99243	7.35851	6.70199	7.35314	7.28561	6.27688	5.8915	5.24371	6.18485	7.05064	6.82061	6.04141	5.84659	5.58548	6.35379
#N/A		AAEL011680	GPRNNA9	GPCR Orphan/Putative Class A Family	integral component of membrane;membrane	G protein-coupled receptor activity;neuropeptide Y receptor activity;orexin receptor activity		2.36586	1.24236	0.00381803	4.12115	3.94082	4.26726	4.91328	4.274	4.71799	3.66737	4.61759	3.98604	3.44146	2.78949	3.64065	3.89288	2.90662	3.48547	4.13197	2.36155	2.57442	3.96974
#N/A		AAEL028088		unspecified product	N/A	protein binding		2.35688	1.23688	0.00216094	4.37518	4.78595	4.01837	4.95889	4.48644	5.1708	3.20527	5.14212	4.68468	4.06584	3.14672	3.64065	4.27635	4.16947	2.82495	3.55249	3.58191	3.15232	3.70875
#N/A		AAEL010377		unspecified product	nucleus	N/A		2.35309	1.23456	0.00247356	4.77888	4.48194	4.01837	4.48478	3.60701	4.13627	4.01681	4.49773	2.99071	3.56613	3.55707	3.18323	3.60185	3.45906	3.19269	2.56882	3.58191	3.43924	2.72091
#N/A		AAEL012698		ATP-binding cassette sub-family A member 3, putative	integral component of membrane	ATP binding;ATP hydrolysis activity;ATPase-coupled transmembrane transporter activity		2.35219	1.234	7.33247e-05	4.37518	4.16815	4.82833	4.7671	4.02478	4.86934	4.87015	5.0169	4.23323	3.88616	3.29685	3.64065	4.13494	3.56947	3.72875	4.05016	3.27741	3.3029	3.38987
#N/A		AAEL014141	SRPN5	Serine Protease Inhibitor (serpin) likely cleavage at S/M.	extracellular space	N/A		2.34916	1.23214	7.04727e-08	6.12704	5.40732	5.63718	6.16496	6.26003	6.54338	6.33284	6.37956	5.71069	4.2993	5.35434	5.17771	5.26207	4.95949	5.32199	5.04433	4.31826	4.55847	5.02333
#N/A		AAEL012457		alcohol dehydrogenase	cytoplasm	15-oxoprostaglandin 13-oxidase activity;2-alkenal reductase [NAD(P)+] activity;oxidoreductase activity		2.34446	1.22925	0.00128314	5.53724	5.34667	4.82833	6.56958	6.33508	7.56482	6.53598	6.92389	6.28608	4.83358	4.66495	5.14353	5.84224	6.22586	5.39435	5.16585	4.91658	4.7801	4.96464
#N/A		AAEL015566	OBP62	odorant binding protein OBP62	N/A	odorant binding		2.32458	1.21697	0.0270468	5.09396	4.91688	4.77574	4.48478	4.19562	3.29604	2.52132	4.22326	4.15544	3.15425	2.31362	3.18323	2.74712	3.45906	4.20169	4.2094	3.58191	3.3029	3.5581
#N/A		AAEL025995		unspecified product	N/A	N/A			1.21604	0.3988	7.96403	8.34259	7.71048	7.83025	8.24683	7.88212	2.52132	8.3869	7.63994	2	2.57109	7.08924	2.53833	2.52338	8.09539	6.81072	6.28632	6.81476	8.17601
#N/A		AAEL012312		proliferation-associated 2g4 (pa2g4/ebp1)	N/A	N/A		2.32033	1.21433	2.40102e-06	10.2463	8.87808	10.4124	10.4903	10.4633	10.2247	9.69873	8.78914	9.65033	9.03257	9.23203	8.77685	8.32058	9.2046	8.28811	8.11159	8.75606	8.65146	9.01511
#N/A		AAEL004690		unspecified product	N/A	N/A		2.31263	1.20954	2.16447e-05	5.31243	5.14772	4.72115	6.10536	6.22099	5.84221	5.85732	5.72591	5.07102	4.67649	4.05543	4.70199	4.40512	4.53867	4.78964	3.96342	4.04715	4.83056	5.23678
#N/A		AAEL002269		purine nucleoside phosphorylase	N/A	catalytic activity;glycosyltransferase activity;purine-nucleoside phosphorylase activity;transferase activity		2.3094	1.20752	0.0458735	7.73363	8.80388	8.75214	6.18429	8.63994	6.67251	8.75009	8.60924	8.43689	6.97255	5.09211	7.62947	8.52925	7.87056	6.248	7.15205	6.67205	5.55579	5.80368
#N/A		AAEL013844		diazepam binding inhibitor, putative	N/A	fatty-acyl-CoA binding		2.30144	1.20253	1.94198e-06	6.922	8.46177	8.3817	7.98156	7.93929	7.65787	8.81287	8.2075	6.85236	6.57275	6.82979	7.21797	7.23403	7.16056	6.8722	6.55299	6.71961	6.55445	6.69802
#N/A		AAEL008269		unspecified product	N/A	Rho GTPase binding;actin binding		2.29045	1.19563	0.0101428	4.4508	3.20816	4.41214	3.87252	4.34835	3.67052	4.01681	4.55891	4.07322	3.78717	2.31362	3.82444	2.92948	3.06578	2	3.29274	3.58191	3.43924	3.70875
#N/A		AAEL017244		unspecified product	integral component of membrane;membrane	aminopeptidase activity;hydrolase activity;metal ion binding;metallopeptidase activity;peptidase activity;zinc ion binding		2.28667	1.19325	0.000123116	6.08018	4.36448	5.85563	5.9102	5.35161	5.63246	5.57068	5.39788	4.79139	4.43628	4.13734	3.98743	5.0019	4.42579	5.20617	4.60283	3.8332	3.97618	4.5513
#N/A		AAEL013840		unspecified product	membrane	growth factor activity		2.25981	1.1762	0.00814706	4.83641	4.87454	5.69497	7.53135	5.98504	6.75259	6.60211	4.55891	4.89074	4.56138	4.66495	4.55374	5.53964	5.25214	5.39435	4.81586	4.97	5.10111	5.02333
#N/A		AAEL013552		unspecified product	nucleus	nucleic acid binding;zinc ion binding		2.25407	1.17254	3.15331e-07	5.66975	6.00628	5.95359	5.6006	5.70282	6.10881	5.62258	5.55628	5.65525	3.68088	4.42513	5.30683	4.73415	5.11322	5.12345	4.91163	4.61507	4.36659	4.19068
13	expansion (exp) encodes an atypical Smad-like protein which regulates tube size in the trachea through receptor tyrosine kinase (RTK) pathways, as well as apical secretion pathways.	AAEL001437		unspecified product	N/A	protein binding	1.88148	0.531496	-0.91187	0.022865	3.81262	3.94082	3.33665	4.81749	3.48048	4.21376	4.16419	4.72825	4.68468	5.40058	4.96329	4.26679	4.46544	4.95949	4.03064	5.59886	4.31826	4.92649	5.80368
#N/A		AAEL008599		zinc carboxypeptidase	N/A	carboxypeptidase activity;metallocarboxypeptidase activity;zinc ion binding		2.23671	1.16138	0.0261686	5.76171	5.34667	6.02293	6.93172	5.5219	6.92378	2.90345	6.72474	6.06992	4.43628	5.8677	4.55374	3.89288	4.91835	5.7656	4.13197	4.31826	5.6985	5.42268
#N/A		AAEL002176		inosine-uridine preferring nucleoside hydrolase	N/A	N/A		2.23648	1.16123	0.00286594	4.37518	5.43672	5.37963	5.48064	3.48048	5.3531	5.21259	5.46334	4.56944	3.88616	3.87618	3.73547	4.27635	4.7874	5.03569	3.66671	3.8332	3.43924	3.84514
#N/A		AAEL021848		unspecified product	N/A	N/A		2.23109	1.15775	0.0316371	4.29537	4.69155	4.01837	4.54584	3.83097	5.0909	4.2326	3.30322	3.57256	3.44146	3.77745	4.60487	3.09135	2.2853	3.61223	2.97572	3.58191	2.57442	2.9799
#N/A		AAEL006902		serine-type enodpeptidase,	N/A	hydrolase activity;peptidase activity;serine-type endopeptidase activity;serine-type peptidase activity		2.23098	1.15768	0.021368	5.53724	4.36448	6.39832	5.88679	4.274	5.04923	5.59686	3.15261	5.88949	5.29644	4.55002	4.26679	4.05868	3.76777	3.3465	4.2094	3.71302	5.21946	4.28963
#N/A		AAEL008249		unspecified product	integral component of membrane;membrane	N/A		2.22664	1.15487	0.0275649	4.77888	4.59055	4.54379	4.91328	5.19925	4.82063	5.51683	6.6138	4.44419	3.30499	3.67147	5.27562	4.78237	4.59197	4.89315	2.97572	3.27741	3.15232	4.28963
#N/A		AAEL004608		unspecified product	N/A	N/A		2.21783	1.14915	0.00833824	5.7911	5.43672	5.02141	6.27724	4.02478	5.42002	3.93706	4.67398	3.98604	3.30499	3.96859	4.44571	4.52333	4.02192	4.94224	3.96342	4.14329	4.06317	4.08444
#N/A		AAEL007128		sugar transporter	integral component of membrane;membrane	transmembrane transporter activity		2.21729	1.1488	0.00299516	8.24991	8.33481	7.88201	7.78665	8.35447	6.87691	7.72832	9.833	8.28537	5.52868	6.66004	7.42418	7.48047	6.50128	7.13758	7.9686	7.01475	7.38675	7.85906
#N/A		AAEL022219		unspecified product	N/A	N/A		2.20928	1.14358	1.23528e-05	5.70106	5.70179	5.0659	5.0031	5.27744	4.71799	5.07032	5.21993	4.68468	3.88616	3.96859	4.60487	4.05868	4.53867	4.35459	4.28288	4.47428	4.2965	3.38987
#N/A		AAEL012431		AMP dependent ligase	N/A	catalytic activity		2.20854	1.1431	0.0171437	4.37518	5.34667	4.9281	3.96484	4.61247	5.84221	5.83549	5.14212	4.07322	3.97879	4.42513	5.17771	4.13494	2.72769	4.28017	4.2094	3.94414	3.78468	2.72091
#N/A		AAEL024269		unspecified product	N/A	N/A		2.19816	1.1363	0.00044672	5.98163	5.49377	6.04532	6.36456	5.98504	4.91646	5.6971	6.12021	5.93676	4.73078	5.24773	4.44571	3.80224	3.85756	4.55728	4.76547	4.80342	5.25685	5.96208
#N/A		AAEL021915		unspecified product	N/A	actin binding		2.19374	1.13339	0.007891	4.37518	4.2366	4.77574	4.81749	4.11273	4.48779	5.07032	4.78055	4.07322	4.14793	4.05543	3.98743	3.23688	3.76777	3.83655	3.87114	4.23343	2	2
#N/A		AAEL010469		MACPF domain-containing protein [Source:UniProtKB/TrEMBL;Acc:A0A1S4FQD7]	N/A	N/A		2.19346	1.13321	2.42545e-06	6.52712	7.07727	6.13157	7.41344	7.58684	6.41802	7.3282	6.3625	6.19182	5.85624	5.63373	5.84236	5.48241	5.62882	5.49649	6.08315	6.0587	5.901	5.96208
#N/A		AAEL024098		unspecified product	nucleus	N/A		2.19281	1.13278	0.000333107	7.25299	7.04899	7.27174	6.94311	6.27916	6.54338	7.35146	6.71133	7.26724	6.0608	5.6891	4.95937	6.27187	6.93165	4.55728	6.58239	5.84659	5.36353	5.28554
#N/A		AAEL022142		unspecified product	N/A	N/A		2.19239	1.1325	0.00395463	4.37518	5.52147	4.41214	4.81749	4.88643	4.05438	3.93706	5.14212	4.84192	3.88616	3.55707	3.64065	4.78237	3.94208	3.61223	3.55249	4.39838	3.15232	2.9799
#N/A		AAEL019587		unspecified product	N/A	N/A		2.19164	1.13201	0.0206909	4.12115	3.45798	3.82486	4.71488	4.98293	3.29604	3.33539	4.36701	3.68756	4.06584	3.29685	3.82444	2.92948	3.20912	3.19269	3.14292	3.09709	2.79379	2.9799
#N/A		AAEL009915		centrosomal protein	N/A	N/A		2.19109	1.13165	0.0214396	4.4508	3.33847	3.60131	4.81749	3.93113	4.05438	4.01681	3.30322	3.68756	3.88616	2.97913	3.18323	3.49015	2.2853	3.3465	3.77254	2.65041	2.79379	3.1994
#N/A		AAEL002639	Rpl36-2	60S ribosomal protein L36 [Source:UniProtKB/TrEMBL;Acc:Q17HK5]	ribosome	structural constituent of ribosome			1.13125	0.361895	10.0761	11.4043	10.2204	9.93182	10.9936	4.35727	11.3199	10.8056	10.019	9.66354	10.0188	4.79298	4.82903	10.4466	10.3523	4.81586	4.68063	9.63542	10.4136
#N/A		AAEL001914		scavenger receptor, putative	integral component of membrane;membrane	scavenger receptor activity		2.18984	1.13083	1.42426e-07	5.76171	5.70179	6.2711	5.71135	6.40642	5.38695	5.4609	6.16023	6.50573	4.83358	4.96329	5.03588	4.96059	4.64336	5.28441	4.81586	5.02151	4.7801	5.134
#N/A		AAEL013842		unspecified product	N/A	metal ion binding;nucleic acid binding		2.18887	1.13019	0.0109253	3.56286	3.94082	4.01837	4.13344	3.34179	4.05438	5.07032	3.56416	3.79406	3.56613	3.14672	3.31188	3.70552	3.33949	2.82495	2.78657	2.89097	3.43924	3.38987
#N/A		AAEL022680		unspecified product	Golgi apparatus;Golgi membrane;integral component of membrane;membrane	carbohydrate binding;glycosyltransferase activity;transferase activity		2.18718	1.12907	0.00026245	4.5911	6.00628	5.02141	6.14536	5.35161	6.18775	6.18533	6.16023	5.86527	5.3667	4.71916	4.32893	4.05868	4.53867	5.03569	5.27792	4.04715	5.18108	4.83957
#N/A		AAEL014453		unspecified product	integral component of membrane;membrane	N/A		2.18664	1.12872	0.0385321	4.37518	5.21713	3.47504	5.24322	3.01657	4.2873	5.21259	3.88399	2.79939	3.56613	3.29685	3.53917	3.80224	4.23794	3.0205	2.97572	3.8332	3.43924	3.70875
#N/A		AAEL014489		D-tyrosyl-tRNA(Tyr) deacylase	cytoplasm	D-aminoacyl-tRNA deacylase activity;RNA binding;aminoacyl-tRNA editing activity;hydrolase activity;tRNA binding		2.18597	1.12827	3.92067e-08	5.63775	6.33768	5.66636	5.95591	5.61519	6.61654	6.09635	6.52461	5.91332	5.01951	4.91765	4.91953	4.78237	5.49532	5.03569	5.24152	5.07125	4.87933	5.07972
#N/A		AAEL011797		venom allergen	N/A	N/A		2.18562	1.12804	0.0226135	9.02844	7.94758	8.04088	8.80196	7.87787	10.0066	9.43042	7.97479	8.58517	8.61219	6.28202	6.14835	7.69719	8.30491	7.82135	7.3868	6.76565	8.58686	7.11717
#N/A		AAEL005596		trypsin-epsilon, putative	N/A	peptidase activity;serine-type endopeptidase activity		2.18278	1.12616	0.000172458	5.18536	6.51351	5.60739	5.95591	6.58615	6.24425	6.26913	6.56989	5.26868	4.78309	4.05543	4.79298	4.82903	5.72738	5.28441	5.38191	5.29705	4.43342	5.46563
#N/A		AAEL007910		unspecified product	N/A	N/A		2.1805	1.12466	0.00241548	4.4508	4.91688	4.47946	5.57153	4.93549	4.82063	4.16419	5.39788	5.30516	4.14793	3.96859	4.20186	3.23688	4.23794	4.84232	3.77254	2.65041	3.67846	4.5513
#N/A		AAEL000340		cytochrome P450	N/A	heme binding;iron ion binding;metal ion binding;monooxygenase activity;oxidoreductase activity;oxidoreductase activity, acting on paired donors, with incorporation or reduction of molecular oxygen		2.17634	1.1219	0.00525356	4.52266	3.94082	5.23128	4.60441	4.11273	4.48779	4.2979	4.97263	4.93797	3.15425	3.67147	4.0625	4.82903	3.06578	3.61223	3.77254	3.8332	2.79379	3.5581
#N/A		AAEL019504		unspecified product	integral component of membrane;membrane	heme binding;iron ion binding;metal ion binding;monooxygenase activity;oxidoreductase activity;oxidoreductase activity, acting on paired donors, with incorporation or reduction of molecular oxygen			1.11526	0.237845	3.41964	5.88356	3.33665	6.69618	4.48644	5.63246	6.20248	2.5746	5.68324	2.9859	4.87053	5.07266	3.70552	3.76777	6.08267	3.42846	3.27741	4.55847	3.38987
#N/A		AAEL001128		AMP dependent coa ligase	N/A	catalytic activity;ligase activity		2.16547	1.11468	0.00044672	6.88158	6.11938	6.73777	6.46282	6.91449	7.33269	6.64038	7.01403	6.53674	5.01951	5.93795	6.0957	5.62145	5.88515	6.93418	5.24152	5.11932	4.2965	5.3784
#N/A		AAEL004399	GPRFSH	GPCR Glycoprotein Hormone Family	integral component of membrane;membrane	G protein-coupled receptor activity;protein binding;protein-hormone receptor activity		2.16416	1.11381	0.00521435	3.81262	4.09628	3.60131	3.87252	4.19562	4.48779	4.2979	4.06357	4.37724	3.15425	3.14672	2.88536	2.29413	3.33949	3.83655	3.55249	2.89097	3.8836	3.84514
#N/A		AAEL019889		unspecified product	nucleus	nucleic acid binding;zinc ion binding		2.1372	1.09572	3.28522e-06	5.35242	5.62726	5.30736	4.6607	5.45618	5.71474	4.95358	5.52596	5.19283	4.43628	4.87053	4.55374	4.34217	4.16947	4.67813	3.96342	4.47428	4.14521	4.08444
#N/A		AAEL018301		MIT domain-containing protein [Source:UniProtKB/TrEMBL;Acc:A0A1S4G7L6]	N/A	N/A		2.13406	1.0936	5.40755e-05	5.46613	5.25062	5.51414	4.86618	6.13958	5.28292	5.81333	6.23711	5.73763	4.88236	4.48892	5.30683	4.27635	4.69299	4.42537	4.48322	5.21092	4.2965	4.19068
#N/A		AAEL013483		short-chain dehydrogenase	integral component of membrane;membrane	N/A		2.12707	1.08887	0.00728455	4.71896	5.52147	4.10619	4.35432	6.07537	5.51492	4.58631	4.36701	4.62821	3.56613	4.13734	3.64065	4.73415	3.76777	3.83655	3.96342	3.58191	4.61715	4.70263
#N/A		AAEL004451		organic cation transporter	integral component of membrane;membrane	transmembrane transporter activity		2.11998	1.08405	0.00752513	5.63775	4.02064	5.30736	5.4167	5.75841	5.8176	4.7816	4.49773	4.07322	4.56138	4.71916	4.26679	4.52333	3.67202	4.73497	3.87114	3.58191	3.15232	4.62895
#N/A		AAEL005674		unspecified product	N/A	protein binding		2.1191	1.08345	0.00756329	3.81262	4.30196	4.54379	5.16754	4.93549	5.38695	5.72111	4.87978	4.84192	4.14793	3.29685	3.18323	3.60185	3.56947	3.61223	4.2094	4.91658	4.2965	4.77272
#N/A		AAEL025775		unspecified product	N/A	methyltransferase activity;protein binding		2.11796	1.08267	0.00131087	4.65645	4.59055	4.47946	4.0516	4.55083	4.2873	4.47776	4.92695	4.73902	3.78717	3.14672	3.31188	4.63259	3.33949	3.72875	4.05016	3.43768	3.15232	3.84514
#N/A		AAEL020587		unspecified product	N/A	N/A		2.11088	1.07784	0.00866073	4.89173	4.78595	4.47946	4.42103	4.98293	4.91646	4.2979	4.22326	4.37724	3.30499	4.21484	4.32893	3.49015	2.90662	4.35459	4.05016	2	3.15232	4.38223
#N/A		AAEL009524	MAL1	alpha-amylase	N/A	alpha-1,4-glucosidase activity;alpha-glucosidase activity;catalytic activity;hydrolase activity;hydrolase activity, acting on glycosyl bonds;maltose alpha-glucosidase activity		2.11039	1.07751	0.00220377	9.71507	9.90386	9.03828	10.9795	10.571	10.1747	9.29303	11.354	10.329	8.20086	8.45828	9.06853	9.06338	9.42804	9.78199	9.34792	8.82291	8.81078	10.3039
#N/A		AAEL007302		unspecified product	integral component of membrane;membrane	acyltransferase activity, transferring groups other than amino-acyl groups		2.10633	1.07473	0.0126262	3.92296	5.18284	4.41214	5.08766	4.274	4.54888	5.62258	5.29377	4.15544	4.36941	3.87618	3.82444	4.34217	2.72769	4.28017	4.05016	4.68063	3.56381	2.72091
#N/A		AAEL021095		unspecified product	N/A	oxidoreductase activity			1.07411	0.053651	5.14038	4.36448	5.02141	4.54584	4.55083	4.96209	5.74472	3.56416	4.15544	3.44146	3.14672	3.90823	4.73415	4.59197	4.78964	4.13197	2	2.98416	3.1994
#N/A		AAEL020258		unspecified product	N/A	N/A		2.0919	1.06482	0.00547425	8.05771	7.37172	7.68218	7.52378	8.08774	6.81609	6.43798	8.06717	8.52459	7.56471	7.24446	6.0595	6.58898	7.48324	6.95825	6.41271	5.72756	4.97217	6.07736
#N/A		AAEL000905		unspecified product	N/A	hydrolase activity		2.07934	1.05612	0.00359151	4.94501	4.2366	4.54379	4.48478	4.72837	3.67052	4.99355	4.72825	4.68468	2.79528	3.77745	3.73547	4.52333	3.94208	3.0205	3.14292	3.94414	3.8836	4.19068
#N/A		AAEL017659	U3	Small nucleolar RNA U3	N/A	N/A			1.0557	0.0507358	4.52266	5.03691	3.71741	3.77388	3.83097	6.16842	3.45474	5.21993	4.37724	4.14793	3.87618	3.31188	4.20738	4.36585	4.35459	3.55249	2.65041	3.97618	3.5581
#N/A		AAEL021790		unspecified product	N/A	nucleic acid binding		2.07868	1.05567	0.0019355	4.99639	6.10113	5.57697	4.71488	6.20106	4.54888	5.76795	5.99299	4.89074	4.2256	4.82182	5.30683	4.82903	4.69299	4.84232	4.28288	4.23343	4.4973	3.70875
#N/A		AAEL004200		DNA replication licensing factor MCM8	N/A	ATP binding;DNA binding;nucleotide binding		2.07824	1.05536	0.0338086	4.4508	5.94623	4.60536	3.87252	4.61247	3.96756	5.59686	4.61759	4.56944	3.88616	4.42513	4.91953	4.05868	3.06578	4.1187	3.55249	4.39838	2.57442	3.5581
#N/A		AAEL007472		unspecified product	N/A	N/A		2.07611	1.05388	0.0257006	4.02545	4.64194	3.92486	3.77388	3.34179	4.86934	3.85265	3.56416	3.31077	3.44146	2.78949	3.64065	3.60185	3.33949	3.3465	3.14292	3.71302	2.31561	3.1994
#N/A		AAEL001142		Rab gdp/GTP exchange factor [Source:UniProtKB/TrEMBL;Acc:A0A1S4EXX1]	N/A	N/A		2.0612	1.04349	1.09904e-06	6.84	6.33768	6.3631	5.6006	6.42371	6.12896	6.80667	6.21827	6.64031	5.3667	5.57615	5.24371	4.78237	4.95949	5.39435	5.56979	5.66415	5.55579	6.02087
#N/A		AAEL021812		unspecified product	N/A	N/A		2.05275	1.03756	7.50597e-06	6.38012	6.82275	6.11048	6.97676	6.99769	6.85289	6.43798	7.20792	6.19182	5.10421	5.00752	5.48114	6.1668	5.43826	6.28653	5.56979	5.95654	5.8033	5.96208
#N/A		AAEL012073		unspecified product	N/A	catalytic activity			1.02923	0.0983324	4.4508	5.81805	4.10619	4.42103	4.19562	3.87518	4.63767	5.18155	3.1596	4.50019	2.97913	4.83641	2.92948	4.64336	3.3465	2.56882	3.58191	2.79379	3.70875
#N/A		AAEL003438		unspecified product	N/A	N/A		2.03533	1.02526	0.00587949	5.39132	4.87454	4.72115	4.42103	4.41905	5.04923	4.7816	5.0169	4.73902	4.43628	4.42513	4.70199	3.09135	3.45906	3.83655	4.71327	3.8332	3.43924	2.72091
#N/A		AAEL021262		unspecified product	N/A	N/A			1.02282	0.122112	3.92296	2.52287	3.92486	4.35432	5.02887	3.77648	3.06224	4.14562	3.68756	3.30499	2.57109	3.73547	3.49015	2.52338	2.82495	3.87114	2	2.98416	4.19068
#N/A		AAEL022406		unspecified product	cytoskeleton	actin binding;structural molecule activity			1.01954	0.507342	6.56164	5.18284	6.25197	6.87336	2.32858	6.6448	5.24607	6.75119	6.47404	2	2.31362	5.27562	6.64221	5.98813	5.24582	5.88502	6.08315	2	2
#N/A		AAEL027213		unspecified product	N/A	N/A		2.02517	1.01805	0.00258264	4.29537	5.46553	3.92486	5.68445	5.38732	5.54522	5.67268	5.49499	4.73902	4.73078	4.55002	4.26679	4.34217	4.99949	4.55728	3.96342	4.23343	3.8836	3.70875
#N/A		AAEL017167	GPRHE6	GPCR HE6-like Family	integral component of membrane;membrane	G protein-coupled receptor activity;transmembrane signaling receptor activity		2.02352	1.01687	8.07267e-05	4.21088	5.60153	5.44845	5.51158	5.35161	5.48398	4.99355	5.46334	5.34073	4.2256	3.77745	4.20186	4.57899	4.48333	4.84232	4.13197	4.23343	4.67353	4.96464
#N/A		AAEL023561		unspecified product	N/A	3',5'-cyclic-nucleotide phosphodiesterase activity;phosphoric diester hydrolase activity;protein binding		2.02044	1.01467	0.00354619	5.57153	5.11172	5.34395	6.77479	5.35161	6.6997	5.17832	5.85346	5.26868	5.01951	5.28415	4.20186	4.46544	4.48333	4.61897	5.20418	4.97	4.61715	5.66311
#N/A		AAEL001891		BEN domain-containing protein [Source:UniProtKB/TrEMBL;Acc:A0A1S4F0A1]	N/A	N/A		2.02041	1.01464	0.00171924	6.1038	6.13739	6.77844	4.95889	6.42371	4.96209	5.54401	6.3625	6.64031	5.25999	5.35434	5.86351	5.11919	4.69299	5.35862	4.60283	4.54639	4.92649	5.5479
#N/A		AAEL015151		acid phosphatase	integral component of membrane;membrane	N/A		2.01658	1.01191	6.79359e-05	6.38012	6.7189	6.3631	7.37189	6.85197	6.5283	7.21441	6.49361	5.50655	5.22259	5.57615	5.79911	6.28866	5.94782	5.87079	5.59886	5.81774	5.0594	5.7698
#N/A		AAEL020729		unspecified product	N/A	N/A			1.01065	0.07867	6.12704	4.64194	6.19302	5.8388	5.58476	4.66379	3.06224	5.85346	6.21117	3.30499	3.67147	3.98743	4.27635	4.02192	5.529	5.47891	3.71302	4.92649	5.7698
#N/A		AAEL018125		unspecified product	integral component of membrane;membrane;plasma membrane;voltage-gated calcium channel complex	cation channel activity;ion channel activity;voltage-gated calcium channel activity		2.01299	1.00934	0.00314321	4.52266	3.94082	4.9281	5.8142	5.23887	4.91646	5.94147	5.32931	5.62671	4.83358	4.60863	4.44571	4.20738	3.85756	4.1187	4.6591	3.58191	4.61715	4.5513
#N/A		AAEL025785		unspecified product	integral component of membrane;membrane	protein binding		2.00864	1.00622	0.00795561	4.12115	3.85633	4.01837	4.71488	3.83097	3.77648	4.42027	4.92695	4.93797	4.14793	3.96859	3.53917	2.92948	3.33949	3.48547	3.55249	3.71302	3.3029	3.84514
#N/A		AAEL024438		unspecified product	Golgi cisterna membrane	acetylgalactosaminyltransferase activity		2.00557	1.00401	0.00545435	3.92296	4.53727	3.92486	4.21089	4.02478	3.96756	4.58631	4.49773	3.89324	3.15425	3.43282	3.82444	3.49015	3.45906	3.19269	2.97572	3.09709	3.56381	4.28963
#N/A		AAEL014380		unspecified product	N/A	zinc ion binding		2.00362	1.00261	0.0329586	3.41964	5.49377	3.71741	4.13344	3.93113	4.48779	4.82655	4.97263	4.73902	3.78717	4.66495	3.98743	2.74712	3.06578	3.72875	4.13197	3.43768	3.78468	3.5581
#N/A		AAEL009844		unspecified product	integral component of membrane;membrane	N/A	45.0685	0.0221884	-5.49405	6.41495e-64	4.77888	4.16815	4.26726	3.29387	3.93113	3.14597	3.45474	2	3.44759	8.18636	8.42197	8.38916	9.06338	9.02248	8.99459	8.29149	9.36176	7.68301	9.4989
#N/A		AAEL022600		unspecified product	N/A	N/A			0.995244	0.233837	7.45014	4.69155	8.4836	5.88679	6.42371	5.93666	5.98178	5.43098	7.49746	5.70173	6.40287	6.71177	6.14852	5.72738	2	6.36275	6.10719	5.52548	5.28554
#N/A		AAEL008253		unspecified product	N/A	N/A	11.9681	0.0835554	-3.58112	4.33465e-18	3.92296	2.52287	3.92486	2	3.60701	2.57064	2	2.5746	2	5.29644	5.42127	5.73171	5.93048	6.08426	6.10441	5.56979	5.25463	5.46286	5.3784
#N/A		AAEL011320		G-protein, gamma-subunit, putative	heterotrimeric G-protein complex	GTPase activity			0.993094	0.119618	4.89173	6.73081	4.9281	7.41344	6.11849	6.85289	7.28053	4.97263	5.11278	4.78309	6.04793	4.50074	4.87423	5.21864	5.46324	4.48322	4.39838	6.85188	5.62572
#N/A		AAEL006749		unspecified product	N/A	structural constituent of cuticle	11.4008	0.0877128	-3.51107	1.61409e-12	3.92296	2.52287	2.81788	4.28439	4.02478	4.77022	4.7816	4.43385	3.68756	6.85527	7.41836	6.0595	6.35393	7.61781	7.82789	6.56776	5.59783	6.68362	8.71478
#N/A		AAEL004555		unspecified product	integral component of membrane;membrane	N/A			0.992069	0.0817405	4.12115	6.20729	4.9281	2.97665	3.93113	3.14597	5.62258	6.16023	5.19283	4.14793	4.66495	3.90823	4.78237	4.16947	4.67813	3.66671	4.14329	4.22284	3.96974
#N/A		AAEL018684	ND6	NADH dehydrogenase subunit 6	integral component of membrane;membrane;mitochondrial membrane;mitochondrion;respirasome	NADH dehydrogenase (ubiquinone) activity	11.3764	0.0879012	-3.50797	0.00526354	2	4.998	2	5.51158	2	4.48779	2	5.14212	2	5.4977	7.71364	8.44985	6.28866	8.01901	6.66845	4.95723	5.59783	6.41257	8.41394
#N/A		AAEL020470		unspecified product	N/A	hydrolase activity;peptidase activity;serine-type endopeptidase activity;serine-type peptidase activity	9.65564	0.103566	-3.27137	2.99235e-44	4.29537	3.45798	4.10619	3.42965	3.93113	3.43196	3.76298	3.67883	3.98604	6.41591	6.22696	6.26419	6.77922	6.33929	7.08389	6.69435	6.28632	6.73751	7.29443
#N/A		AAEL007591		ML domain-containing protein [Source:UniProtKB/TrEMBL;Acc:A0A1S4FH47]	N/A	N/A	7.65447	0.130643	-2.9363	3.4358e-08	2.35524	3.0649	3.60131	2	2	2.57064	2.28408	2.98442	4.23323	5.88045	4.13734	5.68495	5.0019	5.18435	5.4292	4.81586	4.31826	3.97618	5.134
#N/A		AAEL003317		alkaline phosphatase	N/A	alkaline phosphatase activity;catalytic activity;hydrolase activity;phosphatase activity	7.54469	0.132544	-2.91546	0.0156157	2	3.0649	7.59379	2.31263	2.32858	2.78891	6.05916	2	5.86527	8.16187	7.08846	7.97864	8.73621	8.05741	6.44822	8.42326	8.29402	6.56939	8.89845
#N/A		AAEL006132		unspecified product	N/A	N/A	7.27168	0.13752	-2.86229	3.92067e-08	3.26063	2	3.47504	2	2.82157	2	2	2	3.31077	4.06584	4.7714	4.70199	4.46544	4.36585	4.20169	3.66671	4.80342	4.2965	4.08444
#N/A		AAEL002783	mRpL37	39S mitochondrial ribosomal protein L37	mitochondrion;ribosome	structural constituent of ribosome	7.02142	0.142421	-2.81176	2.37764e-51	3.81262	4.91688	4.41214	4.7671	5.48941	4.91646	5.14321	5.10157	3.79406	7.56471	7.02533	7.47315	7.36647	7.63695	7.2393	7.35308	7.60178	7.53868	7.44156
#N/A		AAEL006690		ribbon	nucleus	DNA binding;protein binding	6.80822	0.146881	-2.76728	4.64202e-13	3.56286	3.33847	3.71741	3.29387	2	2.97846	3.06224	2.5746	3.1596	5.6178	5.54648	5.14353	3.97816	4.30331	5.59188	5.59886	4.54639	5.46286	5.3784
#N/A		AAEL002655		matrix metalloproteinase	extracellular matrix	hydrolase activity;metal ion binding;metalloendopeptidase activity;metallopeptidase activity;peptidase activity;zinc ion binding	6.74673	0.14822	-2.75419	7.31691e-07	2.35524	2.72701	3.18356	2.78737	3.01657	3.77648	3.56497	4.06357	2.99071	4.88236	4.21484	3.73547	5.72377	5.55021	6.97014	4.71327	3.43768	6.13986	4.46924
#N/A		AAEL020471		unspecified product	N/A	N/A	6.6444	0.150503	-2.73214	2.67191e-13	3.69314	2.28499	3.60131	3.29387	4.274	3.96756	2	2.5746	3.1596	5.43369	5.48523	4.83641	5.04207	5.46707	5.70999	6.06243	5.21092	5.46286	6.02087
#N/A		AAEL009513		adenylate cyclase	integral component of membrane;membrane	transmembrane transporter activity			0.973664	0.162214	3.08188	3.67086	3.60131	3.14396	2.59603	3.77648	5.21259	5.0169	4.15544	3.44146	3.43282	3.73547	3.80224	3.76777	3.83655	2	2.36155	3.3029	2.9799
#N/A		AAEL025454		unspecified product	integral component of membrane;membrane	serine-type endopeptidase activity	6.5891	0.151766	-2.72008	6.50197e-06	4.65645	4.48194	4.01837	4.6607	4.783	4.13627	4.53306	4.83102	3.98604	7.15235	7.11903	3.98743	4.73415	8.40509	7.16885	4.91163	4.68063	7.80791	7.37552
#N/A		AAEL023006		unspecified product	N/A	N/A	5.80455	0.172279	-2.53718	2.32203e-06	2	2.28499	3.01228	3.87252	2.32858	3.14597	2	2	3.89324	4.14793	3.87618	4.44571	5.22765	4.87601	4.94224	4.6591	4.47428	4.14521	4.96464
#N/A		AAEL005032		unspecified product	integral component of membrane;membrane	N/A			0.969872	0.180519	10.2463	8.94865	8.97554	9.79862	9.12811	8.97929	9.48051	9.49632	8.60725	6.27688	6.76684	9.01755	9.11842	7.28714	8.1899	7.03995	6.38795	7.10861	10.4081
#N/A		AAEL021292		unspecified product	N/A	N/A	5.62585	0.177751	-2.49207	0.0382736	4.5911	2	5.30736	2	2	2.31335	2	2	4.23323	4.88236	5.81888	5.75453	5.77233	6.2089	5.56078	5.93146	5.21092	5.0594	5.23678
#N/A		AAEL001483		unspecified product	N/A	lipid binding	5.45008	0.183483	-2.44628	8.53277e-05	4.02545	3.56834	3.47504	4.95889	3.72333	4.2873	4.42027	4.36701	3.89324	8.33395	5.09211	4.83641	6.71855	5.0763	4.94224	5.38191	4.54639	7.05656	5.23678
#N/A		AAEL021758		unspecified product	N/A	N/A	4.87531	0.205115	-2.2855	0.000320543	5.046	2.72701	5.48167	2	4.98293	3.29604	4.68726	2.79401	3.98604	6.01778	6.35231	6.14835	6.96826	6.63425	6.63897	6.311	6.55457	6.09927	4.62895
#N/A		AAEL010773	CLIPE10	Clip-Domain Serine Protease family E. Protease homologue.	N/A	peptidase activity;serine-type endopeptidase activity			0.960941	0.175916	2.87782	3.67086	3.47504	4.6607	3.34179	5.71474	5.92089	3.78505	4.37724	3.30499	3.43282	3.64065	5.08114	4.48333	3.83655	2.56882	3.43768	3.56381	3.1994
#N/A		AAEL002737		cytochrome c oxidase, subunit VIIC, putative	integral component of membrane;membrane	cytochrome-c oxidase activity	4.83237	0.206938	-2.27273	4.66837e-05	9.31818	8.99879	9.00725	9.63263	9.27352	8.68152	8.91787	9.31095	8.82387	8.88179	8.91831	11.5717	12.6464	9.13897	12.4392	12.3039	11.0901	11.3438	9.34347
#N/A		AAEL002258		unspecified product	nucleus	DNA-binding transcription factor activity;nucleic acid binding;zinc ion binding			0.958534	0.0694537	2.87782	3.33847	4.66442	5.57153	3.72333	5.98166	4.87015	5.0169	5.02802	4.62008	4.05543	4.13386	3.36906	4.09758	3.72875	4.2094	4.61507	3.97618	3.38987
#N/A		AAEL003869		Arrestin_C domain-containing protein [Source:UniProtKB/TrEMBL;Acc:A0A1S4F5X3]	N/A	N/A			0.958046	0.0686104	3.81262	4.02064	4.47946	4.21089	3.93113	3.29604	3.33539	3.97657	4.15544	4.06584	3.96859	3.98743	2.92948	2.72769	2.82495	2.78657	3.43768	2.57442	2.40502
#N/A		AAEL024365		unspecified product	N/A	N/A	4.74418	0.210785	-2.24616	1.44625e-07	3.92296	3.76657	3.01228	2	3.60701	2.31335	3.45474	2	3.89324	4.83358	4.66495	4.50074	4.73415	5.52303	5.20617	5.56979	4.54639	4.43342	5.07972
#N/A		AAEL005440		unspecified product	N/A	N/A	4.69525	0.212981	-2.2312	1.39438e-08	3.26063	2.90582	3.01228	3.29387	3.18832	2.31335	3.06224	3.56416	3.31077	4.56138	4.82182	5.33738	3.70552	3.85756	4.55728	5.12647	4.47428	5.39741	4.38223
#N/A		AAEL001639		unspecified product	N/A	N/A			0.957564	0.124383	4.02545	3.33847	3.47504	5.88679	2.59603	5.20915	4.99355	4.14562	4.15544	3.15425	4.21484	3.82444	4.27635	3.85756	3.61223	4.28288	3.58191	3.67846	2.40502
#N/A		AAEL007835		serine/threonine protein kinase	N/A	ATP binding;protein kinase activity	4.60547	0.217133	-2.20335	2.75777e-13	3.26063	3.33847	4.26726	4.0516	3.93113	3.29604	3.76298	3.56416	3.31077	5.9277	5.54648	4.95937	4.87423	4.83238	5.4292	5.47891	6.03383	6.09927	4.96464
#N/A		AAEL002512		unspecified product	N/A	N/A	4.50283	0.222082	-2.17083	2.86535e-15	4.29537	3.0649	4.9281	3.42965	4.34835	3.96756	3.85265	3.56416	3.79406	5.5887	5.98295	6.04106	6.49082	6.00788	5.62233	5.736	6.00852	5.46286	5.23678
#N/A		AAEL023271		unspecified product	N/A	N/A	4.20883	0.237596	-2.07342	6.54228e-05	3.26063	3.20816	3.71741	4.7671	3.01657	4.21376	3.33539	4.22326	3.89324	4.14793	6.22696	6.35658	4.78237	3.85756	4.55728	6.55299	3.71302	6.39591	5.50735
#N/A		AAEL024750		unspecified product	N/A	N/A	4.1818	0.239131	-2.06413	0.00104649	4.02545	2	3.01228	2.97665	4.11273	2	2	3.78505	3.44759	5.29644	3.14672	4.91953	5.39207	3.20912	4.55728	4.71327	5.21092	4.7278	4.77272
#N/A		AAEL003857		INVERT_DEFENSINS domain-containing protein [Source:UniProtKB/TrEMBL;Acc:A0A1S4F676]	N/A	N/A	4.15095	0.240908	-2.05344	0.0330781	4.5911	3.0649	2.81788	4.48478	2.82157	3.29604	6.4808	3.30322	2.31822	6.12301	3.77745	5.3673	8.21474	6.60862	4.20169	5.62735	5.56348	4.97217	5.73511
#N/A		AAEL001690		serine-type enodpeptidase	N/A	serine-type endopeptidase activity	4.13601	0.241779	-2.04824	0.00910687	5.22897	5.11172	5.48167	3.14396	4.274	2	7.12726	5.80379	4.62821	7.01692	7.7789	7.32094	7.40548	6.51514	4.73497	6.56776	7.03995	7.00255	8.72366
#N/A		AAEL026174		unspecified product	N/A	N/A	4.02956	0.248166	-2.01062	0.00468177	2.87782	2.28499	4.34152	2	2	2	2.90345	2.31572	4.62821	5.01951	4.21484	4.44571	4.27635	5.14923	4.35459	5.00144	3.8332	4.06317	5.02333
#N/A		AAEL001162		unspecified product	N/A	N/A	4.02405	0.248506	-2.00865	4.72946e-15	4.12115	4.09628	4.60536	3.87252	4.274	4.48779	4.09239	3.67883	3.79406	6.34807	5.98295	5.96483	6.46151	5.98813	5.73806	4.76547	5.87487	5.4305	5.5479
#N/A		AAEL013018	OBP56	odorant binding protein OBP56	N/A	odorant binding			0.949638	0.117396	4.12115	5.86206	4.54379	5.16754	5.19925	4.42401	4.99355	5.39788	4.30703	3.56613	2.31362	4.0625	2	4.02192	4.73497	4.13197	4.61507	4.2965	5.46563
#N/A		AAEL028071		unspecified product	N/A	N/A			0.948708	0.584514	7.26351	8.13858	8.46711	2	7.7939	2	7.46954	9.36118	8.574	7.79871	3.29685	7.91929	6.75526	7.32698	2	6.96379	6.70393	3.8836	8.29987
#N/A		AAEL024923		unspecified product	N/A	N/A			0.946495	0.0532745	4.5911	4.30196	4.41214	6.6552	4.55083	6.57309	5.72111	4.49773	4.23323	4.50019	3.96859	4.91953	4.27635	4.7874	4.49283	5.04433	4.47428	4.61715	4.28963
#N/A		AAEL008263		unspecified product	N/A	N/A	4.00958	0.249403	-2.00345	4.972e-32	5.22897	4.998	5.34395	5.31513	5.1585	5.20915	4.91247	5.14212	4.50818	6.79285	6.97051	7.19312	7.36647	7.25446	7.08389	6.69435	7.05238	6.75068	6.2835
#N/A		AAEL025224		unspecified product	N/A	ATP binding;G protein-coupled receptor kinase activity;protein kinase activity;protein serine/threonine kinase activity	4.0043	0.249731	-2.00155	9.14179e-10	4.12115	4.02064	3.33665	4.71488	2.59603	4.54888	3.20527	3.43958	3.89324	5.97344	5.35434	5.39661	5.32853	4.87601	5.20617	5.86123	6.13083	5.18108	5.96208
#N/A		AAEL006037		unspecified product	N/A	protein binding			0.94455	0.0692369	4.02545	4.16815	4.41214	3.77388	3.01657	2.97846	3.76298	3.78505	3.68756	3.30499	2.57109	3.53917	2.29413	2.72769	2.82495	3.55249	3.09709	3.67846	3.70875
#N/A		AAEL026494		unspecified product	N/A	histone methyltransferase activity (H4-K20 specific);protein binding	3.95347	0.252942	-1.98312	0.0107106	4.02545	3.45798	3.71741	4.0516	3.34179	2.97846	3.56497	3.78505	3.31077	3.78717	5.31967	3.18323	4.46544	5.46707	2.33016	3.14292	7.19381	5.39741	5.1863
#N/A		AAEL006984	CYP6AG5	cytochrome P450	integral component of membrane;membrane	heme binding;iron ion binding;metal ion binding;monooxygenase activity;oxidoreductase activity;oxidoreductase activity, acting on paired donors, with incorporation or reduction of molecular oxygen	3.90484	0.256092	-1.96527	6.93239e-09	3.56286	2.52287	3.71741	3.77388	4.11273	3.55617	3.06224	2.79401	3.79406	4.88236	4.87053	4.99813	5.26207	5.8418	4.42537	4.48322	4.91658	5.29329	4.62895
#N/A		AAEL007592		ML domain-containing protein [Source:UniProtKB/TrEMBL;Acc:A0A1S4FH88]	N/A	N/A	3.89536	0.256716	-1.96176	0.000522843	4.02545	3.0649	4.26726	2	2.59603	2.57064	3.33539	2	3.57256	5.01951	4.48892	5.10853	4.40512	4.99949	4.55728	5.04433	3.71302	2.98416	5.07972
#N/A		AAEL010461		unspecified product	N/A	N/A	3.88268	0.257554	-1.95705	0.036258	6.72286	2.28499	7.04607	2.78737	3.01657	3.43196	3.20527	2.98442	6.33982	7.38172	6.86628	6.91788	7.3822	7.88664	7.19946	7.0186	6.96299	7.06712	6.91504
#N/A		AAEL022456		unspecified product	N/A	N/A	3.858	0.259202	-1.94785	0.000118806	3.69314	2.28499	4.47946	2.56944	3.72333	2.31335	3.76298	2	2.99071	4.97523	5.09211	3.98743	5.0019	4.48333	4.78964	4.95723	5.16585	4.55847	3.84514
#N/A		AAEL020473		unspecified product	N/A	N/A	3.84322	0.260198	-1.94232	0.00156826	3.41964	2.72701	4.10619	2	3.72333	2	3.06224	3.15261	3.89324	3.30499	3.43282	4.55374	5.29568	4.16947	5.73806	5.38191	3.27741	4.97217	4.46924
#N/A		AAEL003832	DEFC	defensin anti-microbial peptide	extracellular region	N/A	3.755	0.266312	-1.90881	0.0207025	3.08188	3.45798	4.41214	5.44902	3.18832	3.96756	6.70199	3.88399	4.07322	6.60217	4.21484	6.51198	7.9344	7.7171	4.94224	6.25732	5.75825	3.97618	6.2096
#N/A		AAEL017460		Angiotensin-converting enzyme [Source:UniProtKB/TrEMBL;Acc:A0A1S4G6D0]	membrane	carboxypeptidase activity;hydrolase activity;metal ion binding;metallopeptidase activity;peptidase activity;peptidyl-dipeptidase activity			0.935404	0.0849677	6.50954	3.76657	4.82833	7.28503	4.61247	6.63074	5.48914	7.36175	5.11278	5.10421	5.09211	4.87857	5.77233	5.43826	6.06061	5.34807	4.47428	4.67353	5.62572
#N/A		AAEL024883		unspecified product	N/A	N/A	3.74296	0.267168	-1.90418	7.26352e-07	3.26063	4.30196	3.33665	3.55375	3.60701	4.05438	3.76298	3.43958	3.57256	6.18265	5.57615	4.91953	3.80224	3.94208	5.59188	5.56979	5.02151	5.39741	4.70263
#N/A		AAEL029047	CECN	cecropin	extracellular region	N/A	3.71405	0.269248	-1.89299	0.00728455	4.83641	3.33847	2	5.44902	4.02478	4.05438	4.99355	5.14212	4.30703	6.3306	4.35838	4.26679	5.99328	7.91829	5.79263	5.62735	6.44566	5.18108	6.46383
#N/A		AAEL023490		unspecified product	extracellular region	chitin binding	3.65424	0.273655	-1.86957	7.87637e-07	5.81991	6.33768	5.88075	6.72286	5.48941	5.76709	5.37272	7.37031	6.68251	7.73373	8.45429	6.64005	8.18366	8.15803	9.03475	8.38622	8.43841	5.61458	8.16301
#N/A		AAEL014382	CTLMA14	C-Type Lectin (CTL) - mannose binding.	N/A	carbohydrate binding	3.61213	0.276845	-1.85285	0.000199574	4.77888	3.76657	3.47504	3.42965	3.60701	4.21376	4.53306	3.67883	3.89324	5.43369	4.42513	5.10853	6.80279	6.97241	5.12345	3.96342	5.56348	4.22284	4.38223
#N/A		AAEL023729		unspecified product	N/A	hydrolase activity;peptidase activity;serine-type endopeptidase activity;serine-type peptidase activity	3.58757	0.27874	-1.84301	0.00307012	6.43701	2.90582	8.34156	3.77388	4.98293	4.2873	5.76795	2.5746	4.73902	7.09142	7.36836	6.91788	6.05347	7.39603	6.83368	6.50773	6.26511	7.08802	7.08997
#N/A		AAEL020671		unspecified product	N/A	N/A			0.924434	0.078481	4.4508	6.73081	4.34152	5.34979	4.48644	4.21376	6.25276	6.12021	4.07322	4.73078	4.96329	4.0625	4.87423	4.69299	4.03064	4.54426	3.8332	4.22284	5.58733
#N/A		AAEL006863		unspecified product	integral component of membrane;membrane	N/A	3.54657	0.281963	-1.82642	1.45638e-37	6.50954	6.77752	6.84377	6.36456	6.64633	5.63246	6.39386	6.62814	6.8768	8.16187	8.47018	8.41804	8.58808	8.45269	8.42394	8.12664	7.953	8.18775	8.48874
#N/A		AAEL002669		AMP dependent ligase	N/A	catalytic activity	3.52406	0.283764	-1.81724	0.00442064	3.26063	3.85633	2.59316	3.42965	3.83097	4.71799	2.725	4.14562	2.99071	4.2993	4.60863	3.42999	6.27187	5.49532	6.63897	4.6591	3.71302	4.36659	2.9799
#N/A		AAEL020816		unspecified product	N/A	N/A	3.50223	0.285532	-1.80828	0.000473139	3.56286	2.72701	4.01837	2.56944	2	2.57064	2.52132	2.31572	2.57877	4.14793	3.67147	4.20186	3.80224	4.16947	3.61223	3.66671	3.71302	3.8836	4.70263
#N/A		AAEL026617		unspecified product	N/A	N/A	3.41993	0.292403	-1.77397	0.00705854	4.21088	2.52287	3.60131	2	4.11273	3.87518	2	2	2.57877	3.68088	3.77745	3.82444	4.27635	5.0384	5.12345	4.81586	4.04715	4.4973	5.07972
#N/A		AAEL010942		kinesin-like protein KIF3A	microtubule	ATP binding;cytoskeletal motor activity;microtubule binding;microtubule motor activity;nucleotide binding	3.39471	0.294576	-1.76329	1.47265e-05	3.92296	3.0649	4.01837	5.76369	5.48941	5.79257	3.45474	3.56416	4.37724	6.22109	6.18906	6.56458	6.32166	6.72053	5.89593	6.02008	6.36819	6.2552	6.48486
#N/A		AAEL009180		GTP-binding protein rit [Source:UniProtKB/TrEMBL;Acc:A0A1S4FLW5]	membrane	GTP binding;GTPase activity;nucleotide binding	3.33616	0.299746	-1.73819	7.30898e-06	5.92971	5.67737	5.57697	6.25912	5.70282	5.54522	5.6971	5.49499	5.50655	8.22942	8.07232	7.48001	5.51131	8.01414	5.24582	5.54013	7.15973	7.50023	7.75899
#N/A		AAEL011292		protease m1 zinc metalloprotease	N/A	aminopeptidase activity;hydrolase activity;metal ion binding;metallopeptidase activity;peptidase activity;zinc ion binding			0.906829	0.144285	5.60502	5.46553	5.72302	4.21089	5.55367	3.43196	6.46667	4.92695	5.73763	5.1842	5.05044	4.32893	5.22765	2.90662	2.59866	5.4473	3.09709	4.61715	5.134
#N/A		AAEL018303		unspecified product	N/A	N/A			0.906444	0.0569078	3.92296	4.09628	4.26726	5.48064	4.83564	3.77648	3.20527	4.06357	4.44419	2.79528	3.67147	3.42999	4.40512	3.56947	3.48547	4.05016	3.71302	3.8836	3.1994
#N/A		AAEL021302		unspecified product	N/A	5'-3' RNA helicase activity;RNA binding;nucleic acid binding	3.30087	0.30295	-1.72285	0.000201664	4.21088	3.20816	3.18356	3.29387	2.82157	3.55617	4.63767	4.67398	3.57256	5.332	4.48892	3.73547	6.35393	5.67894	5.20617	4.54426	4.47428	5.75185	4.96464
#N/A		AAEL024939		unspecified product	N/A	protein binding	3.2998	0.303049	-1.72238	3.12766e-07	3.92296	2.72701	4.54379	4.28439	4.41905	3.14597	3.06224	3.97657	4.07322	4.2993	5.60523	4.99813	5.51131	5.46707	5.49649	4.76547	5.5283	5.7778	5.28554
#N/A		AAEL012102		unspecified product	N/A	N/A	3.28072	0.304811	-1.71401	1.78732e-19	5.7317	5.52147	6.6084	5.8388	5.61519	5.71474	5.4321	5.67155	6.48997	7.32991	7.52872	7.77049	7.89108	7.93385	7.6398	7.02931	7.5413	7.30879	7.22111
#N/A		AAEL007432		serine collagenase 1 precursor, putative	N/A	peptidase activity;serine-type endopeptidase activity	3.26097	0.306657	-1.7053	0.000250008	4.02545	2.90582	4.54379	3.42965	3.18832	3.14597	5.27879	3.67883	4.89074	5.64632	5.24773	6.32644	4.82903	5.96812	4.1187	6.23898	5.84659	4.67353	5.46563
#N/A		AAEL020804		unspecified product	N/A	N/A			0.898341	0.126805	3.69314	3.76657	3.60131	4.86618	4.11273	2.31335	3.66737	4.22326	3.57256	2.57558	3.29685	3.04197	3.36906	3.85756	4.03064	2.56882	2.65041	3.15232	3.5581
#N/A		AAEL012693		tripartite motif protein	N/A	metal ion binding;protein binding;zinc ion binding			0.89641	0.139899	4.4508	3.94082	5.10905	3.96484	4.55083	3.43196	2.90345	2.79401	3.1596	3.30499	3.29685	3.04197	3.80224	3.67202	2.59866	3.66671	4.04715	2.98416	2.72091
#N/A		AAEL006351		unspecified product	N/A	N/A	3.21713	0.310836	-1.68578	3.0604e-06	5.53724	4.2366	6.17283	6.1255	4.41905	5.91362	6.26913	4.43385	4.79139	7.14238	6.8901	7.17632	6.64221	6.95217	7.25881	7.67306	5.5283	6.95785	7.91437
#N/A		AAEL015136		Niemann-Pick Type C-2, putative	N/A	N/A	3.21364	0.311173	-1.68421	0.000958191	7.74118	5.94623	9.59227	5.54187	4.19562	5.20915	6.97586	5.67155	7.45751	8.19121	8.72984	8.75721	8.33277	9.06315	8.20506	8.11159	7.9987	7.44461	8.37503
#N/A		AAEL019999		unspecified product	N/A	protein binding	3.19483	0.313005	-1.67574	0.00153888	3.69314	2	3.47504	3.29387	2.32858	4.05438	3.06224	2.5746	2	3.78717	4.13734	3.73547	4.46544	4.83238	4.55728	4.05016	3.43768	4.2965	4.38223
#N/A		AAEL009158		unspecified product	obsolete cell	N/A			0.890936	0.0697417	3.92296	4.4244	2.32685	3.55375	3.48048	4.21376	3.76298	4.61759	3.79406	3.15425	2.97913	3.31188	3.49015	2.72769	3.19269	3.42846	3.71302	3.43924	3.5581
#N/A		AAEL005748		elastase, putative	extracellular region	chitin binding;serine-type endopeptidase activity	3.17872	0.314592	-1.66845	1.70885e-11	4.77888	4.2366	4.87908	4.48478	4.55083	4.82063	5.24607	4.49773	4.68468	6.31292	5.71601	5.8209	6.54773	6.76762	6.94627	5.93146	5.37832	5.97016	6.04939
#N/A		AAEL013662		anterior fat body protein	N/A	N/A			0.889973	0.124398	2.64006	4.48194	2.81788	4.7671	4.11273	3.96756	4.09239	4.22326	3.31077	3.44146	3.96859	2.70966	2.92948	2.90662	3.83655	3.66671	2.36155	3.56381	3.5581
#N/A		AAEL003279		clip-domain serine protease, putative	N/A	serine-type endopeptidase activity	3.12984	0.319505	-1.64609	0.0073489	2.64006	5.14772	3.33665	5.51158	4.41905	4.54888	4.63767	5.43098	5.50655	5.06248	6.29992	6.87687	7.45838	6.68418	6.89731	5.86123	4.31826	4.55847	6.23466
#N/A		AAEL002591	OBP13	odorant binding protein OBP13	N/A	odorant binding	3.1254	0.319959	-1.64404	0.0420673	5.9559	3.94082	5.41445	2.97665	2.59603	3.96756	3.33539	3.43958	4.44419	5.10421	3.67147	5.39661	3.80224	4.74097	7.44916	6.6254	5.66415	5.9925	5.99177
#N/A		AAEL025334		unspecified product	extracellular region;extracellular space	endopeptidase inhibitor activity	3.06671	0.326082	-1.61669	0.0106414	2.87782	2.72701	3.47504	2.31263	2.82157	2	3.45474	3.88399	3.57256	3.97879	3.67147	4.26679	5.15626	3.67202	4.67813	4.71327	4.61507	2.31561	2.9799
#N/A		AAEL002493		short-chain dehydrogenase	N/A	N/A	3.06122	0.326668	-1.6141	0.000528157	2.87782	4.69155	2.81788	2.78737	3.60701	4.2873	4.53306	4.78055	3.31077	6.01778	4.96329	5.68495	4.46544	5.28487	4.78964	6.10357	5.5283	4.2965	4.5513
#N/A		AAEL007677		phospholysine phosphohistidine inorganic pyrophosphate phosphatase	N/A	phosphatase activity	3.00452	0.332832	-1.58713	0.00044672	2.64006	4.09628	3.33665	2.97665	3.72333	3.14597	4.09239	3.78505	2.99071	4.50019	4.42513	4.99813	5.11919	5.28487	5.12345	4.76547	5.02151	3.3029	2.9799
#N/A		AAEL014412	CYP304B2	cytochrome P450	integral component of membrane;membrane	heme binding;iron ion binding;metal ion binding;monooxygenase activity;oxidoreductase activity;oxidoreductase activity, acting on paired donors, with incorporation or reduction of molecular oxygen	2.99415	0.333984	-1.58215	0.000275406	4.02545	3.33847	4.34152	2.31263	2.32858	3.14597	3.45474	3.15261	2.99071	4.2993	4.13734	4.60487	4.87423	4.87601	3.83655	4.28288	5.16585	3.8836	4.62895
#N/A		AAEL010139		serine protease, putative	N/A	N/A	2.97063	0.336629	-1.57077	0.0200507	6.23793	5.67737	6.00019	6.25912	4.83564	3.43196	8.09274	7.42061	5.73763	7.9721	7.10891	7.94927	8.81945	8.85273	8.62901	8.02857	5.49225	6.75068	7.75899
#N/A		AAEL026089		unspecified product	N/A	N/A	2.93567	0.340638	-1.55369	0.0438573	6.17242	3.20816	6.41561	3.96484	3.48048	4.60748	2.52132	2.5746	4.44419	5.85624	5.98295	6.73491	6.8488	5.43826	6.65379	6.50773	5.87487	5.0594	6.13172
#N/A		AAEL009244		serine-type enodpeptidase,	N/A	serine-type endopeptidase activity	2.92182	0.342253	-1.54687	9.03836e-20	9.21893	8.44379	9.14062	8.65728	9.19007	8.42876	8.74717	9.18321	8.77269	10.2042	10.4846	9.8021	10.221	10.396	11.0456	10.3764	10.0233	10.5857	10.7967
#N/A		AAEL006864		unspecified product	N/A	DNA binding;nucleic acid binding	2.9207	0.342384	-1.54631	0.00316181	2.35524	4.59055	2.59316	4.81749	3.60701	5.38695	3.93706	2	4.23323	5.97344	5.17202	5.58664	5.11919	5.14923	5.1654	5.47891	5.84659	5.39741	5.02333
#N/A		AAEL021605		unspecified product	N/A	N/A	2.89786	0.345082	-1.53499	8.96578e-06	3.08188	3.20816	3.71741	3.55375	3.18832	3.29604	2.90345	3.15261	3.79406	4.50019	4.13734	4.83641	4.46544	4.30331	4.42537	4.41948	3.8332	3.97618	5.1863
#N/A		AAEL011130		alcohol dehydrogenase	integral component of membrane;membrane	metal ion binding;oxidoreductase activity;zinc ion binding	2.85612	0.350126	-1.51405	0.00488759	5.046	5.03691	5.19168	5.24322	4.67158	6.5283	6.36367	4.29692	3.44759	5.90427	5.00752	6.41505	7.33448	7.30321	7.32509	5.86123	7.684	6.27356	6.73361
#N/A		AAEL008376		unspecified product	N/A	protein binding	2.81379	0.355393	-1.49251	0.00129146	4.5911	4.09628	5.41445	3.66801	3.01657	3.14597	2.725	4.72825	2.99071	5.4977	5.00752	5.86351	5.84224	5.46707	5.32199	4.71327	5.66415	4.67353	4.83957
#N/A		AAEL003424		zinc carboxypeptidase	N/A	carboxypeptidase activity;hydrolase activity;metallocarboxypeptidase activity;zinc ion binding	2.79871	0.357307	-1.48476	3.07506e-08	6.08018	4.73952	6.3631	5.38363	5.55367	4.82063	4.99355	6.27406	4.73902	6.61666	7.16857	7.06206	6.46151	6.87902	6.65379	7.52192	7.03995	6.82724	7.22111
#N/A		AAEL001358	AAEL001358	unspecified product	integral component of membrane;membrane	N/A	2.77651	0.360165	-1.47327	0.000119578	5.57153	4.02064	4.82833	5.4167	3.60701	5.0909	4.2326	4.43385	4.07322	5.95075	6.2639	6.2482	6.50526	6.60862	6.37858	5.56979	3.8332	6.01449	5.58733
#N/A		AAEL008547		unspecified product	nucleus	nucleic acid binding;zinc ion binding			0.870118	0.0722204	2.87782	4.48194	3.33665	3.87252	3.48048	3.29604	4.2326	4.55891	3.79406	3.56613	3.55707	3.31188	3.23688	3.06578	3.61223	3.42846	3.27741	3.15232	2.40502
#N/A		AAEL002321		paired box protein pax-6	nucleus	DNA binding;sequence-specific DNA binding			0.8665	0.1558	3.81262	3.56834	3.47504	3.42965	4.02478	5.20915	3.93706	3.43958	2.99071	2.9859	3.43282	3.53917	3.23688	2.2853	2.82495	4.13197	2.65041	3.43924	3.84514
#N/A		AAEL023691		unspecified product	N/A	N/A	2.76556	0.361591	-1.46757	0.00281008	8.77254	6.64526	7.46683	5.76369	5.70282	7.61567	7.01522	6.14036	5.93676	8.62299	7.95863	8.67885	9.38559	9.35477	8.14866	7.9518	7.69197	8.54213	8.51454
#N/A		AAEL026349		unspecified product	N/A	N/A	2.73687	0.365381	-1.45252	0.0256935	2	2.90582	3.71741	2.31263	3.60701	2.57064	2	2.31572	4.23323	4.2993	4.42513	4.0625	4.05868	4.42579	4.28017	3.66671	3.43768	3.43924	3.1994
#N/A		AAEL007812	CYP4H32	cytochrome P450	integral component of membrane;membrane	heme binding;iron ion binding;metal ion binding;monooxygenase activity;oxidoreductase activity;oxidoreductase activity, acting on paired donors, with incorporation or reduction of molecular oxygen	2.73316	0.365877	-1.45057	0.00230774	3.41964	2.90582	4.60536	2.56944	3.34179	2.78891	3.06224	3.15261	3.79406	4.36941	4.35838	4.32893	4.13494	3.56947	4.35459	4.41948	3.94414	5.61458	4.70263
#N/A		AAEL006425		trypsin	N/A	hydrolase activity;peptidase activity;serine-type endopeptidase activity;serine-type peptidase activity	2.73044	0.366242	-1.44913	0.00281008	6.54448	7.78566	7.96069	9.67936	9.05506	9.14424	8.92564	9.70523	9.54369	9.68432	9.63236	9.70732	10.0183	11.0147	11.4135	10.2527	9.12914	10.2268	11.2679
#N/A		AAEL012135	GALE2	Galectin [Source:UniProtKB/TrEMBL;Acc:Q16MZ7]	N/A	carbohydrate binding	2.72834	0.366523	-1.44802	1.24474e-06	5.35242	3.94082	5.30736	5.0031	4.48644	3.96756	3.45474	4.49773	4.44419	5.6178	6.06896	6.00345	5.62145	5.86364	5.92063	5.93146	5.29705	5.55579	6.67989
#N/A		AAEL011519		sucrose transport protein	integral component of membrane;membrane	N/A	2.70237	0.370045	-1.43423	2.63856e-05	4.65645	4.36448	4.72115	3.87252	3.83097	3.43196	4.09239	3.88399	3.89324	4.97523	5.4536	5.30683	6.44662	4.48333	5.24582	5.65529	5.29705	4.97217	4.46924
#N/A		AAEL022833		unspecified product	N/A	N/A			0.858362	0.104596	2.64006	3.67086	3.47504	4.28439	4.19562	3.67052	3.45474	4.22326	3.89324	3.88616	3.77745	2.70966	2.53833	3.20912	2.59866	3.42846	3.27741	2.79379	3.5581
#N/A		AAEL006585		unspecified product	N/A	serine-type endopeptidase activity	2.69413	0.371178	-1.42982	7.50597e-06	5.46613	5.52147	5.10905	4.95889	5.58476	6.06766	5.14321	5.77829	5.73763	6.9949	7.30774	6.73491	7.98163	6.94195	7.14808	5.95413	5.75825	6.64184	5.46563
#N/A		AAEL017691	U1	U1 spliceosomal RNA	N/A	N/A			0.855126	0.285076	4.65645	4.16815	4.18897	2	3.93113	2	2.52132	5.05986	3.98604	3.68088	3.55707	3.42999	2.92948	3.33949	3.61223	2.56882	2.89097	3.56381	3.70875
#N/A		AAEL025314		unspecified product	N/A	N/A	2.68616	0.372279	-1.42554	0.00370617	3.69314	2.90582	3.47504	4.0516	3.48048	4.82063	2.725	2	3.44759	3.78717	5.13262	3.90823	4.52333	4.42579	5.1654	4.60283	5.21092	5.01644	4.28963
#N/A		AAEL022809		unspecified product	N/A	N/A	2.67547	0.373766	-1.41979	0.000296679	6.89518	5.65253	6.96617	4.6607	5.19925	5.51492	6.18533	6.46194	6.61147	6.71419	7.05724	7.15074	7.2683	7.68066	9.00329	7.18117	6.36819	7.40352	7.94506
#N/A		AAEL006965		NBP2b protein, putative	N/A	N/A	2.64424	0.37818	-1.40285	6.65404e-05	4.4508	4.02064	4.54379	4.42103	4.88643	4.91646	3.45474	2.98442	3.1596	5.97344	5.00752	5.88435	5.15626	5.92723	5.529	5.27792	5.21092	4.87933	4.90346
#N/A		AAEL011510		multiple inositol polyphosphate phosphatase	N/A	phosphatase activity	2.61404	0.382549	-1.38628	0.000162363	5.046	2.90582	5.63718	5.38363	5.35161	4.54888	5.72111	5.0169	5.93676	5.6178	5.63373	6.82391	7.03943	5.90634	6.73961	7.24691	6.44566	6.71082	6.23466
#N/A		AAEL027327		unspecified product	N/A	DNA binding;nucleic acid binding			0.84852	0.552465	5.31243	6.13739	5.37963	2	4.88643	5.66041	4.01681	2	2	2.79528	3.96859	2.88536	4.91805	3.67202	4.84232	3.14292	5.37832	2.79379	4.28963
#N/A		AAEL005412		annexin x	N/A	calcium ion binding;calcium-dependent phospholipid binding	2.6117	0.382893	-1.38499	4.31459e-05	5.35242	3.33847	4.77574	4.48478	3.93113	3.67052	3.33539	3.97657	4.50818	5.559	4.66495	5.42534	5.72377	5.90634	5.62233	5.24152	5.49225	4.87933	5.80368
#N/A		AAEL014754		unspecified product	N/A	heme binding;metal ion binding			0.846166	0.0671307	4.65645	5.86206	4.10619	5.27963	4.274	5.28292	4.99355	4.49773	3.89324	3.56613	3.87618	3.42999	5.1924	4.53867	4.28017	3.87114	4.04715	3.3029	4.70263
#N/A		AAEL027126		unspecified product	N/A	N/A	2.60472	0.383919	-1.38113	0.0344352	4.21088	4.30196	3.18356	2	2.32858	2.78891	2.725	3.43958	2	4.2256	4.60863	4.13386	3.89288	3.33949	3.61223	4.60283	3.58191	3.8836	5.02333
#N/A		AAEL001813		sodium/solute symporter	integral component of membrane;membrane	transmembrane transporter activity			0.841802	0.163197	3.69314	5.28335	4.01837	4.91328	4.11273	5.31843	3.85265	5.0169	3.1596	3.15425	3.14672	4.26679	4.73415	4.16947	4.42537	2.78657	2.36155	4.22284	3.84514
#N/A		AAEL014516		metalloproteinase, putative	N/A	hydrolase activity;metal ion binding;metalloendopeptidase activity;metallopeptidase activity;peptidase activity;zinc ion binding	2.59957	0.384679	-1.37827	4.07535e-05	11.1413	9.93895	11.5317	8.18238	9.66941	9.70163	10.9734	9.64479	10.6189	11.7424	11.5035	11.3601	11.9206	12.1144	11.5225	12.2477	11.6976	11.7642	12.0466
#N/A		AAEL007357		unspecified product	N/A	N/A	2.58623	0.386663	-1.37085	0.00203537	4.12115	2.28499	3.92486	3.29387	3.18832	2.57064	2.52132	2.5746	3.79406	4.67649	4.05543	4.13386	4.27635	4.36585	4.1187	4.48322	3.94414	3.8836	3.96974
#N/A		AAEL008006		3-hydroxyacyl-coa dehyrogenase	N/A	3-hydroxyacyl-CoA dehydrogenase activity;NAD+ binding;oxidoreductase activity			0.836732	0.0605298	6.52712	6.02576	6.06737	7.44584	6.7732	7.00232	6.05916	7.05707	6.28608	5.29644	4.7714	5.50824	4.78237	5.77424	7.6398	5.38191	5.49225	5.58548	5.86914
#N/A		AAEL026441		unspecified product	N/A	N/A			0.83564	0.0550655	4.37518	4.64194	5.26982	3.77388	4.88643	4.21376	4.2326	4.78055	3.31077	3.56613	4.13734	2.88536	3.97816	3.45906	4.55728	4.2094	3.43768	3.56381	3.96974
#N/A		AAEL001212		phosphoinositide-binding protein, putative	N/A	metal ion binding;protein binding	2.58566	0.386749	-1.37053	0.000204068	2	3.33847	3.18356	3.29387	3.93113	2.97846	3.66737	3.78505	4.07322	4.97523	4.48892	4.20186	3.97816	4.23794	5.08024	4.28288	4.31826	4.36659	4.5513
#N/A		AAEL011435		radical sam proteins	integral component of membrane;membrane	4 iron, 4 sulfur cluster binding;N6-threonylcarbomyladenosine methylthiotransferase activity;catalytic activity;iron-sulfur cluster binding;methylthiotransferase activity;transferase activity			0.835489	0.0586956	4.29537	4.78595	4.41214	3.42965	3.48048	4.2873	4.42027	4.36701	3.57256	3.15425	3.14672	3.98743	4.05868	3.85756	3.48547	3.42846	4.14329	2.79379	2.9799
#N/A		AAEL012363		unspecified product	integral component of membrane;membrane	N/A			0.834993	0.0867824	4.5911	4.69155	3.82486	5.16754	5.75841	5.3531	4.2326	4.22326	4.44419	3.88616	4.96329	4.32893	3.49015	2.90662	3.3465	4.13197	3.8332	5.0594	3.96974
#N/A		AAEL005967		unspecified product	N/A	protein binding	2.57953	0.387668	-1.36711	0.00767348	3.92296	2.28499	3.82486	2.56944	3.60701	3.14597	2.52132	3.43958	2.31822	4.83358	3.96859	3.98743	3.80224	3.85756	3.3465	3.96342	4.74333	4.22284	3.5581
#N/A		AAEL003958		neurotransmitter gated ion channel	integral component of membrane	extracellular ligand-gated ion channel activity;ion channel activity;transmembrane signaling receptor activity	2.57823	0.387863	-1.36638	0.00204118	3.92296	2.72701	3.92486	4.0516	3.18832	3.14597	3.45474	3.43958	3.44759	3.78717	5.48523	3.73547	4.40512	3.85756	4.1187	5.08599	5.16585	4.7278	3.70875
#N/A		AAEL027341		unspecified product	nucleus	nucleic acid binding;zinc ion binding	2.57528	0.388308	-1.36473	0.000143721	3.41964	6.33768	4.10619	4.48478	4.88643	4.77022	4.53306	4.87978	4.07322	6.31292	6.33506	6.0957	6.20268	6.2089	6.39631	6.12371	5.45526	5.87718	5.46563
#N/A		AAEL020083		unspecified product	N/A	protein binding	2.56595	0.389719	-1.3595	0.0106346	3.41964	2.52287	3.01228	3.29387	3.60701	3.43196	3.20527	2.98442	3.57256	3.44146	4.7714	3.04197	3.80224	2.90662	3.93686	4.60283	4.04715	5.39741	4.08444
#N/A		AAEL012783		protease m1 zinc metalloprotease	N/A	aminopeptidase activity;hydrolase activity;metal ion binding;metallopeptidase activity;peptidase activity;zinc ion binding	2.56381	0.390045	-1.35829	6.73867e-06	6.6283	7.02983	6.75145	6.58421	6.96262	5.48398	6.72592	7.48507	7.92417	8.51886	8.72654	8.30278	7.25981	8.814	7.14808	7.94049	8.17396	8.5795	8.60858
#N/A		AAEL004933		lysosomal acid lipase, putative	N/A	hydrolase activity;hydrolase activity, acting on ester bonds	2.56349	0.390094	-1.35811	0.00235047	3.41964	2.72701	5.23128	2.78737	3.34179	3.96756	2.90345	3.56416	3.57256	4.36941	4.91765	5.24371	4.57899	4.7874	4.67813	4.91163	4.54639	5.10111	4.28963
#N/A		AAEL003864		unspecified product	N/A	N/A	2.54522	0.392893	-1.34779	0.000314979	2.87782	5.18284	5.30736	4.35432	5.1585	5.20915	3.56497	4.22326	4.9837	5.88045	5.8915	5.48114	5.90892	6.54247	6.63897	5.6827	5.02151	6.2552	5.1863
#N/A		AAEL007997		unspecified product	N/A	N/A	2.53416	0.394607	-1.34151	0.000118806	3.41964	3.85633	3.33665	3.66801	3.01657	4.35727	3.33539	3.67883	3.31077	4.73078	4.55002	4.44571	3.97816	3.94208	4.67813	5.34807	5.07125	4.61715	4.38223
#N/A		AAEL017985		unspecified product	N/A	N/A	2.53317	0.394762	-1.34095	0.0297955	3.26063	3.33847	2.59316	3.14396	4.11273	2	3.06224	3.30322	3.31077	2.57558	4.21484	2.50956	4.40512	4.16947	4.35459	3.87114	4.39838	5.18108	3.70875
#N/A		AAEL012763	LRIM24	leucine-rich immune protein (Coil-less)	N/A	protein binding	2.52923	0.395377	-1.3387	0.0155887	6.17242	4.02064	6.19302	5.4167	3.83097	6.12896	4.16419	4.06357	5.71069	6.83062	6.49896	6.26419	5.93048	7.18678	7.94091	5.54013	5.92983	6.42904	6.02087
#N/A		AAEL017022		unspecified product	integral component of membrane;membrane	N/A	2.52619	0.395853	-1.33696	1.07757e-14	10.8612	10.0655	11.0209	10.1759	10.051	10.207	10.8221	11.1393	10.7304	11.6366	11.7941	11.6855	11.9676	12.1053	11.9854	11.9693	11.7366	11.9724	12.499
#N/A		AAEL013853	CTLGA2	C-Type Lectin (CTL) - galactose binding.	N/A	carbohydrate binding			0.819113	0.124085	4.5911	3.67086	4.47946	4.0516	3.83097	2.97846	4.09239	4.97263	3.79406	3.68088	3.43282	3.98743	4.13494	2.90662	3.83655	3.14292	3.43768	2	3.96974
#N/A		AAEL027353		unspecified product	N/A	N/A	2.52269	0.396403	-1.33496	7.91378e-05	7.15464	5.49377	6.34516	5.24322	5.27744	5.28292	6.64038	5.99299	5.56788	5.99578	7.60986	6.93796	8.16104	7.44754	7.50741	7.40337	7.6186	6.72423	6.76834
#N/A		AAEL022082		unspecified product	membrane	ion channel activity;voltage-gated potassium channel activity	2.52033	0.396773	-1.33362	0.0100779	4.29537	3.85633	4.34152	2.97665	4.83564	4.35727	2.52132	2	3.98604	4.56138	5.13262	5.33738	4.13494	4.53867	4.84232	5.31342	4.23343	4.83056	6.04939
#N/A		AAEL001098		clip-domain serine protease, putative	N/A	serine-type endopeptidase activity	2.50592	0.399055	-1.32534	0.000187829	5.046	4.78595	4.01837	6.22219	5.02887	5.63246	6.00152	6.34524	5.26868	6.01778	5.57615	6.26419	7.43594	6.77915	7.39729	7.18117	6.85355	6.96915	6.25928
#N/A		AAEL019570		unspecified product	N/A	nucleic acid binding	2.5047	0.399249	-1.32464	4.49488e-07	5.9559	5.18284	5.37963	4.54584	4.48644	4.91646	4.2326	4.06357	5.11278	6.34807	6.18906	6.32644	6.03369	6.32362	6.01544	6.23898	6.68808	5.901	5.58733
#N/A		AAEL004522	GAM1	gambicin anti-microbial peptide	N/A	N/A	2.49191	0.401299	-1.31725	1.13889e-05	7.89124	8.25041	7.71048	9.36259	7.99821	8.3665	8.54682	8.83623	8.14149	9.97879	9.16527	9.1675	10.1366	10.3657	10.4939	8.54772	8.91431	9.15819	10.0717
#N/A		AAEL023842		unspecified product	nucleus	nucleic acid binding;zinc ion binding	2.48653	0.402167	-1.31413	0.00619049	3.81262	2.72701	4.41214	2	2.59603	3.14597	2.725	3.30322	3.68756	4.50019	4.13734	4.55374	4.34217	4.23794	4.55728	3.96342	4.23343	3.97618	3.38987
#N/A		AAEL020753		unspecified product	N/A	ornithine decarboxylase inhibitor activity			0.811762	0.141927	4.99639	3.0649	4.41214	3.42965	4.41905	3.55617	2.725	4.06357	4.73902	3.30499	2.78949	3.53917	3.89288	3.76777	3.83655	2.78657	3.43768	3.56381	3.84514
#N/A		AAEL001628		DUF4808 domain-containing protein [Source:UniProtKB/TrEMBL;Acc:A0A1S4EZB6]	N/A	N/A	2.45534	0.407276	-1.29592	0.00237087	3.69314	3.33847	4.18897	4.0516	3.83097	3.29604	3.20527	3.15261	2.57877	4.50019	3.55707	3.64065	4.87423	4.09758	4.67813	5.16585	4.23343	4.22284	5.28554
#N/A		AAEL018241		unspecified product	membrane	ATP binding;protein binding	2.44733	0.408609	-1.29121	9.2435e-05	8.42888	7.0006	7.75191	6.92024	6.35325	7.00232	7.8853	8.42025	7.41641	9.20786	9.01357	7.59195	9.43921	9.49077	7.76788	8.94576	8.47582	9.18511	8.59414
#N/A		AAEL020314		unspecified product	N/A	N/A	2.44549	0.408916	-1.29012	3.67629e-05	5.046	4.64194	4.18897	5.65704	3.34179	5.51492	3.85265	4.61759	4.62821	5.6178	5.6891	5.56098	5.99328	5.96812	5.7656	6.06243	6.50114	5.6985	6.2096
#N/A		AAEL004118		aldo-keto reductase	N/A	oxidoreductase activity			0.810684	0.0682552	6.90866	5.0748	6.34516	7.19259	5.61519	7.83998	6.09635	5.72591	5.84063	5.1842	5.42127	5.98427	5.15626	5.86364	6.8722	5.41497	5.29705	5.32884	6.18411
#N/A		AAEL027912		unspecified product	integral component of membrane;membrane	transmembrane transporter activity	2.44082	0.409698	-1.28737	0.000147926	5.57153	5.18284	6.13157	6.0432	4.98293	6.86495	5.4609	4.87978	5.37546	6.23993	6.13026	6.47123	7.5656	7.52495	7.32509	6.32846	7.44083	7.29088	6.18411
#N/A		AAEL011631		unspecified product	N/A	nucleic acid binding;zinc ion binding	2.43062	0.411418	-1.28132	0.000788999	5.14038	3.20816	5.5459	4.21089	4.67158	4.48779	3.45474	3.78505	3.68756	5.46605	5.42127	5.50824	6.11125	5.79712	5.12345	5.736	5.69621	5.52548	4.46924
#N/A		AAEL027264		unspecified product	N/A	heme binding;iron ion binding;oxidoreductase activity, acting on paired donors, with incorporation or reduction of molecular oxygen	2.41937	0.413331	-1.27463	0.00324	2	2.90582	3.47504	3.55375	3.34179	2.78891	3.76298	3.30322	3.44759	4.2993	4.05543	4.55374	4.46544	4.30331	4.55728	3.87114	3.58191	3.78468	2.9799
#N/A		AAEL021217		unspecified product	N/A	N/A			0.80893	0.410211	4.37518	3.0649	5.02141	2.56944	4.61247	3.67052	3.56497	3.88399	3.89324	2	2	3.98743	2	4.09758	2	3.55249	4.04715	3.97618	4.08444
#N/A		AAEL006815	CYP9J16	cytochrome P450	integral component of membrane;membrane	heme binding;iron ion binding;metal ion binding;monooxygenase activity;oxidoreductase activity;oxidoreductase activity, acting on paired donors, with incorporation or reduction of molecular oxygen	2.4193	0.413342	-1.27459	1.92953e-05	5.76171	4.4244	5.75054	4.54584	4.48644	4.82063	5.57068	5.36401	4.50818	5.95075	5.4536	5.68495	6.75526	6.87902	6.26739	6.34571	6.42668	5.82835	6.71592
#N/A		AAEL018173		unspecified product	N/A	nucleic acid binding			0.806615	0.0578026	3.08188	4.78595	3.82486	4.35432	4.55083	4.05438	4.16419	4.72825	4.73902	3.88616	3.77745	4.32893	3.70552	3.45906	3.72875	3.55249	3.94414	3.8836	2
#N/A		AAEL000933		unspecified product	integral component of membrane;membrane	N/A	2.41896	0.413401	-1.27439	0.000275406	4.37518	3.33847	3.92486	3.66801	3.48048	3.67052	3.66737	4.43385	3.31077	4.56138	3.55707	4.50074	5.48241	4.95949	5.39435	4.76547	4.61507	4.7801	4.77272
#N/A		AAEL020347		unspecified product	N/A	N/A	2.3975	0.417101	-1.26153	0.00104937	4.77888	3.33847	4.72115	4.0516	4.274	3.43196	3.45474	2.31572	4.07322	4.43628	4.71916	5.14353	5.51131	5.25214	5.03569	4.76547	4.47428	4.83056	5.50735
#N/A		AAEL019944		unspecified product	N/A	RNA binding;nucleic acid binding;protein binding	2.37033	0.421883	-1.24509	0.0013313	3.41964	3.33847	4.01837	3.29387	3.01657	2.57064	3.06224	2.79401	3.57256	4.56138	4.60863	3.98743	4.27635	4.16947	3.83655	4.05016	3.58191	3.8836	4.08444
#N/A		AAEL006478		lachesin, putative	N/A	N/A			0.802923	0.131118	3.56286	3.33847	3.47504	5.27963	4.34835	3.96756	3.56497	3.43958	3.31077	3.44146	3.14672	3.42999	3.23688	3.33949	3.48547	3.96342	3.09709	3.67846	2.9799
#N/A		AAEL027493		unspecified product	N/A	N/A			0.802258	0.0699216	5.50212	4.30196	4.01837	4.71488	5.02887	4.42401	4.7816	6.058	4.30703	4.50019	4.2884	3.53917	3.80224	4.48333	3.0205	4.60283	4.74333	4.06317	4.77272
#N/A		AAEL013380		Adult cuticle protein, putative [Source:UniProtKB/TrEMBL;Acc:A0A1S4FZC4]	N/A	structural constituent of cuticle			0.802019	0.0588202	4.94501	5.31536	4.10619	4.71488	4.93549	5.1314	3.76298	5.52596	4.89074	4.56138	4.60863	3.82444	3.89288	2.52338	3.83655	4.81586	4.61507	4.14521	4.46924
#N/A		AAEL015571		unspecified product	N/A	protein binding			0.800653	0.189653	2.87782	5.18284	3.33665	4.42103	3.83097	5.00631	4.7352	4.83102	3.68756	2.79528	3.87618	3.42999	4.52333	4.16947	2.82495	2.78657	4.54639	3.3029	4.19068
#N/A		AAEL007450		Odd skipped, putative [Source:UniProtKB/TrEMBL;Acc:A0A1S4FGI2]	N/A	nucleic acid binding	2.37016	0.421912	-1.24499	1.51903e-09	4.71896	4.48194	4.9281	4.21089	4.93549	4.54888	4.82655	5.0169	4.79139	5.3667	5.54648	5.56098	6.05347	6.37013	5.70999	6.18249	5.92983	5.67106	5.7698
#N/A		AAEL010253		unspecified product	nuclear origin of replication recognition complex	DNA binding			0.797647	0.0672527	3.92296	4.09628	3.60131	3.96484	3.34179	4.35727	4.2326	3.88399	3.98604	2.57558	3.67147	3.73547	3.70552	4.02192	3.0205	3.29274	3.43768	3.3029	2.40502
#N/A		AAEL000757		anterior fat body protein	N/A	N/A			0.79692	0.0548512	5.63775	5.37731	5.30736	6.99876	6.11849	6.29861	5.81333	7.5543	6.76339	4.92954	5.76836	5.61185	5.84224	5.60309	6.73961	5.4473	4.80342	4.97217	5.73511
#N/A		AAEL013216		unspecified product	N/A	N/A	2.36009	0.423712	-1.23884	0.00720651	3.56286	2.72701	3.33665	2.31263	4.02478	3.43196	3.56497	2.79401	3.31077	4.56138	4.2884	3.53917	4.57899	3.06578	4.49283	4.60283	3.94414	3.67846	4.08444
#N/A		AAEL006492		centrin, putative	N/A	calcium ion binding	2.34938	0.425644	-1.23228	0.0111479	3.08188	3.45798	4.54379	3.29387	2	3.14597	3.66737	3.56416	3.68756	3.88616	4.60863	3.82444	3.36906	4.83238	3.93686	4.6591	4.80342	5.21946	4.08444
#N/A		AAEL001812		organic anion transporter	integral component of membrane;membrane;plasma membrane	protein binding;transmembrane transporter activity	2.34344	0.426722	-1.22863	9.48973e-08	5.09396	4.53727	5.26982	5.54187	5.02887	5.1708	5.62258	5.29377	5.59759	6.36534	6.20813	6.73491	6.51956	6.37013	5.39435	6.32846	7.10108	6.53936	5.96208
#N/A		AAEL024641		unspecified product	N/A	N/A			0.796112	0.169821	4.5911	3.33847	3.92486	4.42103	4.274	4.2873	4.95358	4.06357	3.57256	4.36941	3.67147	2	2.53833	3.85756	3.3465	3.87114	3.09709	4.4973	3.5581
#N/A		AAEL004155		unspecified product	N/A	N/A	2.33628	0.42803	-1.22421	0.000639953	3.69314	2.90582	3.47504	3.42965	3.83097	3.43196	3.20527	3.15261	3.31077	3.44146	4.66495	4.32893	4.46544	4.48333	4.35459	4.48322	4.39838	3.78468	3.70875
#N/A		AAEL000223		alpha-glucosidase	N/A	hydrolase activity;hydrolase activity, acting on glycosyl bonds;hydrolase activity, hydrolyzing O-glycosyl compounds	2.32007	0.431021	-1.21417	0.000632365	5.46613	4.09628	5.10905	3.42965	3.83097	3.87518	4.68726	4.43385	4.15544	5.43369	6.04793	5.98427	5.81931	4.87601	5.32199	5.27792	5.37832	4.4973	5.93176
#N/A		AAEL015005		unspecified product	nucleus	zinc ion binding			0.794813	0.0638177	4.12115	3.94082	3.82486	4.42103	4.19562	3.96756	3.76298	4.36701	3.79406	3.78717	3.96859	4.32893	2.92948	3.06578	3.3465	2.78657	2.89097	3.56381	3.38987
#N/A		AAEL006333		salivary apyrase, putative	N/A	hydrolase activity;nucleotide binding	2.31657	0.431673	-1.21199	0.00587949	3.26063	5.52147	3.01228	6.50954	5.70282	6.77832	5.37272	5.46334	5.71069	6.60217	6.84205	6.64005	6.58898	6.58252	6.8722	7.28317	6.65584	6.44533	7.27041
#N/A		AAEL008784		serine-type enodpeptidase,	N/A	hydrolase activity;peptidase activity;serine-type endopeptidase activity;serine-type peptidase activity	2.30446	0.433942	-1.20443	0.020413	9.03767	6.49965	9.22885	8.48092	8.85603	7.2886	8.72952	7.58403	8.5476	9.68088	10.0093	9.19695	10.0738	10.1078	9.88916	9.28448	9.45135	6.17934	10.1478
#N/A		AAEL007653		allantoinase	N/A	allantoinase activity;cobalt ion binding;endodeoxyribonuclease activity, producing 5'-phosphomonoesters;hydrolase activity;hydrolase activity, acting on carbon-nitrogen (but not peptide) bonds;hydrolase activity, acting on carbon-nitrogen (but not peptide) bonds, in cyclic amides;zinc ion binding	2.29996	0.434789	-1.20161	0.00103011	6.94834	7.81394	7.60137	9.09025	7.25124	8.98206	7.26428	7.8272	7.02632	8.95202	9.45805	10.0447	8.37269	8.17122	9.87026	8.66917	9.12031	8.98799	8.76294
#N/A		AAEL008847		wingless	extracellular region	signaling receptor binding			0.79086	0.146208	4.65645	3.85633	3.82486	6.69618	4.274	6.06766	6.1326	6.2557	4.50818	4.43628	5.24773	3.82444	4.52333	5.18435	5.03569	4.76547	4.54639	5.18108	4.90346
#N/A		AAEL010150		unspecified product	N/A	N/A	2.28872	0.436925	-1.19454	0.0111508	3.41964	2.28499	3.82486	3.14396	3.18832	3.67052	3.33539	2.98442	2.99071	3.68088	3.96859	3.04197	4.34217	3.76777	4.84232	4.3528	3.8332	4.4973	3.38987
#N/A		AAEL010284		aliphatic nitrilase, putative	N/A	N/A	2.28473	0.437689	-1.19202	4.91245e-05	6.08018	4.95801	6.13157	4.60441	5.67419	5.31843	5.03245	4.87978	4.73902	6.29501	5.8915	6.71177	6.80279	6.84649	6.60888	5.56979	5.87487	6.46143	7.03398
#N/A		AAEL004021		Glucose dehydrogenase [Source:UniProtKB/TrEMBL;Acc:A0A1S4F6C5]	N/A	flavin adenine dinucleotide binding;oxidoreductase activity, acting on CH-OH group of donors			0.786467	0.0791516	3.26063	3.85633	3.71741	4.35432	5.19925	4.71799	3.56497	4.72825	4.07322	4.2993	3.29685	3.82444	3.36906	3.67202	3.61223	4.05016	3.58191	3.67846	3.1994
#N/A		AAEL010398		unspecified product	N/A	N/A	2.28308	0.438004	-1.19098	0.00312503	4.37518	3.33847	4.34152	3.29387	4.55083	2.97846	4.01681	3.30322	3.57256	5.06248	4.96329	4.44571	5.42281	5.43826	4.73497	4.54426	3.94414	4.61715	3.70875
#N/A		AAEL013061		SM protein G, putative	N/A	N/A	2.27456	0.439646	-1.18559	0.00119142	3.92296	4.2366	4.54379	4.81749	4.274	3.55617	4.7352	2.79401	2.99071	5.10421	5.42127	5.48114	5.15626	5.3482	4.89315	5.4473	4.14329	5.10111	4.62895
#N/A		AAEL022770		unspecified product	N/A	N/A	2.27456	0.439646	-1.18558	0.00254668	3.56286	3.45798	4.47946	3.55375	4.83564	3.43196	4.09239	4.61759	3.68756	4.36941	5.42127	4.7482	5.32853	5.77424	5.03569	4.71327	5.56348	4.55847	3.70875
#N/A		AAEL013517		pupal cuticle protein 78E, putative	N/A	structural constituent of cuticle			0.78291	0.242047	5.63775	5.57533	5.95359	8.17273	4.67158	7.0768	5.51683	6.21827	5.07102	5.80655	5.17202	4.55374	5.72377	4.83238	6.66845	6.41271	5.59783	5.55579	4.90346
#N/A		AAEL002543		unspecified product	N/A	N/A	2.26999	0.44053	-1.18269	0.0010602	7.45932	5.52147	7.63128	5.48064	5.02887	5.66041	5.67268	5.80379	6.83998	7.13233	7.7401	7.59195	7.55869	7.35808	7.70526	7.70683	7.41217	7.36123	7.87508
#N/A		AAEL005349		Sugar transporter SWEET [Source:UniProtKB/TrEMBL;Acc:Q17A98]	integral component of membrane;membrane;plasma membrane	N/A	2.25683	0.443099	-1.1743	0.0478479	7.13185	5.49377	7.17351	7.85459	6.99769	6.351	4.63767	5.32931	6.24911	8.47182	5.76836	7.67802	8.21034	8.17995	7.66195	8.84928	7.52355	6.50869	6.56606
#N/A		AAEL005556		unspecified product	N/A	nucleic acid binding	2.23848	0.446732	-1.16252	3.43734e-07	5.42921	5.37731	5.48167	4.86618	4.72837	4.48779	4.91247	4.78055	5.56788	6.25852	6.51437	5.98427	6.33789	6.44445	6.0382	6.23898	5.37832	6.55445	5.58733
#N/A		AAEL001257		sugar transporter	integral component of membrane;membrane	transmembrane transporter activity			0.779979	0.0559862	5.42921	6.49965	5.23128	5.046	6.13958	6.41802	5.98178	5.94797	5.88949	5.332	5.63373	5.42534	5.29568	5.21864	4.73497	4.76547	6.30723	3.8836	3.5581
#N/A		AAEL010671		oxidoreductase	N/A	N/A	2.21561	0.451343	-1.1477	0.0410999	3.56286	3.45798	4.47946	3.14396	3.93113	2.97846	2	2.98442	2.99071	3.56613	4.91765	3.98743	5.08114	4.64336	3.83655	4.28288	3.8332	3.78468	3.1994
#N/A		AAEL026737		unspecified product	N/A	catalytic activity;copper ion binding;dopamine beta-monooxygenase activity;monooxygenase activity;oxidoreductase activity, acting on paired donors, with incorporation or reduction of molecular oxygen, reduced ascorbate as one donor, and incorporation of one atom of oxygen	2.21485	0.451497	-1.14721	0.03018	5.22897	3.45798	6.02293	3.96484	4.93549	3.67052	5.98178	3.30322	5.47487	6.89146	6.33506	6.0957	5.36065	4.83238	5.89593	6.76015	4.61507	5.8033	6.30731
#N/A		AAEL008628		ABC transporter	membrane	ATP binding;ATP hydrolysis activity	2.21076	0.452333	-1.14454	0.000834194	3.08188	3.0649	3.71741	3.66801	3.34179	3.87518	3.66737	3.15261	3.44759	4.2993	3.55707	4.50074	4.68426	4.09758	4.20169	4.05016	4.14329	4.55847	4.62895
#N/A		AAEL009121	CYP6N9	cytochrome P450	N/A	heme binding;iron ion binding;metal ion binding;monooxygenase activity;oxidoreductase activity;oxidoreductase activity, acting on paired donors, with incorporation or reduction of molecular oxygen	2.20256	0.454018	-1.13918	0.00105704	3.92296	4.53727	4.72115	3.66801	4.11273	4.2873	3.93706	4.72825	4.79139	4.56138	4.48892	5.73171	5.11919	6.2089	5.81915	5.65529	4.68063	5.01644	4.77272
#N/A		AAEL010782		carboxypeptidase	N/A	carboxypeptidase activity;hydrolase activity;metallocarboxypeptidase activity;zinc ion binding	2.19636	0.455299	-1.13511	3.12766e-07	9.98684	9.61978	10.5272	9.17483	8.86555	8.73835	9.47346	9.72705	9.13883	10.5883	10.8634	10.6092	10.5175	10.596	10.6	11.0791	10.2111	11.0044	10.8009
#N/A		AAEL017331		unspecified product	N/A	glutathione hydrolase activity			0.77598	0.0822099	3.56286	3.94082	3.18356	4.54584	4.34835	4.2873	4.47776	4.67398	4.89074	4.14793	3.67147	3.53917	4.34217	3.45906	2.82495	3.66671	2.89097	4.22284	3.5581
#N/A		AAEL022774		unspecified product	nucleus	N/A	2.19632	0.455306	-1.13509	0.0467026	4.12115	2.28499	4.01837	2	2.82157	4.48779	3.33539	2.31572	3.44759	4.36941	4.21484	4.0625	3.80224	3.76777	4.42537	4.54426	4.74333	3.97618	4.28963
#N/A		AAEL026603		unspecified product	integral component of membrane;membrane	ion channel activity;protein binding	2.1907	0.456475	-1.13139	0.047143	3.69314	2.28499	3.01228	3.29387	3.01657	2.97846	4.01681	3.56416	3.68756	3.78717	3.43282	3.04197	3.60185	5.31688	4.20169	3.96342	3.27741	4.92649	4.19068
#N/A		AAEL009438		regulator of telomere elongation helicase 1 rtel1	nucleus	ATP binding;DNA binding;DNA helicase activity;helicase activity;hydrolase activity;hydrolase activity, acting on acid anhydrides, in phosphorus-containing anhydrides;nucleic acid binding;nucleotide binding	2.1806	0.45859	-1.12472	0.0352071	4.12115	4.2366	4.26726	3.29387	2.82157	3.29604	3.93706	3.56416	3.44759	4.43628	5.35434	4.83641	2.53833	3.56947	3.83655	4.76547	4.86111	5.58548	4.08444
#N/A		AAEL005762		leucine-rich transmembrane proteins	integral component of membrane;membrane	protein binding	2.16962	0.46091	-1.11744	0.0167773	4.29537	3.0649	4.26726	4.35432	4.83564	3.87518	4.42027	3.97657	3.79406	4.14793	5.17202	5.8209	4.82903	4.02192	4.67813	4.28288	4.14329	5.21946	6.48486
#N/A		AAEL007780		unspecified product	N/A	N/A			0.76741	0.131175	6.36064	5.21713	5.85563	7.6192	6.96262	6.55832	5.98178	6.68413	6.04856	4.73078	4.66495	4.79298	5.36065	6.85741	6.624	4.95723	4.61507	5.8033	6.76834
#N/A		AAEL013548		unspecified product	nucleus	DNA-binding transcription factor activity;nucleic acid binding;zinc ion binding	2.1692	0.461	-1.11716	5.16628e-11	6.78261	6.13739	6.23259	6.4308	6.33508	6.08839	6.1326	5.77829	6.19182	7.6933	7.08846	7.34369	7.13538	7.56548	7.14808	7.49898	7.53245	7.43648	6.50559
#N/A		AAEL011345		unspecified product	integral component of membrane;membrane	N/A	2.16728	0.461408	-1.11588	0.00202356	4.02545	3.0649	3.33665	3.66801	4.19562	3.87518	3.76298	3.97657	3.1596	4.73078	4.55002	5.07266	5.0019	4.02192	4.61897	4.13197	4.31826	3.56381	5.02333
#N/A		AAEL009957		lipocalin-1 interacting membrane receptor (limr)	integral component of membrane;membrane	N/A	2.15856	0.463272	-1.11007	0.0272145	5.60502	5.57533	5.02141	5.51158	5.83797	5.57489	4.2979	5.32931	4.37724	4.62008	5.05044	6.45739	6.96826	4.53867	7.20952	7.30979	6.53698	6.68362	4.28963
#N/A		AAEL027985		unspecified product	N/A	oxidoreductase activity	2.15161	0.464768	-1.10542	0.0132778	5.42921	3.67086	5.30736	6.3128	6.07537	5.76709	3.45474	4.83102	3.68756	6.6452	5.79384	6.1824	6.20268	6.62149	6.69734	6.50773	5.41731	5.82835	6.52603
#N/A		AAEL020789		unspecified product	N/A	N/A	2.15026	0.465061	-1.10451	0.00766998	7.24239	3.33847	6.88159	6.24077	6.4408	4.48779	5.94147	6.09977	5.81556	7.43174	6.94799	6.73491	6.71855	7.01206	7.47442	7.37004	7.10108	7.49241	7.70623
#N/A		AAEL008032		SET domain-containing protein [Source:UniProtKB/TrEMBL;Acc:A0A1S4FI78]	N/A	protein binding			0.7635	0.291218	3.69314	4.95801	3.33665	5.57153	4.61247	4.91646	4.99355	5.10157	2.79939	2.3163	3.67147	3.04197	4.78237	4.53867	3.3465	2.97572	4.39838	3.56381	5.33272
#N/A		AAEL018102		unspecified product	N/A	odorant binding	2.14373	0.466476	-1.10013	0.000229229	6.6445	6.594	6.2711	6.9878	6.11849	7.0768	5.48914	6.94696	5.81556	7.32991	7.20701	7.46626	7.74055	7.93385	8.75801	7.30097	6.94976	7.15886	7.00515
#N/A		AAEL021979		unspecified product	N/A	N/A	2.11608	0.472573	-1.08139	8.99123e-06	6.32089	4.73952	5.63718	6.00021	6.5707	5.86641	5.81333	5.36401	6.52132	7.33867	6.81741	7.01558	7.12607	7.03148	6.82061	7.28317	6.1541	7.13897	6.89945
#N/A		AAEL027936		unspecified product	N/A	N/A			0.761589	0.0507358	8.32217	9.49083	8.3817	9.65359	9.85138	9.52287	8.37966	10.0456	9.24592	7.49584	8.10831	7.77049	8.30416	8.85818	9.36239	8.64499	7.57617	8.28144	9.69216
#N/A		AAEL003806		unspecified product	cytoplasmic vesicle membrane;integral component of membrane;membrane	N/A			0.760533	0.0539284	4.5911	5.65253	4.34152	5.27963	5.58476	5.00631	6.68988	5.29377	6.21117	5.25999	4.13734	4.91953	4.82903	4.7874	4.84232	5.08599	5.07125	4.14521	5.46563
#N/A		AAEL027975		unspecified product	N/A	structural constituent of cuticle	2.11495	0.472825	-1.08062	0.00276278	4.29537	3.45798	4.41214	4.6607	4.41905	4.05438	4.09239	4.29692	4.30703	4.97523	5.81888	4.99813	5.04207	4.36585	5.92063	4.13197	4.74333	4.43342	5.90079
#N/A		AAEL014368		sap18	N/A	N/A			0.759734	0.0673353	3.41964	4.64194	3.82486	4.0516	3.72333	4.05438	4.63767	4.43385	3.68756	3.44146	3.14672	3.53917	3.49015	3.94208	3.72875	2.97572	4.14329	3.15232	3.84514
#N/A		AAEL005582		unspecified product	N/A	nucleic acid binding			0.759717	0.0583594	4.37518	4.53727	4.18897	3.77388	4.93549	4.2873	4.2326	4.14562	4.50818	3.88616	3.67147	4.0625	2.92948	3.33949	4.73497	3.96342	3.8332	2.98416	3.5581
#N/A		AAEL000720	Med11	mediator of RNA polymerase II transcription subunit 11 (Med11)	mediator complex;nucleus	transcription coregulator activity			0.759402	0.0729407	4.37518	4.48194	4.34152	4.60441	4.274	5.04923	4.7352	4.29692	4.44419	4.14793	4.13734	4.26679	4.68426	3.67202	3.19269	3.55249	4.61507	2.31561	3.1994
#N/A		AAEL023261		unspecified product	nucleus	nucleic acid binding;zinc ion binding	2.1124	0.473396	-1.07888	0.000686001	5.42921	3.76657	5.19168	4.21089	4.274	3.87518	4.01681	4.55891	5.02802	5.6743	5.28415	5.42534	6.32166	5.46707	5.35862	5.76193	5.41731	5.18108	4.96464
#N/A		AAEL001575		Monocarboxylate transporter [Source:UniProtKB/TrEMBL;Acc:A0A1S4EZ55]	integral component of membrane;membrane	transmembrane transporter activity	2.10903	0.474151	-1.07658	0.0066495	4.29537	3.45798	3.71741	3.96484	4.11273	3.43196	4.16419	2.79401	3.68756	3.97879	4.48892	5.10853	5.51131	4.7874	4.42537	4.05016	4.39838	3.67846	4.90346
#N/A		AAEL019702		unspecified product	integral component of membrane;membrane	protein binding			0.752699	0.105858	4.29537	3.33847	4.77574	4.60441	4.19562	4.60748	4.36038	3.15261	4.23323	4.36941	3.43282	3.42999	3.49015	3.85756	3.19269	3.87114	2.36155	3.8836	4.19068
#N/A		AAEL002347		serine-type enodpeptidase,	N/A	hydrolase activity;peptidase activity;serine-type endopeptidase activity;serine-type peptidase activity	2.10572	0.474898	-1.07431	0.000192212	4.65645	3.85633	5.23128	4.81749	4.61247	4.13627	4.68726	4.97263	3.98604	4.67649	5.71601	5.50824	5.1924	5.21864	5.39435	5.7874	5.5283	5.61458	6.37648
#N/A		AAEL024906		unspecified product	N/A	protein binding	2.09932	0.476344	-1.06992	0.0127298	4.12115	2.90582	3.92486	4.28439	4.19562	3.77648	3.85265	3.30322	2.57877	4.06584	4.60863	5.45351	5.11919	4.42579	4.73497	3.96342	3.94414	3.8836	4.62895
#N/A		AAEL014864		unspecified product	nucleus	nucleic acid binding;zinc ion binding	2.09573	0.47716	-1.06746	2.26502e-05	4.94501	4.02064	4.26726	4.13344	4.11273	3.96756	4.95358	4.61759	4.89074	5.52868	5.8435	5.61185	5.11919	5.14923	5.03569	5.41497	5.81774	5.21946	5.07972
#N/A		AAEL007903		unspecified product	N/A	N/A			0.747194	0.131175	3.81262	3.45798	4.01837	4.42103	3.83097	3.67052	3.20527	3.56416	3.98604	2.57558	3.29685	3.42999	3.49015	2	3.72875	3.55249	3.58191	3.3029	3.5581
#N/A		AAEL028064		unspecified product	N/A	N/A			0.747009	0.570168	2.35524	6.02576	2	4.48478	2	4.05438	4.95358	6.12021	3.31077	3.88616	3.87618	3.73547	4.46544	4.69299	4.94224	3.66671	2.89097	2.57442	4.28963
#N/A		AAEL025111		unspecified product	integral component of membrane;membrane	protein binding	2.09493	0.477342	-1.0669	0.0269904	2.64006	2.90582	4.01837	3.29387	3.34179	3.55617	3.06224	3.15261	3.98604	4.43628	4.2884	4.32893	2.74712	3.56947	3.83655	4.95723	4.47428	3.8836	3.84514
#N/A		AAEL003656		unspecified product	N/A	N/A	2.09396	0.477565	-1.06623	0.000144899	7.09697	6.38369	6.48278	6.46282	6.07537	6.14882	6.97586	7.09886	6.8768	7.64464	7.12907	7.42418	8.41918	8.33648	8.44538	7.20971	6.71961	7.18818	7.34132
#N/A		AAEL004007		GTP binding protein (mitochondrial), putative	N/A	GTP binding;GTPase activity;nucleotide binding;protein binding			0.745934	0.0751459	4.02545	4.64194	4.26726	5.08766	4.11273	4.35727	4.91247	4.67398	4.15544	3.15425	3.77745	2.88536	3.60185	4.09758	4.78964	3.29274	4.14329	4.4973	4.08444
#N/A		AAEL006719	AMY1	Alpha-amylase I Precursor (EC 3.2.1.1)(1,4-alpha-D-glucan glucanohydrolase)	extracellular region	alpha-amylase activity;alpha-amylase activity (releasing maltohexaose);catalytic activity;cation binding;hydrolase activity;hydrolase activity, acting on glycosyl bonds;metal ion binding			0.744454	0.268548	4.77888	6.67023	4.60536	8.17756	8.43344	8.02333	6.02099	7.87609	7.80186	6.0608	5.8677	6.64005	6.91518	6.76762	5.79263	7.2377	7.17118	7.13897	6.81891
#N/A		AAEL021450		unspecified product	Golgi apparatus;Golgi membrane;integral component of membrane;membrane	carbohydrate binding;glycosyltransferase activity;transferase activity	2.09263	0.477868	-1.06531	1.16825e-05	5.7911	4.87454	5.63718	5.24322	5.315	4.21376	5.37272	4.92695	5.15336	5.95075	5.93795	6.0595	6.13	6.04657	6.85947	5.88502	5.69621	6.42904	6.67989
#N/A		AAEL019692		unspecified product	integral component of membrane;membrane	structural constituent of cuticle	2.09121	0.478192	-1.06434	0.00176307	6.12704	3.94082	4.87908	5.34979	5.5219	4.21376	4.53306	4.43385	4.15544	5.52868	5.66168	5.84236	5.69886	6.10273	6.14691	6.41271	6.0587	5.29329	6.18411
#N/A		AAEL019664		unspecified product	N/A	nucleic acid binding			0.740872	0.113109	3.26063	3.67086	4.10619	4.48478	3.72333	4.2873	4.2979	3.97657	4.44419	3.68088	2.97913	2.88536	3.80224	3.33949	3.83655	3.77254	2.65041	3.15232	4.5513
#N/A		AAEL012690		3-5 exonuclease [Source:UniProtKB/TrEMBL;Acc:Q16LC6]	integral component of membrane;membrane	3'-5' exonuclease activity;nucleic acid binding	2.09061	0.47833	-1.06392	0.00830915	5.046	5.60153	4.82833	4.86618	3.60701	4.96209	5.07032	4.67398	5.37546	6.631	4.13734	5.79911	6.33789	6.42989	6.66845	5.99843	5.25463	4.67353	5.50735
#N/A		AAEL003971		CHK domain-containing protein [Source:UniProtKB/TrEMBL;Acc:A0A1S4F696]	N/A	N/A	2.08996	0.478478	-1.06347	0.0335889	4.65645	3.33847	4.60536	3.14396	4.11273	2.78891	2.28408	4.14562	4.84192	5.52868	4.13734	5.56098	4.82903	4.64336	4.94224	4.48322	4.61507	4.4973	4.5513
#N/A		AAEL003589		transcription factor, putative	N/A	N/A			0.738766	0.0603124	7.28433	5.18284	6.96617	6.69618	6.74595	6.41802	4.91247	6.77716	7.24863	5.6178	5.4536	5.45351	6.1668	5.6541	6.65379	5.41497	5.37832	6.13986	6.71592
#N/A		AAEL008342		monocarboxylate transporter	integral component of membrane;membrane	transmembrane transporter activity	2.08839	0.478838	-1.06239	0.0126449	3.81262	2.72701	4.66442	3.66801	3.18832	3.43196	3.45474	2.31572	4.07322	4.83358	4.2884	3.82444	4.34217	4.42579	4.03064	4.48322	4.61507	4.22284	4.83957
#N/A		AAEL001545		unspecified product	N/A	nucleic acid binding	2.08336	0.479994	-1.05891	4.20379e-06	5.22897	5.25062	4.47946	5.0031	4.83564	4.2873	4.16419	4.43385	4.84192	5.80655	5.6891	5.27562	5.11919	5.70336	5.96882	5.70959	6.13083	5.6431	5.90079
#N/A		AAEL001016		zinc finger protein	nucleus	nucleic acid binding;zinc ion binding	2.0825	0.480191	-1.05832	5.68529e-07	5.98163	4.91688	6.11048	5.44902	5.27744	5.2465	4.87015	5.77829	6.32213	6.3306	6.75392	6.57744	6.81443	6.58252	6.44822	6.81072	6.62287	6.69728	6.52603
#N/A		AAEL011200		unspecified product	N/A	N/A	2.07147	0.48275	-1.05065	4.61713e-05	4.37518	3.76657	4.01837	3.66801	4.67158	4.2873	4.09239	3.78505	4.62821	5.06248	4.82182	4.87857	5.11919	5.57689	4.84232	5.31342	4.80342	4.97217	4.90346
#N/A		AAEL010270		unspecified product	N/A	hydrolase activity;peptidase activity;serine-type endopeptidase activity;serine-type peptidase activity			0.73384	0.171141	3.92296	3.56834	5.02141	4.81749	6.35325	4.91646	4.36038	5.18155	5.98253	3.30499	4.42513	4.20186	5.22765	3.67202	5.03569	5.12647	4.23343	4.36659	4.46924
#N/A		AAEL027998		unspecified product	N/A	N/A			0.732775	0.11831	3.69314	4.64194	3.47504	4.86618	4.48644	5.00631	3.76298	3.67883	3.57256	3.68088	3.96859	3.42999	3.09135	3.06578	3.48547	3.96342	4.14329	4.22284	3.5581
#N/A		AAEL006620		unspecified product	N/A	N/A			0.73226	0.176886	2.35524	4.09628	3.82486	4.13344	4.19562	3.43196	3.76298	4.06357	3.98604	2.79528	2.57109	3.04197	4.27635	3.67202	3.48547	3.42846	3.27741	2.79379	3.38987
#N/A		AAEL026466		unspecified product	N/A	N/A	2.05827	0.485844	-1.04143	3.1127e-06	11.1313	10.1522	9.97709	10.4912	9.87358	9.83176	9.27894	10.7136	10.2138	11.1547	11.2452	11.0092	11.0723	11.2438	11.7245	11.4717	10.868	11.2576	11.8149
#N/A		AAEL017289		unspecified product	N/A	nucleic acid binding			0.728129	0.0901486	4.77888	5.54866	4.10619	4.28439	4.61247	5.1314	4.42027	4.06357	4.73902	4.06584	4.21484	4.50074	3.09135	3.33949	3.72875	4.6591	5.02151	3.78468	3.70875
#N/A		AAEL000324		tyrosine-protein kinase drl	integral component of membrane;membrane	ATP binding;kinase activity;protein kinase activity	2.05542	0.486518	-1.03944	0.00139518	3.26063	4.53727	4.18897	4.6607	4.19562	3.77648	4.47776	3.67883	4.50818	5.29644	5.24773	5.03588	4.96059	4.16947	4.89315	4.91163	5.87487	5.36353	4.38223
#N/A		AAEL008450		unspecified product	N/A	protein binding			0.726159	0.0699062	3.69314	4.53727	4.34152	4.71488	4.19562	4.60748	4.2326	5.10157	3.44759	2.9859	3.87618	3.82444	4.05868	3.33949	4.20169	3.29274	4.23343	4.06317	4.08444
#N/A		AAEL025170		unspecified product	N/A	adenosylmethionine decarboxylase activity	2.05508	0.486599	-1.03919	1.27534e-05	8.2178	8.55855	8.28152	7.78665	8.11462	6.10881	8.15575	8.28196	7.52092	9.04065	9.01628	8.94748	9.31563	9.20674	8.85093	8.60257	9.29006	9.06905	8.9822
#N/A		AAEL013593		unspecified product	N/A	nucleic acid binding	2.05167	0.487408	-1.0368	0.00723741	3.26063	4.48194	4.18897	4.21089	5.27744	4.21376	3.33539	4.14562	3.98604	5.332	5.54648	4.91953	4.05868	5.0763	4.03064	5.54013	5.11932	5.58548	4.96464
#N/A		AAEL017467		unspecified product	N/A	aspartic-type endopeptidase activity;heme binding;nucleic acid binding;peroxidase activity;zinc ion binding	2.04714	0.488486	-1.03361	0.0442678	2.87782	3.45798	3.82486	2.78737	3.93113	3.67052	2.28408	2.79401	3.79406	3.78717	3.29685	3.90823	4.52333	3.20912	4.28017	4.86454	3.94414	3.67846	4.46924
#N/A		AAEL019868		unspecified product	N/A	N/A	2.03487	0.491432	-1.02494	0.0361208	6.96132	4.73952	4.60536	6.89699	5.07339	4.48779	5.27879	4.83102	4.37724	7.10176	5.8677	6.48494	7.3822	7.03148	6.79412	6.10357	6.08315	5.58548	6.13172
#N/A		AAEL024714		unspecified product	nucleus	nucleic acid binding;zinc ion binding	2.03173	0.492191	-1.02271	0.000192212	5.22897	4.998	5.90545	4.0516	5.11657	4.21376	4.82655	5.29377	4.93797	6.25852	5.74242	6.14835	5.72377	6.51514	6.1677	6.10357	5.63137	5.67106	5.33272
#N/A		AAEL025259		unspecified product	N/A	N/A	2.03075	0.492429	-1.02201	0.0180694	4.12115	3.45798	4.01837	4.0516	3.93113	4.54888	4.16419	4.06357	4.23323	3.97879	5.48523	5.14353	3.36906	5.11322	4.35459	5.24152	6.00852	4.7278	3.84514
#N/A		AAEL009253		unspecified product	N/A	N/A	2.02821	0.493047	-1.0202	0.000965567	4.5911	3.85633	4.82833	3.87252	3.83097	3.43196	3.33539	4.83102	4.50818	4.88236	5.05044	5.48114	5.1924	5.0763	4.67813	4.54426	5.02151	5.29329	5.1863
#N/A		AAEL025650		unspecified product	integral component of membrane;membrane	N/A			0.722577	0.151764	3.92296	4.02064	2.81788	3.66801	4.02478	3.96756	3.56497	4.06357	4.23323	2.3163	3.43282	3.73547	3.60185	3.67202	3.3465	3.77254	2.89097	2.31561	3.70875
#N/A		AAEL011126		alcohol dehydrogenase	N/A	metal ion binding;oxidoreductase activity;zinc ion binding	2.02611	0.493557	-1.01871	0.0166629	5.14038	5.28335	4.60536	6.39806	5.73088	6.3849	5.74472	5.18155	5.11278	6.31292	5.24773	6.02238	6.50526	7.30321	8.04009	5.93146	5.69621	6.17934	6.30731
#N/A		AAEL007876		tyrosine protein kinase with ig domain	N/A	ATP binding;protein kinase activity			0.720609	0.127435	5.35242	4.53727	4.41214	5.54187	5.91338	5.51492	5.03245	4.55891	4.89074	5.90427	4.48892	3.82444	3.70552	3.67202	3.48547	4.48322	4.47428	4.67353	4.96464
#N/A		AAEL014295		unspecified product	spliceosomal complex	N/A	2.02216	0.494521	-1.0159	1.47413e-06	6.79718	6.17277	6.77844	5.34979	6.7732	5.8176	6.11459	5.90149	6.68251	7.54211	6.80494	7.52052	7.25981	7.46193	7.29705	7.18117	7.45962	7.50023	6.99052
#N/A		AAEL012255	LRIM13	leucine-rich immune protein (Short)	N/A	protein binding	2.01845	0.49543	-1.01325	0.024836	7.52203	4.91688	7.1937	4.91328	5.07339	6.33375	4.7816	5.77829	6.47404	6.92677	6.11011	7.34369	7.3822	7.98953	7.20952	7.11228	7.684	6.6559	6.71592
#N/A		AAEL001900		lactosylceramide 4-alpha-galactosyltransferase (alpha- 1,4-galactosyltransferase)	integral component of membrane;membrane	N/A	2.01831	0.495465	-1.01315	0.0491763	4.29537	3.20816	3.71741	4.7671	3.60701	4.35727	2.90345	2.98442	2.79939	4.06584	4.05543	4.83641	3.23688	4.30331	4.89315	4.60283	4.23343	4.7801	5.5479
#N/A		AAEL005639		alpha-1,2-Mannosidase [Source:UniProtKB/TrEMBL;Acc:A0A1S4FB89]	membrane	calcium ion binding;catalytic activity;hydrolase activity;hydrolase activity, acting on glycosyl bonds;mannosyl-oligosaccharide 1,2-alpha-mannosidase activity	2.01477	0.496335	-1.01061	0.000379302	4.89173	4.09628	4.54379	5.08766	4.98293	4.60748	4.53306	4.06357	4.62821	5.85624	5.24773	5.42534	5.11919	5.62882	4.42537	6.32846	5.41731	5.6431	5.42268
#N/A		AAEL008097		trypsin-eta, putative	N/A	hydrolase activity;peptidase activity;serine-type endopeptidase activity;serine-type peptidase activity	2.01066	0.497349	-1.00767	0.00213788	6.79718	4.4244	6.578	6.64128	5.58476	6.29861	5.48914	5.21993	6.09096	7.11202	6.60352	6.49853	7.57931	7.63695	6.89731	6.50773	6.78068	6.76372	7.35281
#N/A		AAEL002656		unspecified product	N/A	N/A			0.717833	0.155452	4.94501	5.0748	4.54379	6.76198	3.72333	6.06766	4.53306	5.69898	5.19283	4.14793	4.55002	4.70199	3.97816	5.25214	5.35862	4.91163	4.04715	4.61715	5.50735
#N/A		AAEL007945		Eukaryotic translation initiation factor 3 subunit H (eIF3h)	cytoplasm;eukaryotic 43S preinitiation complex;eukaryotic 48S preinitiation complex;eukaryotic translation initiation factor 3 complex	protein binding;translation initiation factor activity	2.00482	0.498798	-1.00347	2.81334e-08	10.7402	10.582	10.9207	10.0178	11.1368	10.1613	10.2435	10.2726	10.2668	11.803	11.0534	11.5425	11.25	11.8834	11.2998	11.8884	11.3002	11.2443	11.7404
#N/A		AAEL011588		unspecified product	integral component of membrane;membrane	N/A	1.99639	0.500904	-0.997395	1.64944e-09	5.76171	5.14772	5.15096	5.95591	5.70282	5.28292	5.83549	5.80379	5.81556	6.46478	6.45171	6.28001	6.22029	6.75599	6.71157	6.78566	6.63945	6.46143	6.85167
#N/A		AAEL020885		unspecified product	N/A	N/A			0.715842	0.38377	5.18536	3.45798	4.77574	2.31263	4.783	3.67052	3.06224	2	4.44419	4.14793	4.2884	3.31188	3.80224	2.52338	3.48547	3.14292	3.27741	3.8836	2.9799
#N/A		AAEL010893		carbonic anhydrase	N/A	carbonate dehydratase activity;metal ion binding;zinc ion binding			0.712877	0.158534	5.31243	4.87454	4.18897	3.66801	4.88643	6.0253	5.21259	5.67155	4.30703	4.06584	4.60863	4.55374	4.91805	4.95949	3.3465	3.42846	5.16585	3.43924	4.77272
#N/A		AAEL011898		1-acyl-sn-glycerol-3-phosphate acyltransferase	membrane	1-acylglycerol-3-phosphate O-acyltransferase activity;acyltransferase activity	1.99581	0.50105	-0.996972	4.04856e-10	6.28	6.48566	7.10054	6.69618	6.60143	6.10881	6.79541	6.77716	6.8275	7.24852	7.55876	7.45237	8.13806	7.6868	7.60973	7.46781	7.60178	7.36123	7.92211
#N/A		AAEL029031		unspecified product	integral component of membrane;membrane	N/A	1.99579	0.501056	-0.996956	0.000381571	4.94501	4.48194	4.18897	5.16754	4.93549	4.42401	5.17832	5.72591	5.23125	5.80655	5.71601	5.33738	6.46151	6.30778	6.34246	5.99843	5.56348	5.58548	5.1863
#N/A		AAEL003018		unspecified product	N/A	N/A	1.99176	0.502069	-0.994042	3.35573e-05	7.35493	6.02576	7.45015	5.95591	6.18086	6.81609	6.4808	6.65641	6.65451	7.46414	7.57354	7.46626	8.08618	7.7816	7.97079	7.25606	7.06471	7.66226	8.05463
#N/A		AAEL006900		unspecified product	N/A	N/A	1.98954	0.502629	-0.992435	0.0125327	4.12115	5.28335	4.60536	4.28439	3.60701	5.45235	4.58631	4.06357	4.15544	5.52868	5.8435	5.70852	5.29568	5.43826	5.8452	4.13197	6.19953	4.83056	4.38223
#N/A		AAEL013505	GPRNPY7	GPCR Neuropeptide Y Family	integral component of membrane;membrane	G protein-coupled receptor activity;neuropeptide Y receptor activity	1.97626	0.506006	-0.982773	0.0225007	4.4508	3.0649	4.01837	4.35432	3.72333	3.14597	4.42027	3.43958	3.89324	4.62008	4.55002	4.3885	3.80224	4.42579	3.72875	5.08599	4.47428	4.97217	5.80368
#N/A		AAEL012955		phosphatidylethanolamine-binding protein	N/A	N/A	1.97602	0.506068	-0.982595	5.84919e-05	4.71896	4.91688	4.72115	4.71488	4.783	5.48398	5.07032	4.29692	5.02802	5.85624	5.00752	5.45351	6.13	6.35479	5.49649	5.62735	6.1541	5.6431	5.5479
#N/A		AAEL027631		unspecified product	N/A	N/A			0.710089	0.257045	4.83641	5.98654	5.15096	5.12815	5.1585	5.2465	4.58631	5.46334	5.19283	4.62008	2	4.44571	2	4.42579	5.28441	4.86454	4.68063	5.25685	5.33272
#N/A		AAEL024358		Membrane trafficking protein emp24/gp25/p24 family member [Source:UniProtKB/TrEMBL;Acc:Q1HQL7]	integral component of membrane;membrane	N/A	1.97379	0.50664	-0.980967	0.0363406	4.12115	4.2366	4.60536	2.97665	2	2.78891	3.93706	4.72825	4.30703	4.2993	4.71916	4.32893	4.96059	5.0384	4.42537	4.86454	5.41731	4.55847	4.5513
#N/A		AAEL020844		unspecified product	N/A	N/A			0.708177	0.6429	2.64006	2	2	6.00021	2.59603	4.82063	4.16419	4.49773	5.53754	5.06248	4.87053	4.32893	2.92948	3.56947	2	2.56882	3.43768	3.78468	3.84514
#N/A		AAEL013557		unspecified product	nucleus	nucleic acid binding;zinc ion binding	1.97372	0.506658	-0.980917	7.59187e-05	5.31243	5.67737	5.63718	5.27963	4.783	5.42002	5.4321	5.39788	4.9837	5.6743	5.74242	6.85592	6.3698	6.65943	6.48181	6.18249	6.62287	5.94747	5.23678
#N/A		AAEL020941		unspecified product	N/A	metallocarboxypeptidase activity;zinc ion binding			0.706991	0.21596	4.12115	3.20816	4.18897	3.55375	4.19562	3.29604	3.06224	4.06357	3.79406	2.57558	3.87618	3.64065	2.29413	3.20912	2.59866	3.96342	3.43768	2.98416	3.5581
#N/A		AAEL002704	SRPN23	Serine Protease Inhibitor (serpin) homologue	extracellular space	N/A			0.704694	0.18133	7.52203	6.19013	6.88159	5.48064	7.03193	5.8176	5.87882	6.39641	6.47404	3.44146	5.05044	6.68826	4.34217	6.3853	6.12581	6.87153	5.59783	5.18108	5.99177
#N/A		AAEL008260		unspecified product	nucleus	DNA binding;sequence-specific DNA binding	1.97267	0.506928	-0.980149	5.32594e-09	5.98163	6.06394	5.72302	5.95591	5.96155	5.68783	5.72111	5.99299	5.56788	7.0278	6.84205	7.04364	6.20268	6.22586	6.65379	6.96379	6.75047	7.15886	6.71592
#N/A		AAEL001577		unspecified product	integral component of membrane;membrane	N/A	1.96796	0.508139	-0.976704	1.83157e-05	5.70106	5.65253	5.63718	6.77479	5.78542	6.31629	5.85732	6.46194	6.24911	6.54272	7.04668	6.62775	7.05914	6.52887	7.6173	7.37004	7.13655	6.66983	7.34132
#N/A		AAEL006882		unspecified product	N/A	N/A			0.704209	0.142597	3.81262	3.56834	2.81788	3.42965	4.19562	3.55617	4.2326	3.97657	3.79406	3.15425	2.78949	3.53917	2.92948	3.85756	3.0205	3.42846	3.58191	2.98416	3.38987
#N/A		AAEL006286		unspecified product	N/A	N/A	1.96547	0.508783	-0.974877	0.000450478	4.71896	4.53727	4.01837	3.66801	4.61247	4.91646	4.36038	4.22326	4.15544	5.64632	5.35434	4.87857	4.27635	5.43826	5.1654	5.34807	5.66415	5.18108	4.90346
#N/A		AAEL014551		triacylglycerol lipase, pancreatic	extracellular region	carboxylic ester hydrolase activity;metal ion binding	1.96529	0.50883	-0.974745	0.00270196	4.5911	4.48194	4.72115	3.87252	3.83097	4.66379	4.7816	4.55891	3.98604	4.88236	4.21484	5.03588	6.07299	5.92723	5.32199	4.81586	4.91658	5.29329	5.23678
#N/A		AAEL006424	D7	37 kDa salivary gland allergen Aed a 2 Precursor (Protein D7)(Allergen Aed a 2)	extracellular region	odorant binding			0.703144	0.22116	4.71896	6.11938	4.66442	5.8388	4.274	5.71474	4.99355	6.71133	6.3573	3.68088	4.13734	5.17771	5.39207	5.81963	5.87079	5.08599	3.94414	3.43924	5.69956
#N/A		AAEL010558		unspecified product	integral component of membrane;membrane	N/A	1.96456	0.509021	-0.974204	0.0471358	5.09396	3.33847	5.02141	5.08766	4.41905	5.1314	3.45474	3.43958	4.84192	5.64632	5.09211	5.61185	6.25488	5.0384	5.8452	5.16585	2.89097	5.67106	5.33272
#N/A		AAEL005554		unspecified product	N/A	N/A	1.96075	0.510009	-0.971406	0.0194126	2.64006	3.67086	2.59316	3.96484	3.18832	4.13627	3.33539	3.88399	2.79939	4.2993	4.35838	4.3885	4.20738	4.30331	3.93686	3.87114	4.54639	3.78468	3.5581
#N/A		AAEL021061		unspecified product	N/A	N/A	1.96007	0.510187	-0.970902	0.0249323	3.69314	2.90582	4.41214	4.21089	3.93113	2.78891	3.93706	2.98442	3.68756	4.06584	4.48892	4.91953	5.04207	4.69299	4.78964	4.05016	4.14329	3.43924	4.08444
#N/A		AAEL013621		unspecified product	N/A	N/A			0.700059	0.138835	4.02545	5.96653	4.01837	4.28439	4.34835	4.48779	5.40271	5.0169	4.44419	4.2993	4.2884	3.64065	5.1924	3.94208	4.20169	3.96342	4.14329	4.61715	3.1994
#N/A		AAEL006454	OBP1	odorant binding protein (OBP1)	N/A	odorant binding			0.698722	0.284532	4.29537	4.998	4.10619	4.54584	4.67158	4.42401	3.85265	5.0169	4.44419	3.44146	2	3.73547	2.74712	3.56947	4.73497	4.13197	3.94414	2.98416	5.50735
#N/A		AAEL027921		unspecified product	nucleus	nucleic acid binding;zinc ion binding	1.9543	0.511692	-0.966652	0.000465155	4.21088	4.53727	4.01837	4.42103	4.72837	4.77022	5.21259	4.78055	5.37546	5.6178	6.08968	5.77699	5.15626	5.86364	5.24582	4.95723	5.33826	6.09927	5.23678
#N/A		AAEL003457		unspecified product	N/A	N/A			0.69747	0.159475	7.65587	6.7189	7.32761	5.12815	6.4909	7.40054	7.28859	6.42955	6.552	4.06584	5.60523	6.85592	5.29568	6.87902	7.47442	5.99843	5.7883	5.85297	6.2096
#N/A		AAEL009926	Exo2	exocyst complex component 2	exocyst	N/A	1.95263	0.512129	-0.965422	0.000254969	4.77888	4.02064	4.26726	4.28439	5.1585	5.00631	4.01681	4.49773	4.30703	5.25999	5.09211	5.70852	5.39207	5.21864	5.92063	5.00144	5.37832	5.52548	4.77272
#N/A		AAEL024784		unspecified product	N/A	serine-type endopeptidase activity	1.94469	0.51422	-0.959542	0.0426157	4.99639	3.20816	4.82833	3.42965	4.274	2.78891	3.45474	3.67883	4.07322	5.06248	3.87618	3.98743	5.45292	4.7874	5.35862	4.86454	4.31826	5.01644	4.28963
#N/A		AAEL027606		unspecified product	integral component of membrane;membrane	N/A	1.94362	0.514505	-0.958744	0.000550772	5.57153	5.65253	5.69497	3.77388	4.55083	5.1314	4.91247	5.80379	5.44249	5.88045	6.46763	6.2482	6.47624	6.17437	6.32406	6.23898	5.29705	6.01449	6.23466
#N/A		AAEL003508		serine-pyruvate aminotransferase	N/A	alanine-glyoxylate transaminase activity;catalytic activity;serine-pyruvate transaminase activity	1.94289	0.514697	-0.958205	0.00116571	5.81991	5.60153	6.44958	4.95889	5.58476	5.45235	5.72111	5.46334	6.28608	6.48071	6.28202	7.49364	6.88237	6.33929	6.248	6.22039	7.15973	5.58548	7.04819
#N/A		AAEL006571	PELLE	TOLL pathway signalling Ser/Thr Kinase.	N/A	ATP binding;kinase activity;nucleotide binding;protein binding;protein kinase activity;protein serine/threonine kinase activity			0.694583	0.0938372	3.69314	3.67086	3.71741	4.35432	3.72333	3.67052	4.09239	3.78505	3.98604	3.15425	3.14672	3.64065	3.23688	3.45906	3.0205	3.14292	4.04715	3.67846	3.1994
#N/A		AAEL019464		unspecified product	N/A	GTPase activator activity			0.692955	0.169299	3.92296	3.33847	3.92486	3.14396	4.02478	3.87518	3.45474	3.43958	3.89324	3.78717	3.67147	3.18323	2.74712	2.2853	3.48547	3.55249	2.89097	3.3029	2.9799
#N/A		AAEL014970		unspecified product	integral component of membrane;membrane	protein binding	1.93947	0.515605	-0.955662	0.00176	4.12115	4.30196	4.18897	3.96484	4.93549	3.55617	3.85265	4.14562	3.57256	4.67649	4.91765	4.50074	4.87423	4.74097	5.4292	4.28288	5.29705	4.7801	5.28554
#N/A		AAEL000642		alpha-amylase	N/A	catalytic activity			0.6905	0.215141	5.35242	3.67086	4.10619	5.0031	3.93113	5.00631	3.66737	5.43098	3.44759	3.88616	4.42513	4.20186	4.46544	3.94208	3.83655	2.78657	3.27741	3.56381	4.90346
#N/A		AAEL024291		unspecified product	N/A	N/A			0.690212	0.0971559	4.37518	3.45798	3.71741	4.60441	4.48644	4.05438	4.16419	4.97263	3.57256	2.9859	3.55707	4.0625	4.13494	3.85756	3.93686	3.55249	3.58191	3.67846	3.38987
#N/A		AAEL007672		myst histone acetyltransferase	MSL complex;nucleus	histone acetyltransferase activity	1.93865	0.515823	-0.955052	0.00147628	4.37518	5.86206	4.18897	4.91328	4.34835	5.1708	5.34208	4.43385	4.79139	5.97344	5.71601	6.00345	5.93048	5.98813	5.62233	5.7874	6.22173	5.52548	4.62895
#N/A		AAEL007468		zinc finger protein, putative	nucleus	nucleic acid binding;zinc ion binding			0.687015	0.0506721	5.92971	6.15519	5.95359	5.8388	6.37119	6.00365	6.07787	6.46194	6.19182	6.23993	5.4536	6.1824	4.68426	4.09758	6.20841	5.31342	4.68063	5.58548	4.62895
#N/A		AAEL012702		ATP-binding cassette sub-family A member 3, putative [Source:UniProtKB/TrEMBL;Acc:A0A1S4FWY8]	integral component of membrane;membrane	ATP binding;ATP hydrolysis activity;ATPase-coupled transmembrane transporter activity;nucleotide binding	1.93833	0.515908	-0.954815	0.00105704	6.14991	4.998	7.06811	5.73776	6.09709	5.48398	6.05916	5.61506	6.11171	7.0386	6.92511	6.68826	6.22029	6.37013	6.48181	6.90682	7.21609	7.28184	7.66996
#N/A		AAEL005118		unspecified product	N/A	N/A			0.686634	0.181762	4.21088	5.46553	4.77574	4.42103	4.72837	4.54888	4.7352	3.97657	4.79139	3.97879	2.78949	3.73547	4.05868	4.74097	5.4292	4.13197	2.89097	4.06317	3.38987
#N/A		AAEL005896		unspecified product	integral component of membrane;membrane	N/A	1.93805	0.515983	-0.954605	0.0138542	4.37518	3.94082	4.26726	3.66801	4.274	4.2873	3.33539	3.56416	4.84192	5.29644	4.71916	5.48114	5.08114	4.91835	5.12345	4.86454	4.23343	3.15232	5.07972
#N/A		AAEL012579		Aspartate aminotransferase [Source:UniProtKB/TrEMBL;Acc:Q16LN3]	N/A	L-aspartate:2-oxoglutarate aminotransferase activity;catalytic activity;pyridoxal phosphate binding;transaminase activity;transferase activity	1.93544	0.516679	-0.95266	6.44269e-05	7.37448	8.38091	7.49964	7.99804	8.96637	7.86421	8.65047	8.0566	9.21988	9.31168	9.51852	9.2299	8.91446	9.31372	9.46255	9.43713	9.27952	9.28123	9.08221
#N/A		AAEL005179		unspecified product	N/A	N/A	1.93304	0.517321	-0.95087	0.0202835	5.42921	5.92564	6.46628	6.76198	6.52335	5.38695	5.31078	6.16023	6.72352	6.16305	6.68749	6.21568	7.14463	8.70029	7.127	6.73419	6.85355	5.97016	7.01964
67	Insufficient genetic data for FlyBase to solicit a summary. [Date last reviewed: 2016-06-30]	AAEL026928		unspecified product	integral component of membrane;membrane	metallopeptidase activity;zinc ion binding			0.682833	0.083694	4.4508	4.48194	4.01837	4.81749	4.67158	4.2873	3.76298	5.05986	4.44419	3.88616	3.67147	4.65425	3.80224	3.56947	4.03064	3.66671	2.65041	4.14521	4.5513
#N/A		AAEL015283		synaptic vesicle protein	integral component of membrane;membrane	transmembrane transporter activity	1.93289	0.517359	-0.950761	0.0167564	3.41964	3.67086	2.81788	4.95889	4.55083	4.86934	4.42027	3.88399	3.31077	4.62008	4.42513	4.95937	4.40512	4.87601	5.1654	5.00144	5.16585	4.83056	5.62572
#N/A		AAEL018703		unspecified product	N/A	protein binding	1.93271	0.517407	-0.950628	1.15824e-10	8.7872	8.32698	8.43355	8.99768	8.79752	8.23792	8.46032	8.87883	8.50903	9.725	9.81768	9.32825	9.49995	9.53906	9.39362	9.32419	9.14374	9.58118	10.0907
#N/A		AAEL014350		unspecified product	N/A	serine-type endopeptidase activity	1.9278	0.518727	-0.946954	0.00320795	4.02545	3.76657	4.26726	3.14396	4.274	4.05438	2.725	3.78505	3.57256	4.73078	4.48892	4.26679	4.40512	4.83238	4.61897	4.54426	4.31826	4.7278	4.19068
#N/A		AAEL008909		unspecified product	N/A	N/A	1.91863	0.521205	-0.940078	0.00203537	5.09396	4.30196	5.57697	3.96484	5.315	4.35727	4.42027	4.67398	4.89074	5.85624	5.74242	5.48114	5.74825	4.83238	5.03569	5.90843	6.34815	5.46286	5.5479
#N/A		AAEL027044		unspecified product	N/A	N/A	1.91628	0.521845	-0.938307	0.0271382	2.87782	3.20816	3.47504	3.29387	3.34179	2.97846	4.01681	2.98442	3.1596	3.88616	3.67147	3.64065	4.05868	3.56947	4.67813	3.66671	3.71302	3.97618	4.19068
#N/A		AAEL014152		unspecified product	integral component of membrane;membrane	N/A			0.680092	0.11087	4.77888	4.95801	4.97551	6.16496	4.98293	5.68783	4.53306	5.52596	4.23323	4.97523	3.67147	4.20186	3.60185	4.99949	4.61897	4.54426	4.23343	4.83056	5.50735
#N/A		AAEL015430	CLIPB19	Clip-Domain Serine Protease family B. Protease homologue.	N/A	serine-type endopeptidase activity	1.91473	0.522266	-0.937142	0.0451774	5.70106	3.94082	5.23128	5.97823	5.5219	6.24425	5.24607	5.52596	5.02802	5.83161	5.13262	5.88435	6.86008	7.35808	7.14808	5.54013	4.14329	6.76372	6.33073
#N/A		AAEL023353		unspecified product	N/A	N/A			0.679093	0.526306	4.29537	4.48194	3.47504	5.046	3.01657	4.13627	5.83549	3.97657	3.98604	4.56138	2.31362	2	5.59469	4.59197	3.48547	3.14292	3.09709	3.3029	3.38987
#N/A		AAEL013425		unspecified product	N/A	N/A	1.90436	0.525111	-0.929306	0.0430331	3.81262	4.36448	4.26726	8.08803	3.18832	5.31843	3.45474	3.56416	4.50818	5.90427	4.2884	5.77699	4.91805	4.64336	5.03569	4.91163	5.33826	3.78468	4.62895
#N/A		AAEL009610		DUF4806 domain-containing protein [Source:UniProtKB/TrEMBL;Acc:A0A1S4FN67]	N/A	N/A	1.90025	0.526246	-0.926192	0.0496362	3.81262	2.90582	3.71741	2.78737	3.18832	2.78891	2.725	3.30322	2.79939	3.88616	3.55707	3.42999	4.20738	3.45906	3.48547	3.55249	3.94414	4.14521	3.38987
#N/A		AAEL002116		supercoiling factor, putative	integral component of membrane;membrane	calcium ion binding			0.677192	0.096781	4.77888	5.14772	4.97551	4.86618	4.55083	4.2873	4.42027	5.0169	4.73902	4.50019	2	4.32893	4.40512	4.69299	4.42537	4.2094	4.47428	4.43342	2.9799
#N/A		AAEL002690		beat protein	integral component of membrane;membrane	N/A			0.675772	0.286607	3.81262	3.20816	4.18897	3.77388	3.83097	3.87518	4.01681	3.97657	4.68468	4.06584	3.77745	3.04197	2.53833	3.20912	2.33016	3.55249	2	4.14521	4.46924
#N/A		AAEL026878		unspecified product	N/A	oxidoreductase activity, acting on paired donors, with oxidation of a pair of donors resulting in the reduction of molecular oxygen to two molecules of water			0.675573	0.189164	3.69314	2.72701	3.82486	4.13344	3.83097	3.43196	3.45474	3.88399	3.57256	2.57558	2.57109	3.64065	3.36906	3.33949	3.19269	3.42846	2.65041	3.43924	3.5581
#N/A		AAEL005618		chitin synthase	integral component of membrane;membrane	chitin synthase activity;glycosyltransferase activity;hexosyltransferase activity;transferase activity	1.89701	0.527146	-0.923726	0.00281008	4.12115	4.69155	4.54379	4.60441	4.55083	4.13627	4.7352	4.92695	5.47487	5.10421	5.54648	5.07266	4.63259	5.3482	4.84232	6.06243	6.0587	5.72542	5.99177
#N/A		AAEL003922		unspecified product	N/A	methyltransferase activity;nucleic acid binding			0.673981	0.166143	4.29537	3.20816	3.47504	4.13344	4.19562	4.54888	4.2979	3.56416	4.44419	4.2256	3.14672	3.82444	3.36906	3.56947	2.33016	3.77254	4.14329	2.98416	3.70875
#N/A		AAEL008021		specifically Rac-associated protein, putative	cytoplasm	N/A	1.89556	0.527548	-0.922626	0.0297955	6.19459	3.67086	6.02293	2.97665	5.42216	4.21376	5.24607	5.29377	5.30516	6.3306	6.18906	5.68495	5.77233	5.92723	6.10441	6.18249	5.84659	6.56939	5.83678
#N/A		AAEL018154		unspecified product	nucleus	DNA binding;sequence-specific DNA binding	1.89527	0.52763	-0.922402	0.0370051	3.69314	2.72701	3.92486	3.66801	3.72333	3.14597	2.52132	2.79401	3.68756	3.56613	3.96859	3.98743	4.57899	3.33949	3.93686	4.2094	4.31826	3.8836	4.08444
#N/A		AAEL001703	JHA15	juvenile hormone-regulated chymotrypsin-like serine protease	N/A	peptidase activity;serine-type endopeptidase activity	1.89429	0.527903	-0.921654	4.07535e-05	14.8939	14.0206	14.9767	13.1656	14.4942	14.3062	14.3761	13.8994	14.1959	14.9013	15.0356	15.0144	15.5463	15.7298	15.0152	15.1247	15.1565	15.0633	15.7412
#N/A		AAEL009018		cytochrome P450	N/A	heme binding;iron ion binding;metal ion binding;monooxygenase activity;oxidoreductase activity;oxidoreductase activity, acting on paired donors, with incorporation or reduction of molecular oxygen			0.670418	0.180454	5.046	6.90918	5.15096	7.97602	6.11849	6.51305	7.90114	7.24562	5.98253	5.6743	4.91765	6.00345	5.84224	6.6964	6.73961	6.461	6.82484	6.23661	5.96208
#N/A		AAEL006253		unspecified product	N/A	serine-type endopeptidase activity	1.88967	0.529194	-0.918132	0.00141016	6.76791	4.73952	6.41561	5.71135	4.93549	5.51492	5.31078	5.67155	6.06992	6.27688	6.29992	6.93796	6.96826	6.70852	7.02814	6.42899	6.51917	6.362	6.99052
#N/A		AAEL010055		unspecified product	integral component of membrane;membrane	N/A			0.670234	0.126805	5.39132	5.14772	4.66442	4.60441	4.93549	4.13627	4.53306	5.46334	3.68756	4.50019	3.87618	3.98743	3.80224	5.14923	3.83655	4.71327	3.09709	4.61715	3.96974
#N/A		AAEL025656		unspecified product	N/A	hydrolase activity;phosphatase activity;phosphoprotein phosphatase activity;protein tyrosine phosphatase activity;protein tyrosine/serine/threonine phosphatase activity	1.88742	0.529822	-0.916419	0.027981	4.65645	4.53727	4.01837	4.28439	3.83097	4.2873	4.63767	3.15261	3.89324	5.10421	5.24773	4.0625	4.13494	5.57689	3.93686	5.12647	5.92983	4.36659	4.83957
#N/A		AAEL026354		unspecified product	N/A	N/A			0.669669	0.0509413	4.5911	4.87454	4.26726	5.4167	4.274	4.71799	4.42027	4.61759	4.79139	4.06584	4.60863	3.64065	3.70552	3.67202	4.28017	4.28288	3.58191	4.7801	4.46924
#N/A		AAEL006630		CHK domain-containing protein [Source:UniProtKB/TrEMBL;Acc:A0A1S4FE87]	N/A	kinase activity			0.668763	0.158941	4.21088	3.94082	4.01837	4.86618	4.02478	5.28292	4.2979	4.61759	3.79406	4.2256	3.77745	3.53917	4.52333	4.42579	4.03064	2.31226	4.04715	3.43924	3.5581
#N/A		AAEL018307		unspecified product	nucleus	nucleic acid binding;zinc ion binding			0.66826	0.131936	3.26063	4.48194	4.10619	4.0516	3.60701	4.82063	3.85265	4.06357	4.62821	3.68088	3.43282	3.53917	4.05868	3.67202	3.72875	3.66671	4.47428	3.15232	2.72091
#N/A		AAEL009977		unspecified product	N/A	N/A			0.668157	0.215156	3.69314	3.76657	3.33665	3.87252	3.34179	3.77648	3.45474	3.67883	2.57877	3.30499	3.29685	3.64065	2.92948	2.2853	3.0205	3.42846	3.09709	2.79379	3.1994
#N/A		AAEL006617		unspecified product	N/A	ATP binding;protein kinase activity	1.88669	0.530029	-0.915856	0.00139341	6.73803	5.25062	6.75145	5.12815	6.82619	5.76709	6.83994	6.058	7.18154	7.48008	7.16857	7.2343	7.37435	7.7171	7.53168	7.31855	7.25964	7.14895	6.80225
87	javelin-like (jvl) encodes a microtubule associated protein whose roles include actin and microtubule organization during oocyte development and bristle growth. [Date last reviewed: 2019-06-06]	AAEL004209		opioid-binding protein/cell adhesion molecule, putative	N/A	N/A	1.48315	0.674241	-0.568663	0.000680279	8.12274	7.56382	8.00706	8.31982	8.32255	8.00165	8.02685	7.71074	8.17143	8.39405	8.53584	8.0263	8.43435	8.94523	8.61394	8.75882	8.2569	8.91969	8.90627
#N/A		AAEL001867		sodium-dependent phosphate transporter	integral component of membrane;membrane	transmembrane transporter activity			0.667851	0.105761	4.89173	4.36448	4.66442	4.86618	4.98293	4.21376	4.63767	5.36401	5.37546	4.2993	4.05543	4.44571	4.13494	2.90662	3.3465	4.71327	4.14329	4.4973	5.33272
#N/A		AAEL009945		unspecified product	N/A	N-acetyltransferase activity;acyltransferase activity, transferring groups other than amino-acyl groups			0.667788	0.0699216	5.53724	5.40732	6.25197	6.53988	4.93549	6.4504	5.96177	4.55891	6.61147	5.6743	5.28415	4.70199	5.84224	5.52303	5.87079	5.08599	4.91658	4.97217	5.02333
#N/A		AAEL013484		unspecified product	integral component of membrane;membrane	N/A	1.88139	0.531521	-0.911801	0.00015373	10.2423	9.55255	10.258	9.64838	10.3435	9.68301	10.3271	9.98839	9.61807	9.83442	10.894	11.6097	10.5879	10.5369	10.3704	11.5176	11.1982	11.0968	10.478
#N/A		AAEL004967		myo inositol monophosphatase	N/A	hydrolase activity;inositol monophosphate 1-phosphatase activity;inositol monophosphate 3-phosphatase activity;inositol monophosphate 4-phosphatase activity;inositol monophosphate phosphatase activity;metal ion binding	1.881	0.531632	-0.911501	0.026402	3.08188	3.56834	3.47504	3.96484	3.83097	4.21376	3.66737	4.22326	4.15544	4.67649	3.14672	4.13386	4.78237	5.21864	5.24582	4.28288	4.31826	3.8836	4.70263
#N/A		AAEL022849		unspecified product	N/A	N/A	1.88064	0.531734	-0.911223	6.01695e-09	5.92971	5.70179	6.54695	6.0432	6.22099	5.68783	6.20248	5.85346	5.95982	6.65927	6.63206	7.05288	7.01945	7.12484	6.5936	6.78566	6.76565	7.15886	7.13058
#N/A		AAEL008940		chaoptin	integral component of membrane;membrane	protein binding	1.8729	0.533931	-0.905274	0.000404826	5.09396	4.48194	4.87908	4.81749	5.38732	4.71799	4.2326	4.55891	4.23323	5.06248	4.7714	5.61185	5.95172	5.25214	5.8452	5.65529	5.41731	5.7778	5.7698
#N/A		AAEL012720		unspecified product	N/A	N/A			0.665949	0.0849677	4.02545	4.02064	4.97551	4.60441	5.23887	4.13627	4.09239	4.22326	3.98604	3.44146	3.96859	4.0625	3.97816	4.16947	4.28017	3.29274	3.27741	3.97618	4.28963
#N/A		AAEL003374		Suppressor of fused homolog [Source:UniProtKB/TrEMBL;Acc:Q17FL2]	cytoplasm;nucleus	protein binding;transcription factor binding			0.665134	0.173511	3.92296	4.36448	3.47504	3.55375	3.93113	3.77648	3.76298	4.55891	3.68756	3.68088	2.57109	3.90823	3.89288	2.90662	3.19269	2.56882	3.8332	3.43924	3.96974
#N/A		AAEL009288	mRpL48	mitochondrial ribosomal protein, L48, putative	mitochondrial ribosome	N/A			0.663675	0.0578026	6.43701	7.0006	6.51522	5.88679	6.47439	6.18775	6.80667	6.77716	6.26772	6.7276	5.71601	5.33738	6.75526	5.40886	5.56078	4.76547	4.86111	6.42904	5.7698
#N/A		AAEL024475		unspecified product	N/A	kinase activity			0.663091	0.220801	5.42921	4.09628	4.54379	6.16496	4.55083	6.0253	4.63767	5.0169	4.68468	4.62008	4.42513	4.7482	4.68426	4.7874	4.73497	3.42846	2.89097	4.06317	5.83678
#N/A		AAEL021138		unspecified product	integral component of membrane;membrane	protein binding			0.662732	0.159583	5.22897	3.76657	4.60536	3.87252	4.67158	3.87518	4.68726	3.30322	4.84192	3.88616	4.05543	3.53917	3.09135	3.76777	3.61223	4.81586	4.23343	3.8836	3.5581
#N/A		AAEL007942		fibrinogen and fibronectin	N/A	N/A	1.87279	0.533964	-0.905186	0.026402	6.19459	4.91688	5.5459	5.97823	6.09709	3.96756	5.57068	6.07904	5.23125	6.631	6.68749	6.04106	6.64221	6.02735	7.54763	5.38191	5.33826	5.7778	7.17008
#N/A		AAEL023815		unspecified product	N/A	ATP binding;kinase activity;non-membrane spanning protein tyrosine kinase activity;nucleotide binding;protein kinase activity;protein tyrosine kinase activity;transferase activity	1.87007	0.53474	-0.90309	0.00105839	6.49175	5.60153	6.66733	6.1255	5.73088	6.10881	5.92089	4.97263	6.53674	7.267	7.29887	7.025	6.09224	6.54247	6.49832	7.25606	7.37304	7.26359	6.30731
#N/A		AAEL013532		unspecified product	N/A	N/A			0.661864	0.116673	5.66975	5.40732	6.06737	5.4167	5.55367	4.91646	4.58631	4.67398	4.44419	4.14793	4.21484	4.83641	4.87423	4.42579	4.73497	5.54013	3.43768	4.06317	5.50735
#N/A		AAEL018150		unspecified product	integral component of membrane;membrane	transmembrane transporter activity			0.660589	0.1136	4.52266	5.79554	4.18897	3.87252	4.67158	4.05438	5.14321	5.14212	4.15544	3.97879	4.21484	3.98743	4.40512	3.94208	3.83655	4.76547	3.71302	4.22284	4.70263
#N/A		AAEL026043		unspecified product	integral component of membrane	G protein-coupled receptor activity	1.86879	0.535106	-0.902102	0.00324613	3.81262	4.36448	4.60536	4.48478	3.83097	4.21376	4.2979	3.97657	3.44759	5.06248	4.96329	5.24371	4.13494	5.37885	4.55728	5.16585	4.91658	4.87933	4.08444
#N/A		AAEL004353		unspecified product	N/A	N/A			0.659755	0.298999	3.41964	4.48194	3.47504	4.71488	5.27744	4.21376	3.56497	3.67883	4.15544	3.15425	2.57109	3.18323	3.49015	4.02192	4.98972	4.41948	2.89097	3.56381	3.38987
#N/A		AAEL001387		unspecified product	N/A	N/A			0.65941	0.0559862	4.83641	4.64194	4.54379	4.28439	4.67158	4.96209	5.27879	3.88399	5.11278	4.67649	3.96859	3.90823	3.89288	3.76777	4.03064	3.96342	4.23343	4.97217	4.19068
#N/A		AAEL008789		apolipophorin-III, putative	extracellular region	lipid binding			0.658692	0.0605267	10.4151	10.3164	10.1105	10.3106	10.6365	10.6589	10.4226	10.2907	10.7968	9.39389	9.48176	9.41317	8.85933	10.2688	11.2074	9.36494	8.51678	9.10793	10.2217
#N/A		AAEL000660		peptide methionine sulfoxide reductase, putative	N/A	peptide-methionine (S)-S-oxide reductase activity			0.657871	0.0743115	4.21088	4.09628	4.47946	4.60441	3.93113	4.05438	4.36038	4.36701	4.15544	3.88616	3.67147	3.04197	4.46544	3.45906	4.03064	4.13197	3.27741	3.3029	3.84514
#N/A		AAEL014215		nicotinate phosphoribosyltransferase	N/A	catalytic activity;nicotinate phosphoribosyltransferase activity;nicotinate-nucleotide diphosphorylase (carboxylating) activity	1.86608	0.535884	-0.900007	0.000296679	7.87074	7.42403	7.8378	6.70958	8.11462	6.99135	7.06297	7.24562	7.37412	7.9551	8.25313	8.13465	8.90633	8.23124	8.25935	8.02322	7.82838	8.06138	9.22031
#N/A		AAEL012629		deoxyuridine 5'-triphosphate nucleotidohydrolase	N/A	dUTP diphosphatase activity;magnesium ion binding	1.8642	0.536422	-0.89856	0.00124887	7.2101	6.15519	7.08981	7.42973	7.45845	7.32398	7.66166	5.94797	5.71069	8.29394	7.95299	8.00267	7.86332	7.96448	8.02307	7.75926	7.61022	8.1335	7.28247
#N/A		AAEL008452		alpha-amylase	N/A	alpha-amylase activity;alpha-amylase activity (releasing maltohexaose);catalytic activity;cation binding;hydrolase activity;hydrolase activity, acting on glycosyl bonds	1.86354	0.536612	-0.898048	0.04266	5.046	5.21713	4.72115	4.86618	4.783	5.66041	5.79082	5.25732	4.37724	5.5887	4.60863	5.21109	7.47314	6.73245	5.59188	5.41497	5.87487	5.55579	5.07972
#N/A		AAEL005923		unspecified product	N/A	nucleic acid binding	1.86275	0.536842	-0.897431	0.00311466	4.52266	4.91688	5.02141	4.71488	5.315	5.71474	4.68726	4.06357	4.37724	5.14476	5.57615	6.0595	5.74825	6.40032	5.62233	5.04433	5.92983	5.75185	5.02333
#N/A		AAEL001402	LRIM10B	leucine-rich immune protein (Short)	N/A	protein binding	1.85987	0.537673	-0.895199	6.91478e-05	9.15254	7.99775	8.79901	8.5496	8.10392	8.24255	8.25775	8.46887	7.88253	8.71002	9.15055	9.44684	9.51964	9.84647	8.95027	8.638	9.00027	9.73813	9.66015
#N/A		AAEL014340		unspecified product	membrane	GTP binding;GTPase activity			0.655336	0.104439	4.4508	4.69155	3.71741	5.0031	4.67158	3.67052	4.42027	4.67398	4.30703	4.56138	3.67147	4.65425	3.36906	3.67202	3.61223	3.55249	3.43768	4.22284	3.96974
#N/A		AAEL023280		unspecified product	nucleus	nucleic acid binding;zinc ion binding	1.85842	0.538091	-0.894077	6.91542e-05	5.46613	5.40732	5.0659	5.24322	4.88643	5.51492	4.91247	5.0169	4.89074	5.88045	6.15012	5.77699	6.3698	5.88515	6.71157	5.56979	5.75825	5.97016	5.33272
#N/A		AAEL011787		unspecified product	N/A	N/A			0.654567	0.306029	3.81262	5.03691	4.54379	7.19259	4.72837	5.28292	4.7816	4.55891	3.79406	4.36941	5.05044	3.98743	4.34217	5.49532	4.42537	3.77254	4.47428	5.52548	4.38223
#N/A		AAEL018322		unspecified product	N/A	DNA binding			0.653486	0.0660317	5.57153	5.49377	4.26726	4.86618	4.88643	5.42002	5.6971	5.46334	5.23125	5.01951	5.42127	4.44571	3.70552	3.67202	4.89315	4.41948	4.54639	4.97217	5.02333
#N/A		AAEL003619		sodium/chloride dependent amino acid transporter	integral component of membrane;membrane	neurotransmitter:sodium symporter activity;symporter activity	1.85087	0.540286	-0.888204	0.0221517	5.35242	4.30196	4.9281	6.18429	4.88643	4.86934	5.64785	4.61759	5.07102	5.559	5.42127	5.3673	6.65522	5.8418	5.32199	6.18249	5.63137	5.49451	7.24597
#N/A		AAEL020456		unspecified product	N/A	N/A			0.652084	0.0895559	5.046	4.59055	3.47504	5.4167	4.274	4.66379	5.34208	4.29692	5.07102	4.50019	3.96859	3.90823	4.13494	3.67202	4.20169	4.6591	3.8332	4.61715	4.70263
#N/A		AAEL002890		unspecified product	N/A	N/A			0.651357	0.164827	3.41964	4.53727	4.01837	4.0516	3.48048	4.13627	4.53306	4.22326	4.44419	2.9859	4.13734	3.31188	3.60185	4.30331	4.35459	3.55249	3.58191	3.3029	2.40502
#N/A		AAEL022241		unspecified product	N/A	N/A			0.650529	0.205137	3.81262	3.94082	3.47504	4.54584	4.19562	3.96756	3.33539	3.88399	3.79406	2.9859	3.67147	3.42999	3.09135	2.72769	3.3465	3.29274	2.65041	4.22284	4.38223
#N/A		AAEL001289		permease, putative	integral component of membrane;membrane	transmembrane transporter activity			0.650432	0.111501	5.2713	5.94623	7.03492	7.44584	6.75964	6.36805	7.96285	7.16921	6.02688	6.01778	5.17202	6.28001	6.73089	6.17437	6.84664	6.42899	5.41731	6.23661	6.42081
#N/A		AAEL015567	OBP63	odorant binding protein OBP63	N/A	N/A	1.84935	0.54073	-0.88702	0.0320882	5.46613	5.21713	5.72302	6.34751	6.60143	6.88877	5.03245	6.17984	4.9837	6.74089	5.00752	7.04364	5.62145	7.04109	7.34348	7.67306	6.38795	6.76372	6.93045
#N/A		AAEL006241		sugar transporter	integral component of membrane;membrane	transmembrane transporter activity			0.648504	0.195694	3.41964	3.76657	4.10619	4.28439	4.11273	5.2465	4.09239	4.67398	4.15544	3.56613	2.31362	3.64065	4.57899	3.85756	4.20169	4.2094	3.58191	3.3029	3.70875
#N/A		AAEL006838		unspecified product	N/A	N/A	1.84919	0.540778	-0.886891	7.44274e-07	6.28	7.46027	6.85649	6.58421	6.9022	7.27058	7.23123	6.86456	6.90084	7.873	8.003	7.86265	8.16104	7.939	8.12759	7.81606	7.41217	7.64121	7.2336
#N/A		AAEL022387		unspecified product	integral component of membrane;membrane	acyltransferase activity, transferring groups other than amino-acyl groups	1.84589	0.541745	-0.884315	0.00324613	4.4508	3.76657	4.01837	3.96484	4.41905	3.87518	4.09239	3.78505	4.23323	4.50019	4.71916	3.98743	5.0019	4.95949	5.20617	4.6591	4.23343	4.83056	5.42268
#N/A		AAEL000037	CLIPB35	Clip-Domain Serine Protease family B.	extracellular region	hydrolase activity;peptidase activity;serine-type endopeptidase activity;serine-type peptidase activity	1.84289	0.542625	-0.881972	0.00660575	6.0069	5.0748	6.25197	6.80007	5.61519	5.3531	6.66534	6.5092	6.30422	6.81814	6.43561	6.51198	7.74055	7.58533	7.66926	6.34571	6.32784	6.82724	6.85167
#N/A		AAEL003150		alpha-n-acetylglucosaminidase	N/A	N/A	1.84269	0.542686	-0.881811	0.0193679	4.02545	3.45798	3.47504	3.77388	3.48048	4.35727	4.16419	3.15261	3.79406	4.2993	3.87618	3.98743	5.32853	4.87601	4.20169	4.41948	4.31826	4.55847	4.08444
#N/A		AAEL026023		unspecified product	N/A	N/A			0.645025	0.16885	4.29537	4.4244	3.60131	4.81749	4.55083	4.96209	4.09239	3.78505	3.1596	3.88616	3.77745	3.82444	4.13494	3.94208	3.93686	3.14292	4.47428	2.79379	3.38987
#N/A		AAEL009837		unspecified product	integral component of membrane;membrane	N/A	1.83866	0.543875	-0.878653	4.49488e-07	5.046	4.83092	5.19168	5.20588	5.23887	4.71799	5.31078	5.29377	4.93797	5.4977	5.63373	5.94513	6.13	5.8418	6.08267	5.7874	5.81774	6.0575	6.07736
#N/A		AAEL020740		unspecified product	N/A	N/A			0.643622	0.131426	6.88158	4.91688	6.76501	6.0432	6.75964	5.60396	6.26913	5.18155	5.95982	5.29644	4.7714	6.02238	6.27187	5.14923	5.4292	6.06243	4.68063	4.55847	6.25928
#N/A		AAEL023076		unspecified product	N/A	nucleic acid binding			0.642645	0.0976269	4.21088	5.11172	5.10905	4.54584	4.34835	4.2873	4.68726	4.22326	4.68468	4.2256	4.48892	4.3885	4.40512	2.52338	4.28017	3.96342	4.54639	3.67846	3.5581
#N/A		AAEL022263		unspecified product	membrane	copper ion binding;oxidoreductase activity, acting on the CH-NH2 group of donors, oxygen as acceptor;scavenger receptor activity			0.642477	0.135494	4.83641	3.67086	4.60536	5.046	4.67158	4.42401	4.87015	4.92695	4.15544	3.88616	4.91765	4.20186	3.97816	3.06578	3.72875	3.77254	3.09709	4.61715	4.70263
#N/A		AAEL023657		unspecified product	N/A	methylenetetrahydrofolate reductase (NAD(P)H) activity	1.83742	0.544242	-0.87768	0.000447906	5.39132	5.11172	5.02141	5.78916	5.35161	6.10881	5.27879	4.67398	5.30516	5.9277	6.0266	5.79911	6.35393	6.83548	6.06061	5.90843	6.78068	5.87718	6.02087
#N/A		AAEL005789		unspecified product	N/A	N/A	1.83725	0.544293	-0.877544	0.00983535	4.37518	5.25062	4.82833	5.51158	4.11273	5.31843	4.2979	4.36701	4.56944	4.97523	4.60863	5.50824	6.23769	6.15679	6.12581	5.24152	5.45526	5.61458	5.1863
#N/A		AAEL005132		unspecified product	N/A	DNA binding	1.83394	0.545275	-0.874945	0.00154284	5.76171	6.48566	6.51522	5.12815	5.96155	5.51492	5.17832	6.19918	5.86527	7.35604	6.35231	7.22615	6.61584	6.9003	6.78068	6.94127	6.70393	6.11971	5.86914
#N/A		AAEL006011		unspecified product	integral component of membrane;membrane	protein binding	1.83312	0.545517	-0.874304	0.00294147	10.5619	10.412	11.2646	8.87813	10.3649	9.16877	9.76518	10.232	9.9298	10.3271	11.0633	11.254	11.4187	11.2111	10.8932	10.9914	11.1147	10.6166	11.6237
#N/A		AAEL006028		unspecified product	N/A	lipid transporter activity	1.83291	0.545579	-0.87414	0.0141551	4.99639	4.02064	4.26726	4.71488	4.72837	4.96209	5.37272	4.22326	4.73902	5.40058	5.09211	5.24371	6.40102	6.32362	5.529	4.48322	5.25463	4.83056	5.1863
#N/A		AAEL023098		unspecified product	N/A	RNA binding;protein binding	1.83263	0.545665	-0.873913	2.71837e-11	9.9035	9.7455	10.0958	9.71303	9.47984	9.70163	9.45031	9.32422	10.1588	10.602	10.4757	10.3266	10.5369	10.7944	10.4939	10.7689	10.9821	10.6643	10.5027
#N/A		AAEL008511		unspecified product	N/A	protein binding;zinc ion binding			0.638486	0.212775	4.89173	4.16815	5.37963	4.21089	4.55083	4.96209	4.99355	4.36701	5.30516	3.44146	3.87618	4.50074	5.11919	2.72769	4.73497	4.91163	4.61507	4.14521	2.72091
#N/A		AAEL007731		Pep12p, putative	integral component of membrane;membrane	N/A			0.638047	0.154528	4.21088	3.85633	3.60131	4.0516	3.48048	2.97846	3.76298	3.88399	3.57256	3.44146	3.14672	3.53917	3.36906	3.56947	3.3465	3.42846	3.09709	3.3029	2.72091
#N/A		AAEL007494		calcineurin b subunit	N/A	calcium ion binding	1.83216	0.545803	-0.873548	2.83339e-07	9.30041	8.48658	9.33263	8.65382	8.53641	9.11677	8.32587	8.70368	9.01216	9.56239	9.58389	9.40958	9.53027	10.0447	10.1465	9.80922	9.42768	9.83402	9.84029
#N/A		AAEL003803		unspecified product	N/A	N/A			0.636636	0.259999	5.66975	4.48194	4.54379	4.48478	4.783	4.66379	4.36038	4.36701	3.57256	4.2993	3.55707	3.98743	4.34217	3.06578	5.68136	3.66671	3.58191	3.43924	3.5581
#N/A		AAEL003331		unspecified product	N/A	protein binding	1.82814	0.547005	-0.870374	0.0347555	4.37518	3.20816	4.26726	3.14396	4.48644	2.78891	4.09239	3.88399	4.15544	4.73078	4.42513	3.90823	5.08114	4.59197	5.08024	4.60283	3.58191	4.36659	5.02333
#N/A		AAEL014531		arsenite inducuble RNA associated protein aip-1	N/A	metal ion binding;zinc ion binding	1.82322	0.548479	-0.866492	0.0155887	4.4508	6.15519	4.54379	4.71488	4.19562	6.4504	6.00152	5.39788	5.65525	6.44867	6.04793	6.35658	6.30525	6.50128	6.10441	6.25732	6.8817	6.17934	5.62572
#N/A		AAEL011251		RNA binding motif protein	N/A	RNA binding;metal ion binding;nucleic acid binding	1.81451	0.551113	-0.859579	0.00268379	6.19459	5.14772	5.85563	4.95889	5.27744	3.96756	5.57068	5.14212	5.56788	6.39925	5.98295	6.37142	5.93048	6.44445	6.63897	6.44509	5.45526	5.7778	6.15815
#N/A		AAEL003782		unspecified product	N/A	N/A	1.81443	0.551139	-0.859513	0.0368673	3.69314	2.90582	3.82486	3.77388	3.18832	3.14597	3.20527	4.29692	3.31077	3.30499	4.13734	3.90823	4.13494	4.48333	4.20169	3.66671	4.31826	4.67353	4.28963
#N/A		AAEL027185		unspecified product	N/A	N/A			0.63375	0.289261	3.41964	3.76657	3.33665	4.35432	4.61247	3.77648	3.56497	3.43958	3.31077	2.57558	3.77745	3.04197	3.49015	2.90662	2.82495	3.66671	2.36155	4.2965	3.70875
#N/A		AAEL025133		unspecified product	PAN complex	RNA binding	1.81123	0.552111	-0.85697	0.0119046	6.08018	7.76263	6.06737	7.40522	7.88413	6.85289	7.44812	7.62751	7.39119	8.51499	8.20645	8.16051	7.03943	7.65585	7.44064	8.52897	8.9245	8.45635	7.25824
#N/A		AAEL021955		unspecified product	SNARE complex;integral component of membrane;membrane	SNAP receptor activity			0.633218	0.0977334	4.5911	4.48194	4.41214	4.28439	4.34835	4.13627	4.36038	4.67398	4.15544	3.44146	3.67147	4.44571	4.40512	2.52338	4.03064	3.77254	4.39838	3.43924	3.96974
#N/A		AAEL022692		unspecified product	integral component of membrane;membrane	N/A	1.81057	0.552312	-0.856444	0.00314321	5.09396	4.95801	4.87908	5.38363	4.55083	5.20915	3.85265	5.18155	4.37724	4.92954	5.93795	5.45351	6.13	5.81963	5.8452	4.71327	5.75825	5.52548	5.93176
#N/A		AAEL003490		zf-tcix domain-containing protein [Source:UniProtKB/TrEMBL;Acc:A0A1S4F4Z5]	N/A	N/A			0.632753	0.0721593	4.02545	4.73952	4.26726	4.21089	4.274	4.60748	4.09239	4.36701	3.98604	3.68088	3.67147	3.64065	3.09135	3.85756	4.03064	3.55249	4.47428	4.22284	3.70875
#N/A		AAEL012654		triacylglycerol lipase, pancreatic	extracellular region	carboxylic ester hydrolase activity;metal ion binding;triglyceride lipase activity	1.80875	0.552869	-0.854991	0.00544339	5.50212	4.73952	4.18897	4.21089	4.61247	4.96209	4.82655	5.10157	5.19283	5.3667	6.31759	5.9049	6.25488	5.37885	5.59188	5.4473	5.25463	5.4305	4.46924
#N/A		AAEL008319		protein disulfide isomerase	obsolete cell	N/A			0.631124	0.105813	4.65645	4.73952	4.01837	3.96484	5.38732	4.54888	4.53306	4.87978	4.68468	4.56138	4.13734	4.26679	3.23688	4.74097	3.48547	4.2094	4.23343	4.43342	3.1994
#N/A		AAEL022373		unspecified product	cytoskeleton	actin binding;cytoskeletal protein binding	1.80555	0.553847	-0.852441	2.69404e-05	5.60502	5.25062	5.72302	4.7671	4.83564	5.28292	5.14321	5.58597	6.11171	6.08184	6.18906	6.37142	5.77233	6.08426	6.44822	6.27544	6.28632	6.27356	6.25928
#N/A		AAEL024164		unspecified product	integral component of membrane	vitamin transmembrane transporter activity			0.627732	0.177332	4.21088	4.53727	4.26726	4.60441	4.02478	4.35727	4.91247	3.97657	3.89324	4.36941	3.77745	4.32893	3.97816	3.33949	2.33016	4.48322	2.65041	4.06317	3.84514
#N/A		AAEL019450		unspecified product	integral component of membrane;membrane	peptidase activity;serine-type endopeptidase activity			0.627579	0.178301	3.81262	3.76657	4.01837	3.29387	3.48048	3.29604	3.76298	4.36701	4.07322	3.15425	3.87618	2.70966	3.36906	3.33949	3.72875	3.55249	3.09709	2.98416	3.70875
#N/A		AAEL000148		unspecified product	nucleus	DNA binding;nucleic acid binding;zinc ion binding			0.626433	0.176551	3.56286	3.67086	4.41214	3.66801	3.60701	3.43196	3.56497	3.78505	3.68756	3.56613	3.67147	3.04197	3.09135	3.06578	3.93686	2.97572	3.09709	3.15232	3.38987
#N/A		AAEL025515		unspecified product	N/A	N/A			0.624126	0.102805	4.5911	4.73952	4.54379	5.0031	4.83564	4.21376	4.36038	4.61759	4.23323	4.06584	4.55002	3.98743	4.73415	3.56947	4.20169	3.96342	3.58191	2.57442	4.62895
#N/A		AAEL000403		unspecified product	N/A	protein binding			0.623262	0.0779467	4.12115	4.91688	4.72115	4.48478	4.48644	4.77022	4.2979	4.87978	5.15336	4.14793	4.87053	4.44571	3.36906	3.56947	3.48547	3.96342	4.61507	4.2965	4.28963
#N/A		AAEL021557	pirk	poor Imd response upon knock-in	N/A	N/A	1.80528	0.553929	-0.852226	0.0411048	4.99639	3.45798	4.01837	4.42103	3.93113	3.29604	4.01681	4.72825	4.79139	4.43628	4.82182	4.7482	4.40512	4.23794	5.49649	5.20418	4.23343	5.8033	5.5479
#N/A		AAEL019853		unspecified product	N/A	hydrolase activity;peptidase activity;serine-type endopeptidase activity;serine-type peptidase activity	1.80413	0.554283	-0.851305	0.000525793	8.14567	6.35318	8.17892	7.28503	7.49164	7.7056	7.2966	6.73802	7.63278	8.44365	8.06187	8.215	8.29588	8.69725	8.80522	8.361	7.82838	8.5572	8.08939
#N/A		AAEL019704		unspecified product	integral component of membrane;membrane	protein binding;transmembrane signaling receptor activity	1.79362	0.557532	-0.842874	0.000446915	7.63171	6.32201	7.24296	6.99876	6.52335	6.81609	6.76108	6.32777	7.63994	7.64464	8.11338	7.07117	7.50223	7.96953	7.76105	8.361	7.59329	7.99101	7.79313
#N/A		AAEL005585		unspecified product	N/A	nucleic acid binding	1.7901	0.558629	-0.840038	0.0405647	5.46613	3.94082	5.60739	5.08766	3.01657	5.2465	3.85265	4.06357	4.79139	5.95075	5.57615	5.45351	5.08114	4.69299	5.49649	5.70959	5.95654	5.55579	5.28554
#N/A		AAEL027087		unspecified product	N/A	protein-arginine N-methyltransferase activity	1.78304	0.560839	-0.834342	0.00756329	4.12115	4.16815	3.71741	3.66801	3.48048	3.55617	3.56497	3.78505	3.57256	4.06584	4.21484	4.55374	4.73415	4.48333	4.28017	4.48322	4.68063	4.06317	4.08444
#N/A		AAEL010546		heat shock factor binding protein, putative	N/A	transcription corepressor activity	1.78232	0.561066	-0.833758	7.13771e-05	5.046	5.52147	5.57697	5.0031	5.58476	6.0253	5.76795	5.80379	5.50655	6.52746	5.8435	6.49853	6.64221	6.58252	5.70999	6.10357	6.55457	6.03616	6.66153
#N/A		AAEL026201		unspecified product	N/A	N/A			0.620757	0.362091	2.87782	3.94082	3.71741	4.21089	4.48644	4.2873	4.16419	2.31572	4.07322	4.14793	4.2884	3.53917	2.74712	3.76777	3.0205	3.66671	2	3.3029	2.9799
#N/A		AAEL004662		unspecified product	integral component of membrane;membrane	N/A	1.77715	0.562698	-0.829568	0.00786311	4.94501	5.49377	5.41445	5.24322	4.41905	5.45235	4.99355	5.46334	4.62821	5.22259	6.33506	5.73171	5.32853	6.30778	4.98972	5.16585	6.44566	6.15974	6.50559
#N/A		AAEL007807	CYP4D38	cytochrome P450	N/A	heme binding;iron ion binding;metal ion binding;monooxygenase activity;oxidoreductase activity;oxidoreductase activity, acting on paired donors, with incorporation or reduction of molecular oxygen			0.620163	0.0847424	5.60502	5.28335	5.97708	5.12815	5.88868	5.8176	5.27879	5.29377	4.73902	5.01951	4.21484	5.30683	5.45292	5.11322	5.59188	4.3528	5.16585	3.56381	4.38223
#N/A		AAEL014411	CYP304B3	cytochrome P450	N/A	heme binding;iron ion binding;metal ion binding;monooxygenase activity;oxidoreductase activity;oxidoreductase activity, acting on paired donors, with incorporation or reduction of molecular oxygen			0.619449	0.117258	4.29537	3.56834	4.54379	4.21089	4.48644	3.55617	4.63767	4.22326	3.98604	3.56613	2.97913	3.53917	3.70552	3.45906	3.93686	3.87114	4.47428	3.78468	3.84514
#N/A		AAEL001305		unspecified product	N/A	N/A	1.7698	0.565036	-0.823586	0.0201989	3.81262	4.4244	3.33665	3.42965	3.93113	4.35727	3.66737	3.56416	3.57256	4.06584	4.71916	4.60487	4.57899	5.0763	4.61897	3.96342	4.04715	3.97618	4.62895
#N/A		AAEL006774		Fatty acyl-CoA reductase [Source:UniProtKB/TrEMBL;Acc:Q174U8]	integral component of membrane;membrane	alcohol-forming fatty acyl-CoA reductase activity;fatty-acyl-CoA reductase (alcohol-forming) activity;oxidoreductase activity			0.618922	0.0942294	4.12115	4.91688	4.72115	4.91328	4.88643	4.2873	4.53306	4.78055	3.31077	3.30499	4.05543	3.64065	3.70552	4.42579	4.35459	4.3528	4.04715	4.06317	4.46924
#N/A		AAEL006800		sodium/chloride dependent transporter	integral component of membrane;membrane	neurotransmitter:sodium symporter activity;symporter activity			0.617554	0.0942294	6.73803	6.3987	6.327	6.00021	6.64633	7.16723	7.08163	6.32777	6.65451	6.68699	6.28202	5.86351	4.40512	5.31688	5.32199	6.81072	6.65584	6.11971	5.33272
#N/A		AAEL005507		inhibitory pou	nucleus	DNA binding;DNA-binding transcription factor activity;sequence-specific DNA binding			0.617279	0.248311	3.41964	3.85633	3.01228	4.60441	3.72333	4.35727	3.20527	3.67883	3.44759	3.15425	2.78949	3.31188	3.60185	2.72769	3.72875	3.14292	3.8332	3.3029	3.84514
#N/A		AAEL019874		unspecified product	extracellular region	N/A			0.616314	0.0739922	7.71074	6.83384	7.18364	8.04638	5.98504	7.02399	7.09088	7.88806	7.56671	7.22979	6.98164	6.53852	6.77922	6.47314	6.01544	6.49232	6.00852	6.49311	7.7676
#N/A		AAEL005732		acyl-coa dehydrogenase	N/A	acyl-CoA dehydrogenase activity;flavin adenine dinucleotide binding;oxidoreductase activity;oxidoreductase activity, acting on the CH-CH group of donors			0.616115	0.0649653	6.05616	5.52147	6.11048	5.93324	5.91338	5.76709	6.50865	6.14036	5.53754	5.4977	4.42513	5.24371	5.84224	6.25919	5.94493	4.95723	5.37832	4.22284	4.96464
#N/A		AAEL011890		unspecified product	N/A	N/A	1.76932	0.56519	-0.823193	8.74936e-06	9.46675	8.8207	9.63903	10.0392	9.91392	9.67276	9.32667	9.08004	9.66794	10.3758	9.77993	9.90002	10.391	10.5411	10.6086	10.8345	10.3283	10.447	10.2816
#N/A		AAEL011980		unspecified product	N/A	N/A	1.76783	0.565665	-0.82198	0.0041189	4.65645	4.09628	5.02141	5.31513	4.98293	4.77022	4.36038	5.52596	4.73902	5.46605	5.05044	5.73171	5.59469	5.3482	5.529	5.4473	6.44566	5.10111	5.99177
#N/A		AAEL006992	CYP6AG6	cytochrome P450	integral component of membrane;membrane	heme binding;iron ion binding;metal ion binding;monooxygenase activity;oxidoreductase activity;oxidoreductase activity, acting on paired donors, with incorporation or reduction of molecular oxygen			0.613623	0.101684	4.77888	4.2366	4.54379	5.12815	4.83564	5.04923	3.93706	5.10157	4.9837	3.88616	4.05543	4.32893	3.60185	4.7874	4.78964	3.55249	4.04715	3.8836	5.02333
#N/A		AAEL001905		unspecified product	integral component of membrane;membrane	N/A			0.61361	0.332839	4.29537	5.18284	3.92486	5.57153	4.55083	5.1708	4.42027	6.058	3.79406	4.50019	6.15012	3.98743	3.97816	3.76777	4.28017	3.87114	3.09709	4.22284	4.08444
#N/A		AAEL011744		DEAD box ATP-dependent RNA helicase	N/A	ATP binding;nucleic acid binding			0.610551	0.0627641	5.2713	5.60153	5.0659	4.95889	5.11657	5.93666	6.21943	4.67398	4.89074	5.14476	4.55002	4.70199	4.68426	5.43826	4.28017	4.41948	5.07125	5.0594	4.77272
#N/A		AAEL012832		cytochrome B561	integral component of membrane;late endosome membrane;lysosomal membrane;membrane	metal ion binding;oxidoreductase activity	1.76376	0.56697	-0.818655	0.00265089	4.99639	5.54866	4.9281	5.65704	4.83564	4.21376	5.24607	6.058	5.73763	5.7551	5.38819	6.07772	6.33789	6.2089	6.0382	5.99843	6.03383	6.13986	6.67989
#N/A		AAEL008017	CYP4C50	cytochrome P450	integral component of membrane;membrane	heme binding;iron ion binding;metal ion binding;monooxygenase activity;oxidoreductase activity;oxidoreductase activity, acting on paired donors, with incorporation or reduction of molecular oxygen			0.609202	0.0849252	4.12115	5.40732	4.18897	5.71135	4.67158	4.82063	4.95358	3.97657	5.11278	4.56138	4.21484	4.3885	4.46544	4.30331	4.1187	4.3528	4.04715	4.36659	4.83957
#N/A		AAEL000164		d-amino acid oxidase	N/A	D-amino-acid oxidase activity;FAD binding;oxidoreductase activity			0.60913	0.183558	4.02545	4.95801	4.34152	5.44902	4.48644	4.77022	5.48914	4.72825	3.79406	3.97879	4.71916	3.42999	3.80224	5.14923	4.73497	4.28288	3.43768	3.8836	4.28963
#N/A		AAEL017513		unspecified product	N/A	N/A	1.76227	0.56745	-0.817436	0.00639619	8.55846	6.32201	7.86951	7.08357	7.3897	7.38388	7.70444	8.37419	7.71641	8.5456	7.88348	8.12593	9.15092	8.77708	8.88586	8.41511	8.27823	7.83289	8.85063
#N/A		AAEL002293		unspecified product	integral component of membrane;membrane;mitochondrion	N/A	1.76089	0.567893	-0.816308	4.09269e-05	5.2713	5.74943	5.48167	5.24322	5.02887	5.48398	5.59686	5.90149	4.93797	6.23993	5.93795	5.79911	6.38549	6.64689	6.43112	6.16316	6.34815	5.8033	6.02087
#N/A		AAEL004940		zinc finger protein	nucleus	nucleic acid binding;zinc ion binding	1.75866	0.568615	-0.814476	0.00117141	4.4508	4.48194	5.37963	5.046	4.783	4.91646	4.42027	4.55891	5.30516	5.6743	5.17202	5.70852	5.69886	6.06554	5.8452	5.65529	5.45526	4.83056	5.28554
#N/A		AAEL003299		unspecified product	N/A	N/A	1.75784	0.568879	-0.813807	0.0243081	7.4128	7.36409	6.54695	8.77989	6.78663	7.89394	7.54545	8.05129	6.90084	8.17661	7.61702	8.31818	9.20499	9.19387	8.75801	8.03922	7.37304	8.33048	8.21429
#N/A		AAEL008894		unspecified product	N/A	N/A	1.75656	0.569295	-0.812751	6.87999e-05	6.82586	6.52724	6.81799	7.31164	6.83914	6.4343	6.85086	6.39641	6.95923	8	7.60986	7.33614	6.75526	7.08822	7.36164	8.11159	7.59329	7.82046	7.71516
#N/A		AAEL003281		ADP-ribosylation factor, arf	N/A	GTP binding;nucleotide binding			0.607785	0.24239	4.12115	4.02064	4.72115	2.97665	4.02478	3.77648	4.09239	3.78505	3.44759	3.97879	3.67147	3.90823	2.53833	3.56947	3.19269	2.97572	2.89097	4.14521	3.5581
#N/A		AAEL000948		Tetraspanin [Source:UniProtKB/TrEMBL;Acc:A0A1S4EXC3]	integral component of membrane;membrane	N/A	1.7565	0.569315	-0.812702	1.66142e-05	6.28	5.40732	5.63718	5.88679	5.35161	5.48398	5.27879	5.77829	5.44249	6.03945	6.18906	6.34159	6.09224	6.50128	6.65379	6.68082	6.177	6.41257	6.78539
#N/A		AAEL002079		TATA binding protein, putative	N/A	DNA binding	1.74581	0.5728	-0.803896	0.0452996	3.81262	3.67086	4.47946	3.87252	3.93113	3.77648	3.76298	3.15261	3.57256	3.88616	4.42513	4.91953	4.82903	4.74097	4.35459	4.2094	4.97	3.15232	3.84514
#N/A		AAEL025729		unspecified product	N/A	hydrolase activity;phosphatase activity;protein tyrosine phosphatase activity;protein tyrosine/serine/threonine phosphatase activity			0.605208	0.0556341	7.06122	7.35642	7.00096	7.75468	6.93875	7.43331	7.75182	7.40404	7.07993	7.28526	7.09872	6.68826	4.96059	5.8418	6.39631	7.15205	6.97611	7.21692	6.54619
#N/A		AAEL000284		Protein-lysine N-methyltransferase AAEL000284 [Source:UniProtKB/TrEMBL;Acc:Q17PM4]	cytoplasm	methyltransferase activity;protein-lysine N-methyltransferase activity;transferase activity			0.603987	0.0942294	5.60502	5.54866	5.83007	4.42103	4.55083	5.1314	5.54401	5.21993	4.93797	5.25999	4.35838	4.7482	5.32853	5.11322	4.55728	4.48322	3.8332	4.97217	3.70875
#N/A		AAEL001776		unspecified product	N/A	DNA binding;sequence-specific DNA binding	1.74579	0.572807	-0.803878	1.16985e-05	6.28	6.00628	6.19302	6.52479	6.09709	6.24425	6.49479	6.14036	6.06992	7.37321	7.12907	6.51198	6.74312	6.75599	7.28759	7.41158	6.34815	7.26359	6.83538
#N/A		AAEL007097		4-nitrophenylphosphatase [Source:UniProtKB/TrEMBL;Acc:Q0IF18]	N/A	hydrolase activity			0.603319	0.0680785	10.6991	12.1819	11.5519	10.0616	10.6695	11.6786	11.2155	10.4953	11.4495	10.242	10.0719	10.8593	10.2946	10.4655	11.2292	10.9518	11.3228	10.1826	10.1229
#N/A		AAEL019602		unspecified product	integral component of membrane;membrane	N/A			0.603153	0.393389	2.35524	3.33847	3.18356	4.35432	3.34179	4.60748	4.16419	3.78505	3.57256	3.56613	2.97913	3.64065	3.09135	2.52338	4.03064	3.87114	2.65041	2.31561	3.96974
#N/A		AAEL005774		hect type E3 ubiquitin ligase	N/A	ligase activity;protein binding;transferase activity;ubiquitin-protein transferase activity			0.602887	0.0669945	4.65645	4.48194	4.60536	4.95889	5.11657	5.04923	4.47776	4.72825	4.79139	3.68088	4.66495	4.65425	3.23688	3.94208	4.42537	4.71327	3.71302	4.67353	4.28963
#N/A		AAEL009978		unspecified product	N/A	N/A			0.601739	0.257045	4.99639	2.28499	4.34152	5.08766	3.93113	4.86934	4.63767	3.67883	4.62821	3.68088	4.2884	3.73547	3.80224	4.09758	4.20169	3.14292	4.31826	3.56381	4.5513
#N/A		AAEL012822		Misexpression suppressor of KSR, putative	N/A	protein binding			0.60098	0.249672	3.69314	4.36448	3.82486	3.55375	3.34179	3.67052	4.2326	3.67883	4.30703	3.78717	3.77745	3.73547	2.74712	2.72769	3.0205	3.42846	4.23343	3.8836	2.40502
#N/A		AAEL015038		palmitoyl-protein thioesterase	N/A	palmitoyl hydrolase activity;palmitoyl-(protein) hydrolase activity	1.74445	0.573247	-0.802772	0.0305965	5.09396	4.02064	4.82833	4.28439	4.19562	3.96756	3.33539	4.43385	4.68468	4.43628	4.87053	4.60487	5.69886	5.28487	5.32199	4.41948	4.61507	4.7801	5.83678
#N/A		AAEL008538		unspecified product	nucleus	nucleic acid binding;zinc ion binding			0.600071	0.209125	3.08188	5.31536	3.71741	4.28439	4.55083	4.21376	4.42027	3.97657	3.79406	3.97879	4.2884	4.20186	3.89288	2.90662	3.93686	3.66671	3.8332	3.67846	3.38987
#N/A		AAEL000685		unspecified product	N/A	N/A	1.74431	0.573291	-0.80266	0.016021	5.63775	5.40732	5.30736	4.48478	5.02887	4.21376	5.64785	5.46334	6.02688	6.61666	6.2639	6.13101	4.68426	6.06554	5.56078	6.68082	6.13083	5.9925	5.80368
#N/A		AAEL013739		electron transport oxidoreductase	mitochondrial matrix	electron transfer activity;flavin adenine dinucleotide binding	1.74164	0.574172	-0.800446	0.00345454	6.19459	5.96653	6.327	5.88679	4.93549	5.51492	4.7816	5.29377	5.40936	5.90427	6.18906	6.72339	6.54773	6.48728	6.624	6.23898	7.0274	6.34474	5.69956
#N/A		AAEL004407		allergen, putative	N/A	N/A	1.73741	0.57557	-0.796936	0.00203537	5.14038	4.16815	5.0659	4.95889	4.88643	4.77022	4.58631	5.0169	5.11278	4.97523	5.81888	5.39661	5.90892	5.92723	5.68136	5.83704	4.61507	5.21946	5.90079
#N/A		AAEL000942		ER membrane protein complex subunit 4 [Source:UniProtKB/TrEMBL;Acc:Q17MQ7]	integral component of membrane;membrane	N/A	1.7302	0.577967	-0.790941	0.0108001	4.52266	4.2366	4.26726	4.60441	4.02478	4.91646	4.58631	4.87978	4.68468	4.73078	4.87053	4.87857	5.79601	5.40886	5.32199	4.60283	5.92983	4.43342	5.58733
#N/A		AAEL004404		HIG1 domain family member 2A, putative	integral component of membrane;membrane	N/A	1.72842	0.578563	-0.789454	1.88548e-11	9.27462	8.6207	8.76569	8.42919	8.68008	8.66091	8.83229	8.6272	8.64332	9.31613	9.20617	9.48486	9.72635	9.782	9.52632	9.47877	9.50888	9.52291	9.62505
#N/A		AAEL002730	SRPN21	Serine Protease Inhibitor (serpin) likely cleavage at R/V.	extracellular space	N/A	1.72729	0.578943	-0.788507	0.0241334	4.12115	3.67086	3.47504	3.66801	3.72333	4.05438	4.16419	3.43958	3.57256	4.36941	4.2884	4.26679	5.04207	4.83238	4.1187	3.87114	3.71302	4.36659	4.46924
#N/A		AAEL026575		unspecified product	N/A	DNA binding			0.592822	0.319134	3.81262	5.49377	3.71741	4.54584	4.93549	4.91646	2.90345	4.92695	3.68756	3.97879	3.55707	4.0625	4.87423	4.87601	3.0205	3.55249	3.94414	3.56381	3.96974
#N/A		AAEL003298		alkaline phosphatase	N/A	alkaline phosphatase activity;catalytic activity;hydrolase activity;phosphatase activity	1.72619	0.579311	-0.78759	0.0207984	6.6445	5.70179	7.00096	5.34979	6.11849	5.20915	6.4524	6.58468	5.65525	6.03945	6.72771	7.06206	7.12607	6.94195	6.22834	7.18117	6.89557	6.41257	7.95263
#N/A		AAEL006720		unspecified product	nucleus	N/A	1.72302	0.580377	-0.784937	0.00699178	5.39132	5.77267	5.15096	4.7671	6.33508	5.79257	6.81785	6.16023	6.09096	6.83062	7.14896	6.95776	6.22029	6.65943	6.66845	6.32846	6.83927	6.73751	5.96208
#N/A		AAEL009454		unspecified product	N/A	protein binding	1.7206	0.581192	-0.782914	0.015609	5.09396	4.59055	5.23128	4.0516	5.1585	3.77648	4.82655	4.67398	5.26868	5.72866	4.96329	5.98427	5.08114	5.21864	5.65214	5.65529	6.22173	4.83056	5.07972
#N/A		AAEL000305		unspecified product	N/A	nucleic acid binding			0.590092	0.246	2.64006	3.33847	3.71741	3.87252	4.02478	4.05438	3.45474	3.30322	3.79406	3.78717	3.29685	3.42999	2.92948	3.45906	3.0205	2.78657	3.27741	3.15232	3.1994
#N/A		AAEL002284	Med18	mediator of RNA polymerase II transcription subunit 18 (Med18)	mediator complex;nucleus	transcription coregulator activity	1.71839	0.581939	-0.78106	0.00933894	3.92296	4.02064	4.26726	3.14396	4.02478	4.82063	4.87015	4.49773	4.23323	5.332	4.7714	4.50074	5.15626	4.83238	4.98972	5.00144	5.16585	4.83056	4.5513
#N/A		AAEL001261		unspecified product	N/A	N/A	1.7164	0.582615	-0.779386	0.0168656	8.2232	7.55714	8.09017	6.89699	7.71881	6.55832	7.97788	7.34448	6.30422	8.03278	7.67302	8.47411	8.81945	8.55688	9.10919	7.88847	7.91265	7.52342	8.25159
#N/A		AAEL026670		unspecified product	N/A	hexosyltransferase activity			0.588911	0.359719	2.87782	2.90582	3.33665	4.7671	3.34179	4.77022	3.93706	3.56416	3.1596	3.56613	3.67147	3.64065	3.60185	3.45906	3.0205	3.66671	3.27741	2.31561	3.38987
#N/A		AAEL003645		stearoyl-coa desaturase	integral component of membrane;membrane	oxidoreductase activity;oxidoreductase activity, acting on paired donors, with oxidation of a pair of donors resulting in the reduction of molecular oxygen to two molecules of water	1.71209	0.584081	-0.77576	2.49142e-05	6.69202	5.77267	6.17283	6.58421	6.37119	6.18775	6.07787	6.41307	6.58204	6.81814	6.70102	6.81308	7.70347	7.2627	7.14808	6.78566	7.14819	6.93496	7.2336
#N/A		AAEL009762	CYP307A1	cytochrome P450	N/A	heme binding;iron ion binding;metal ion binding;monooxygenase activity;oxidoreductase activity;oxidoreductase activity, acting on paired donors, with incorporation or reduction of molecular oxygen			0.588158	0.302852	4.37518	6.68255	5.48167	4.60441	4.98293	4.91646	6.70199	5.05986	5.93676	6.03945	5.35434	5.75453	4.91805	4.36585	4.49283	5.08599	5.45526	4.83056	2.9799
#N/A		AAEL020390		unspecified product	integral component of membrane;membrane;plasma membrane	calcium ion binding			0.588107	0.0755845	4.52266	4.87454	4.41214	5.44902	5.02887	5.04923	5.21259	5.14212	5.23125	4.62008	4.91765	4.0625	3.49015	4.02192	4.42537	4.76547	4.14329	4.87933	5.23678
#N/A		AAEL005058		unspecified product	N/A	metal ion binding			0.587504	0.107647	4.71896	4.02064	4.47946	4.0516	4.88643	4.66379	4.47776	3.88399	3.79406	3.30499	3.77745	4.13386	3.89288	4.42579	3.93686	3.66671	3.58191	4.22284	3.84514
#N/A		AAEL019966		unspecified product	N/A	calcium ion binding			0.586126	0.0504335	5.09396	5.54866	5.15096	5.8142	5.27744	5.31843	5.62258	5.82884	5.37546	5.29644	4.91765	4.44571	4.68426	4.36585	4.03064	5.6827	4.74333	5.49451	5.02333
#N/A		AAEL009205		unspecified product	integral component of membrane;membrane	transmembrane transporter activity	1.71084	0.584507	-0.774707	6.68021e-05	5.2713	5.28335	5.44845	4.86618	4.48644	5.28292	4.99355	4.87978	5.23125	5.52868	5.66168	5.58664	6.03369	5.94782	5.92063	5.93146	5.95654	5.36353	6.04939
#N/A		AAEL004137		acyl-coa dehydrogenase	N/A	acyl-CoA dehydrogenase activity;flavin adenine dinucleotide binding;oxidoreductase activity;oxidoreductase activity, acting on the CH-CH group of donors			0.58439	0.191975	3.41964	4.2366	3.71741	4.0516	4.02478	3.96756	4.2326	4.06357	3.79406	2.79528	3.87618	3.42999	4.13494	4.02192	3.83655	2.97572	3.71302	3.15232	2.72091
#N/A		AAEL010112		unspecified product	N/A	N/A			0.583454	0.0668384	5.66975	6.56767	5.88075	5.20588	6.29804	5.38695	6.34834	5.46334	5.81556	4.92954	5.00752	5.58664	5.53964	5.79712	6.01544	4.6591	5.59783	4.61715	5.3784
#N/A		AAEL008478		unspecified product	N/A	N/A	1.70822	0.585404	-0.772497	0.00117546	5.92971	5.70179	5.5459	6.46282	5.70282	6.49764	5.87882	6.07904	6.04856	5.88045	6.75392	6.78009	6.68089	7.51808	6.90971	7.02931	6.53698	6.53936	6.25928
#N/A		AAEL012318		2-amino-3-ketobutyrate coenzyme a ligase	N/A	catalytic activity;glycine C-acetyltransferase activity;pyridoxal phosphate binding;transferase activity			0.583197	0.282855	6.28	5.21713	6.34516	5.68445	6.05331	6.48206	5.92089	5.49499	5.79005	6.08184	6.20813	5.79911	3.80224	6.29176	3.72875	3.29274	5.37832	4.7278	5.66311
#N/A		AAEL019893		unspecified product	N/A	N/A			0.582878	0.178301	3.41964	4.69155	4.26726	3.87252	4.55083	3.67052	4.2326	4.83102	3.79406	3.56613	4.21484	3.42999	3.49015	3.06578	4.20169	3.55249	4.14329	3.67846	4.19068
#N/A		AAEL009227		kinesin heavy chain	N/A	ATP binding;cytoskeletal motor activity;microtubule binding;microtubule motor activity;nucleotide binding			0.582109	0.0665017	7.33511	7.97288	7.14269	6.86141	7.52408	7.20567	7.51144	7.01403	7.39964	7.25779	7.21647	7.2343	5.04207	5.94782	6.248	6.94127	6.94976	7.13897	6.69802
#N/A		AAEL019436		unspecified product	integral component of membrane;membrane;plasma membrane	N/A	1.70685	0.585874	-0.771338	8.29112e-06	5.39132	5.21713	4.87908	5.68445	5.02887	5.28292	5.14321	5.52596	5.26868	6.10257	5.79384	5.73171	6.03369	5.77424	6.12581	6.27544	5.81774	6.01449	6.2096
#N/A		AAEL022969		unspecified product	N/A	N/A			0.581177	0.344261	4.21088	3.0649	4.41214	4.42103	4.41905	3.43196	3.76298	2.31572	3.68756	4.06584	2.78949	3.31188	2.74712	3.67202	3.0205	3.66671	3.58191	4.06317	3.1994
#N/A		AAEL009749		Sodium-dependent phosphate transporter [Source:UniProtKB/TrEMBL;Acc:A0A1S4FN96]	integral component of membrane;membrane	transmembrane transporter activity			0.581028	0.0722005	6.28	6.56767	6.66733	5.97823	6.55509	6.12896	5.6971	6.39641	6.44164	5.332	5.74242	5.68495	6.32166	5.52303	6.20841	6.23898	6.22173	5.36353	3.70875
#N/A		AAEL006434		serine protease, putative	N/A	calcium ion binding;serine-type endopeptidase activity	1.70643	0.586019	-0.770979	0.00158992	6.50954	5.03691	6.34516	6.06422	6.03091	5.86641	6.11459	6.058	6.78938	6.96124	6.11011	6.64005	7.10726	7.47617	7.13758	6.6112	6.73512	6.95785	6.75108
#N/A		AAEL002534	RpL10	60S ribosomal protein L10 [Source:UniProtKB/TrEMBL;Acc:Q1HRT6]	ribosome	structural constituent of ribosome	1.70611	0.586129	-0.770709	0.0440088	12.2981	11.6022	12.3256	12.3661	12.3582	12.0997	11.4264	8.2637	11.4228	12.6285	12.5323	12.4389	12.5757	12.7925	12.7002	12.9031	12.2206	12.8754	12.7349
#N/A		AAEL022379		unspecified product	N/A	N/A			0.580583	0.185966	4.12115	4.4244	5.15096	4.60441	5.42216	4.42401	5.85732	4.06357	5.44249	4.62008	5.05044	3.73547	4.68426	4.16947	3.93686	4.76547	4.47428	3.67846	4.96464
#N/A		AAEL007757		unspecified product	integral component of membrane;membrane	ATP binding			0.580273	0.340601	3.81262	5.86206	3.71741	5.62909	5.11657	5.76709	5.07032	5.0169	5.23125	4.06584	4.60863	4.26679	4.73415	5.88515	3.72875	3.55249	5.7883	3.3029	4.38223
#N/A		AAEL008331		unspecified product	N/A	N/A			0.579566	0.204686	5.14038	4.69155	4.72115	5.44902	4.98293	5.42002	6.00152	4.36701	5.23125	5.85624	4.96329	3.98743	4.20738	4.48333	4.73497	3.29274	3.94414	4.97217	4.83957
#N/A		AAEL015293		zinc finger protein	nucleus	nucleic acid binding;zinc ion binding			0.57888	0.246638	3.81262	4.16815	3.18356	4.7671	3.93113	5.2465	4.95358	4.78055	4.68468	4.50019	4.05543	4.55374	3.89288	2.90662	3.61223	4.6591	4.04715	4.14521	3.1994
#N/A		AAEL026490		unspecified product	N/A	N/A			0.578258	0.092344	4.99639	4.4244	5.88075	4.81749	4.83564	4.54888	5.59686	4.22326	5.07102	4.62008	4.55002	4.0625	4.27635	4.87601	4.42537	4.48322	4.97	4.22284	4.62895
#N/A		AAEL012382		unspecified product	N/A	hydrolase activity;hydrolase activity, acting on ester bonds;metal ion binding;nucleotide binding	1.70549	0.586341	-0.770188	0.000159787	7.93798	7.13221	7.74509	7.32911	7.5558	7.2886	7.03451	6.59931	7.22025	7.67265	7.91285	8.03098	8.21034	7.99448	7.49923	8.44343	8.07382	8.44829	8.54491
#N/A		AAEL001737		Fatty acyl-CoA reductase [Source:UniProtKB/TrEMBL;Acc:A0A1S4EZM7]	integral component of membrane;membrane	alcohol-forming fatty acyl-CoA reductase activity;fatty-acyl-CoA reductase (alcohol-forming) activity;oxidoreductase activity	1.70511	0.586474	-0.769861	0.0196697	4.65645	4.48194	4.72115	5.48064	4.274	4.91646	4.7352	4.92695	4.9837	5.29644	5.31967	5.53485	5.93048	6.29176	6.14691	4.60283	4.86111	4.7278	5.3784
#N/A		AAEL010582	GSTD11	glutathione transferase	N/A	protein binding;transferase activity			0.576959	0.0605267	4.94501	4.73952	5.02141	5.12815	4.83564	4.71799	4.53306	5.21993	4.79139	3.44146	4.7714	4.70199	4.63259	4.23794	4.78964	4.28288	3.71302	3.8836	4.90346
#N/A		AAEL000950		unspecified product	N/A	N/A	1.70417	0.586797	-0.769066	4.52608e-11	8.02715	8.40341	8.364	7.59051	8.4672	8.23792	8.34145	7.91756	8.32588	9.0856	8.84707	8.98415	8.89815	8.92979	9.1199	8.89394	9.06614	9.04787	8.80118
53	ATPase 8B (ATP8B) encodes a phospholipid flippase involved in olfaction.	AAEL019531		unspecified product	integral component of membrane	ATP binding;ATPase-coupled intramembrane lipid transporter activity;magnesium ion binding;nucleotide binding			0.576454	0.119618	6.08018	7.27738	5.97708	7.52378	6.9022	8.06052	7.16276	6.16023	5.98253	6.61666	6.45171	6.19914	5.67352	6.06554	6.26739	6.87153	6.86769	6.62763	6.18411
#N/A		AAEL007053		unspecified product	N/A	N/A			0.576219	0.162537	5.2713	5.79554	5.57697	5.12815	5.315	4.86934	5.59686	5.25732	5.30516	5.1842	4.71916	5.27562	4.73415	3.33949	4.55728	5.34807	5.37832	5.29329	2.72091
#N/A		AAEL019457		unspecified product	N/A	DNA binding;sequence-specific DNA binding			0.574666	0.054933	4.89173	4.78595	4.54379	5.27963	5.02887	4.66379	4.82655	5.39788	5.02802	4.2256	4.05543	4.65425	5.22765	4.23794	4.1187	3.96342	4.80342	4.61715	4.28963
#N/A		AAEL025088		unspecified product	N/A	N/A			0.574509	0.15596	4.12115	4.69155	3.92486	5.12815	5.02887	3.77648	4.36038	4.29692	4.30703	4.2256	4.21484	3.53917	3.60185	3.67202	3.48547	4.3528	3.94414	3.8836	4.83957
#N/A		AAEL018159		unspecified product	N/A	serine-type endopeptidase activity			0.574442	0.116366	8.23395	8.7522	7.6964	9.40646	8.18224	9.08876	8.67218	8.54266	7.68215	7.54968	7.63828	7.74792	8.99596	8.05267	8.36214	7.2377	7.05238	7.48455	8.68328
#N/A		AAEL003894	GNBPB5	Gram-Negative Binding Protein (GNBP) or Beta-1 3-Glucan Binding Protein (BGBP).	N/A	hydrolase activity, hydrolyzing O-glycosyl compounds	1.70072	0.587985	-0.766149	0.0397485	4.52266	4.53727	3.71741	5.0031	3.34179	4.77022	4.2979	3.30322	4.30703	4.14793	4.66495	4.99813	5.42281	4.7874	4.84232	5.4473	4.47428	4.7278	5.42268
#N/A		AAEL009601		pyridoxine kinase	N/A	pyridoxal kinase activity	1.69889	0.58862	-0.764592	0.0314271	7.75617	6.11938	7.71048	6.6552	7.84615	5.98166	6.00152	6.58468	6.48997	7.59429	7.4667	7.93934	8.21034	7.59188	8.22007	7.85272	6.76565	7.12892	7.88302
#N/A		AAEL011193		steroid dehydrogenase	N/A	oxidoreductase activity	1.69865	0.588702	-0.76439	0.0106346	4.29537	4.09628	4.41214	3.96484	4.11273	3.29604	4.58631	4.06357	3.89324	4.50019	4.82182	5.03588	3.89288	4.59197	4.98972	4.95723	4.80342	4.55847	4.96464
#N/A		AAEL026634		unspecified product	N/A	nucleic acid binding	1.69752	0.589095	-0.763427	0.000607757	7.67965	6.24101	7.13227	7.27604	6.9022	6.86495	7.8906	6.99202	7.16178	8.07536	8.3248	7.68398	7.42079	7.82677	7.53967	8.12164	8.34546	7.89349	7.9066
#N/A		AAEL013903		gamma-tubulin complex component 2 (gcp-2)	cytoplasm;cytoskeleton;microtubule;microtubule organizing center;spindle pole	gamma-tubulin binding			0.571999	0.108744	4.4508	4.59055	4.77574	4.91328	4.11273	4.48779	4.01681	4.14562	4.62821	4.2256	4.48892	4.13386	3.36906	4.16947	3.61223	3.14292	4.39838	3.8836	4.38223
#N/A		AAEL000123		unspecified product	N/A	protein binding			0.571526	0.139132	4.02545	4.09628	3.60131	4.21089	4.72837	4.71799	3.93706	4.78055	4.23323	3.78717	4.05543	3.42999	4.13494	3.85756	3.19269	4.2094	3.27741	4.14521	4.19068
#N/A		AAEL013689		neuronal calcium sensor, putative	N/A	calcium ion binding	1.69436	0.590192	-0.760743	8.00439e-05	5.60502	5.21713	5.37963	5.78916	5.78542	5.20915	4.95358	5.69898	5.37546	5.99578	6.24555	5.86351	5.74825	6.51514	6.0382	6.14357	6.13083	6.19868	6.66153
#N/A		AAEL004295		Glucose-6-phosphatase [Source:UniProtKB/TrEMBL;Acc:Q17D95]	endoplasmic reticulum;endoplasmic reticulum membrane;integral component of membrane;membrane	glucose-6-phosphatase activity;hydrolase activity			0.569942	0.417464	4.4508	3.76657	4.34152	4.48478	4.02478	2.97846	3.20527	4.36701	4.68468	2	3.87618	3.73547	3.97816	4.16947	3.3465	3.77254	3.58191	2	4.70263
#N/A		AAEL008106		unspecified product	N/A	N/A	1.69078	0.591444	-0.757687	0.0174507	7.74869	7.24451	6.91845	8.10334	6.70409	8.39172	7.95781	7.42883	7.30375	8.60494	7.25367	7.67802	8.97537	8.98063	8.93822	7.9518	8.2569	8.10303	7.93745
#N/A		AAEL007680		unspecified product	N/A	N/A			0.569425	0.0757156	6.43701	6.17277	5.95359	6.46282	6.52335	5.98166	6.99567	6.49361	5.40936	4.92954	5.05044	5.86351	5.22765	5.90634	6.20841	5.62735	5.41731	6.27356	6.56606
#N/A		AAEL001509		unspecified product	N/A	guanyl-nucleotide exchange factor activity	1.68964	0.591843	-0.756714	3.18762e-05	5.42921	5.37731	5.80404	5.93324	5.11657	5.3531	6.07787	5.90149	5.47487	6.60217	6.35231	6.1824	6.54773	6.32362	6.69734	6.23898	6.08315	6.0575	6.2835
#N/A		AAEL022098		unspecified product	N/A	oxidoreductase activity	1.67972	0.595336	-0.748223	0.000760675	5.22897	6.06394	5.80404	6.47856	5.315	6.71311	6.25276	6.58468	6.69631	7.10176	6.80494	6.98696	6.82598	7.10665	6.89731	6.94127	7.00198	7.0352	6.58567
#N/A		AAEL020200		unspecified product	N/A	5'-3' RNA helicase activity;RNA binding			0.567081	0.117725	6.1038	5.67737	5.63718	4.71488	5.27744	5.20915	5.24607	5.75234	5.62671	5.1842	5.54648	5.30683	3.60185	4.09758	4.94224	5.24152	5.49225	5.21946	4.28963
#N/A		AAEL018298		unspecified product	N/A	N/A			0.566207	0.161865	5.046	4.95801	3.92486	4.71488	4.61247	4.71799	4.01681	4.87978	4.84192	4.97523	3.43282	3.64065	4.20738	3.85756	3.48547	4.2094	4.31826	4.06317	5.07972
#N/A		AAEL010819		vacuolar ATP synthase subunit H	integral component of membrane;membrane;proton-transporting V-type ATPase, V0 domain	hydrolase activity;proton transmembrane transporter activity	1.67971	0.595342	-0.74821	2.83339e-07	9.58475	9.20077	9.55179	9.92322	9.3042	9.73979	8.9714	9.06694	9.71276	10.0933	10.0012	9.86243	10.2588	10.4911	10.2861	10.2447	10.2615	10.2409	10.434
#N/A		AAEL002092		cuticle protein, putative	N/A	structural constituent of cuticle			0.564814	0.259981	3.08188	3.76657	4.01837	4.0516	4.274	3.55617	4.2979	3.78505	3.89324	2.57558	4.05543	3.04197	3.70552	2.72769	3.48547	3.55249	3.27741	3.67846	4.28963
#N/A		AAEL024226		unspecified product	N/A	odorant binding			0.564701	0.290802	4.02545	4.16815	4.54379	2.97665	3.34179	4.05438	3.85265	3.43958	3.98604	3.56613	3.87618	3.04197	3.09135	2.72769	3.3465	4.41948	3.27741	3.67846	3.1994
#N/A		AAEL004581		unspecified product	N/A	N/A			0.564532	0.0756963	4.71896	5.14772	4.87908	4.6607	5.315	4.82063	4.2326	4.36701	4.89074	4.06584	4.35838	4.50074	4.46544	4.53867	5.08024	3.87114	4.23343	4.06317	3.70875
#N/A		AAEL002375		NBP2b protein, putative	N/A	N/A	1.67866	0.595714	-0.747309	1.54879e-05	7.06122	7.83064	7.06811	6.87336	6.7732	7.05591	7.10918	7.50852	7.01535	8	7.59545	7.54035	8.12876	7.89727	7.71235	7.75281	8.37051	8.01848	7.91437
#N/A		AAEL002998		unspecified product	N/A	protein binding	1.67847	0.59578	-0.747149	0.0252574	4.99639	4.30196	5.15096	3.77388	5.75841	5.1314	4.63767	4.22326	5.07102	5.559	5.79384	5.39661	4.91805	5.14923	5.20617	5.7874	6.22173	5.85297	5.134
#N/A		AAEL027067		unspecified product	N/A	N/A	1.6746	0.597157	-0.743817	0.00254893	4.5911	4.16815	4.41214	4.6607	4.55083	4.21376	3.93706	4.49773	4.93797	5.1842	5.09211	4.7482	5.08114	5.11322	5.32199	4.95723	4.74333	5.58548	4.90346
#N/A		AAEL002949		Osiris, putative	integral component of membrane;membrane	N/A			0.562695	0.570168	5.14038	4.36448	5.19168	2.78737	6.68987	2	4.68726	5.21993	5.07102	5.25999	4.91765	5.17771	5.15626	3.67202	3.83655	4.76547	4.23343	4.14521	3.1994
#N/A		AAEL005040		E3 ubiquitin-protein ligase [Source:UniProtKB/TrEMBL;Acc:Q17BB8]	host cell nucleus;nucleus	metal ion binding;protein binding;zinc ion binding			0.562048	0.117817	4.99639	4.59055	5.0659	5.6006	5.48941	5.2465	5.67268	5.80379	4.68468	4.78309	5.05044	4.65425	4.73415	4.16947	5.1654	3.29274	4.68063	5.21946	5.3784
#N/A		AAEL012109		sucrose transport protein	integral component of membrane;membrane	N/A			0.560909	0.22624	3.81262	3.67086	4.10619	4.13344	4.19562	4.13627	3.66737	4.87978	3.79406	2.9859	3.77745	4.0625	3.36906	4.23794	4.03064	3.42846	3.27741	2.79379	4.08444
#N/A		AAEL001766		leucine-rich transmembrane proteins	N/A	protein binding			0.560643	0.342424	3.69314	4.69155	3.47504	5.62909	3.34179	4.82063	4.42027	4.92695	4.37724	3.97879	4.05543	4.13386	4.13494	4.74097	5.12345	3.77254	3.09709	2.98416	3.5581
#N/A		AAEL007344		LITAF domain-containing protein [Source:UniProtKB/TrEMBL;Acc:A0A1S4FG64]	N/A	N/A	1.66955	0.598964	-0.739458	0.00958052	5.39132	4.2366	5.34395	4.71488	5.35161	4.66379	5.07032	5.21993	5.15336	5.29644	4.87053	5.48114	5.93048	5.6541	5.99232	5.41497	5.5283	5.82835	6.60501
#N/A		AAEL007456		zinc finger protein, putative	nucleus	nucleic acid binding;zinc ion binding			0.559565	0.192347	3.92296	4.30196	4.26726	4.21089	4.11273	4.2873	4.2979	4.72825	3.57256	2.79528	3.96859	3.90823	4.46544	4.30331	4.03064	3.14292	3.58191	3.15232	3.70875
#N/A		AAEL007006	CLIPA17	Clip-Domain Serine Protease family A.	N/A	serine-type endopeptidase activity	1.66878	0.599239	-0.738796	0.000282599	5.63775	5.18284	6.23259	5.65704	5.315	5.89021	5.48914	5.10157	5.56788	6.14317	6.13026	6.29565	6.51956	6.72053	6.5936	6.08315	5.90261	6.03616	6.23466
#N/A		AAEL000931		Alkaline phosphatase [Source:UniProtKB/TrEMBL;Acc:Q1HQK7]	N/A	alkaline phosphatase activity;catalytic activity;hydrolase activity;phosphatase activity	1.66806	0.599498	-0.738173	8.62493e-05	6.45549	6.47152	6.578	6.50954	6.52335	5.86641	6.68988	7.21744	6.8275	7.05996	7.31656	7.46626	7.70971	6.9003	7.40606	7.62442	7.13655	6.91171	7.46292
#N/A		AAEL005204		unspecified product	integral component of membrane;membrane	transmembrane transporter activity	1.66755	0.599682	-0.737729	0.00833824	5.22897	5.14772	4.66442	4.54584	5.19925	4.82063	4.47776	5.52596	5.07102	5.4977	6.11011	6.41505	5.04207	5.0763	5.1654	5.62735	5.63137	5.6431	5.80368
#N/A		AAEL010171	PGRPLB	peptidoglycan recognition protein (Long)	N/A	N-acetylmuramoyl-L-alanine amidase activity;peptidoglycan binding;zinc ion binding	1.66752	0.599693	-0.737704	0.021905	6.79718	5.31536	6.04532	6.20336	6.53931	5.84221	5.96177	6.31009	6.8275	6.81814	6.24555	6.26419	6.57536	6.60862	7.21952	6.52297	6.78068	7.99101	7.64214
#N/A		AAEL001390		unspecified product	N/A	N/A			0.558985	0.191802	10.0566	8.94865	9.67717	9.20353	9.00997	9.39771	9.20426	9.64479	8.32143	8.61219	7.27192	9.09335	9.47998	7.52495	9.88603	9.39218	8.30965	8.1829	7.78467
#N/A		AAEL025999		40S ribosomal protein S17 [Source:UniProtKB/TrEMBL;Acc:Q52UT2]	ribosome	structural constituent of ribosome			0.558949	0.437036	7.01214	7.70942	7.2812	7.56123	7.54003	6.10881	7.43367	7.13948	7.14175	4.88236	4.91765	6.99656	4.40512	5.18435	7.82135	7.12233	6.03383	7.82046	7.34132
#N/A		AAEL009192	SCRASP1	Class A Scavenger Receptor (SRCR domain) with Serine Protease domain.	extracellular region;membrane	chitin binding;hydrolase activity;peptidase activity;protein binding;scavenger receptor activity;serine-type endopeptidase activity;serine-type peptidase activity			0.558935	0.320876	5.63775	5.31536	5.95359	4.86618	5.91338	5.98166	6.1326	4.97263	5.02802	3.68088	3.87618	5.30683	6.23769	3.06578	5.62233	5.38191	5.72756	4.97217	4.08444
#N/A		AAEL005701		retinaldehyde binding protein	clathrin-coated vesicle;endosome;trans-Golgi network	phosphatidylinositol-3,5-bisphosphate binding			0.558823	0.0773271	5.50212	4.95801	5.0659	6.41453	5.98504	5.00631	5.07032	5.32931	4.93797	4.83358	4.66495	4.91953	5.36065	4.87601	5.03569	5.00144	4.54639	4.7278	5.3784
#N/A		AAEL007235		mitochondrial uncoupling protein	integral component of membrane;membrane;mitochondrial membrane	N/A			0.558696	0.0628009	9.74354	11.2211	9.95361	10.396	10.1203	10.8726	10.3094	11.5146	10.3312	10.2197	10.0809	10.1323	10.4914	9.45526	10.049	9.2934	9.5021	10.2209	10.5231
#N/A		AAEL000732		unspecified product	N/A	N/A			0.558632	0.222448	5.31243	4.73952	4.77574	3.29387	4.61247	4.2873	4.58631	4.14562	4.56944	3.68088	3.67147	4.79298	4.78237	3.85756	4.20169	3.14292	4.23343	3.43924	4.38223
#N/A		AAEL026304		unspecified product	N/A	N/A			0.55852	0.180407	8.62527	6.48566	7.92491	6.84935	6.73213	6.80361	8.22455	6.99202	7.64706	6.61666	6.99269	7.7017	7.0882	6.55594	7.68377	5.86123	6.42668	6.6559	7.41988
#N/A		AAEL010180		unspecified product	N/A	N/A			0.557587	0.0617218	9.49829	8.72268	9.14839	9.81886	9.47363	9.30115	8.62524	9.2908	8.2808	8.56814	8.00846	8.83956	9.0213	8.95289	9.13053	7.72012	8.13357	7.99655	9.20137
#N/A		AAEL007872		unspecified product	N/A	N/A			0.55713	0.161171	4.71896	5.86206	4.34152	4.86618	4.83564	5.3531	4.16419	5.69898	5.84063	4.97523	4.13734	4.7482	4.63259	4.7874	4.84232	5.04433	3.58191	4.61715	5.1863
#N/A		AAEL011067		tubulin-specific chaperone, putative	N/A	N/A			0.556998	0.34243	3.69314	3.56834	2.59316	2.97665	3.93113	3.67052	4.2326	4.43385	3.31077	3.68088	2.78949	3.42999	3.49015	3.76777	2.59866	2.97572	3.09709	3.78468	3.1994
122	Receptor of activated protein kinase C 1 (Rack1) encodes a cytosolic adaptor protein that is essential during development, particularly oogenesis. [Date last reviewed: 2019-03-14]	AAEL022782		unspecified product	N/A	peptidase activity			0.556928	0.240559	3.81262	3.56834	4.01837	3.87252	3.34179	3.55617	4.09239	3.78505	3.68756	3.44146	3.96859	3.53917	3.23688	2.52338	3.61223	3.55249	3.43768	2.57442	3.5581
#N/A		AAEL003022		serine/threonine-protein kinase	N/A	ATP binding;protein kinase activity			0.556852	0.0657574	6.84	6.88806	6.93053	8.02509	8.28045	8.18599	7.3819	6.85239	6.48997	6.65927	6.55963	6.93796	7.03943	6.99237	7.25881	6.92988	6.75047	6.95785	7.01964
#N/A		AAEL004278		unspecified product	integral component of membrane;membrane	heme binding;metal ion binding;oxidoreductase activity	1.66707	0.599854	-0.737318	0.0327197	7.78567	7.69733	7.46683	7.99804	7.87158	7.79025	8.26594	7.19834	5.79005	7.52685	7.4746	8.37818	8.9571	8.73031	9.20534	7.71349	7.91265	8.42384	8.47303
#N/A		AAEL002638	CYP9J6	cytochrome P450	integral component of membrane;membrane	heme binding;iron ion binding;metal ion binding;monooxygenase activity;oxidoreductase activity;oxidoreductase activity, acting on paired donors, with incorporation or reduction of molecular oxygen			0.554615	0.252741	5.2713	5.81805	4.66442	6.10536	4.48644	6.72639	5.48914	6.29219	5.26868	4.88236	5.13262	5.14353	5.81931	5.0384	6.43112	5.12647	4.23343	4.55847	4.46924
#N/A		AAEL003052		unspecified product	N/A	oxidoreductase activity, acting on the CH-CH group of donors			0.554432	0.0980471	4.71896	4.36448	4.54379	4.35432	5.11657	4.54888	4.42027	4.36701	3.79406	4.06584	4.21484	3.90823	4.46544	3.56947	3.48547	4.2094	3.8332	4.2965	4.28963
#N/A		AAEL007236		unspecified product	N/A	methyltransferase activity;transferase activity			0.553776	0.0805824	8.2232	9.54414	8.18398	7.90789	7.95127	9.14918	9.10284	9.65883	9.10302	8.3163	8.21591	8.63648	8.80201	8.31287	7.96487	7.73329	8.87635	8.1335	8.10984
#N/A		AAEL002900		unspecified product	integral component of membrane;membrane	N/A	1.66389	0.601002	-0.734557	0.0118366	7.75617	6.84485	8.063	7.09383	7.15095	7.06639	6.81785	6.5092	7.01535	7.22979	7.7789	8.13899	8.14729	8.84177	7.98843	7.30979	7.89894	7.08802	8.10305
#N/A		AAEL007318		unspecified product	N/A	N/A	1.65972	0.60251	-0.730942	0.00833824	4.37518	4.53727	4.10619	4.0516	4.55083	4.60748	3.85265	4.49773	4.07322	5.14476	4.55002	5.03588	5.32853	4.74097	4.55728	4.54426	5.41731	5.0594	4.46924
#N/A		AAEL005406		unspecified product	N/A	N/A			0.553096	0.0984388	5.14038	5.98654	5.66636	4.95889	5.5219	5.68783	5.57068	5.64358	5.37546	5.70173	5.09211	5.8209	4.91805	4.36585	4.49283	4.2094	5.49225	4.7278	4.46924
#N/A		AAEL004055		WD_REPEATS_REGION domain-containing protein [Source:UniProtKB/TrEMBL;Acc:A0A1S4F6T6]	N/A	protein binding			0.552826	0.172179	3.92296	4.48194	4.47946	4.60441	4.83564	5.28292	3.85265	4.87978	4.68468	4.36941	3.96859	4.26679	3.97816	3.67202	3.61223	3.96342	5.25463	4.06317	3.84514
#N/A		AAEL022107		unspecified product	N/A	N/A			0.551421	0.280005	7.82883	5.60153	6.44958	7.03115	6.38891	7.37547	6.52238	7.327	6.58204	4.06584	6.13026	6.0957	7.07858	7.59841	6.41382	6.49232	5.02151	6.21777	6.18411
#N/A		AAEL005779		CRAL/TRIO domain-containing protein	N/A	N/A			0.549947	0.0754041	4.21088	4.48194	4.41214	5.20588	4.783	4.96209	4.99355	4.61759	4.37724	3.78717	4.21484	3.82444	4.46544	4.09758	4.49283	4.41948	3.8332	4.4973	4.70263
#N/A		AAEL020823		unspecified product	extracellular space	N/A	1.65844	0.602974	-0.729831	0.00559655	8.54126	6.83384	8.02969	7.73515	8.34087	8.39589	7.57868	7.16921	7.95893	8.56441	8.27138	8.5705	9.14862	9.00047	9.08754	8.40692	8.22429	8.80763	7.99723
#N/A		AAEL004899		unspecified product	N/A	N/A			0.549148	0.239591	7.06122	6.68255	6.62336	4.28439	5.98504	6.00365	4.95358	6.52461	5.44249	5.22259	5.09211	5.3673	5.36065	5.79712	6.34246	6.311	4.61507	5.46286	6.04939
#N/A		AAEL002301		serine protease	N/A	serine-type endopeptidase activity	1.65397	0.604607	-0.72593	0.00059951	8.01474	7.63529	7.3637	7.99257	7.39848	7.51211	8.03166	7.38727	7.52092	8.39825	8.10831	8.3928	8.9934	8.74509	8.67694	8.46332	7.38292	8.10816	8.02622
#N/A		AAEL009298		2-Keto-3-deoxy-(6-phospho-)gluconate aldolase, putative	N/A	catalytic activity;lyase activity			0.549068	0.339537	4.89173	4.09628	4.60536	3.29387	4.19562	3.77648	4.58631	3.67883	2.99071	2.9859	3.55707	4.26679	3.23688	3.45906	4.28017	3.87114	2.65041	3.43924	4.46924
#N/A		AAEL010242		Putative 8.7 kDa secreted protein [Source:UniProtKB/TrEMBL;Acc:Q6QJD8]	N/A	N/A	1.65369	0.604708	-0.725689	0.012429	8.15701	7.65418	8.24812	8.36287	6.79994	7.94597	7.8853	7.64172	7.20103	8.1815	8.19215	8.62724	8.79615	8.58015	9.09298	9.19928	7.51459	7.65527	8.77152
#N/A		AAEL019517		unspecified product	N/A	N/A			0.547824	0.107133	6.66051	6.33768	6.53118	5.78916	6.42371	6.67251	6.68988	6.29219	6.17221	6.16305	6.33506	6.37142	4.52333	5.11322	5.12345	6.25732	6.67205	5.75185	5.28554
#N/A		AAEL009090		U6 snRNA phosphodiesterase [Source:UniProtKB/TrEMBL;Acc:A0A1S4FL98]	nucleus	3'-5'-exoribonuclease activity;hydrolase activity;nuclease activity;poly(U)-specific exoribonuclease activity, producing 3' uridine cyclic phosphate ends			0.547676	0.157671	5.046	4.36448	4.10619	4.60441	4.41905	4.86934	4.16419	4.36701	4.68468	4.2256	4.91765	3.90823	4.27635	4.09758	4.42537	4.13197	3.8332	2.98416	3.1994
#N/A		AAEL026297		unspecified product	N/A	protein binding			0.547522	0.05325	6.47373	6.55432	6.17283	5.27963	6.81312	6.28072	7.08163	6.6138	6.17221	6.16305	6.0266	5.94513	5.08114	5.90634	5.32199	6.20157	5.72756	6.362	6.18411
#N/A		AAEL004247		Sialin, Sodium/sialic acid cotransporter, putative	integral component of membrane;membrane	transmembrane transporter activity	1.65318	0.604894	-0.725246	0.0168656	7.4128	6.81158	7.70345	5.31513	6.13958	5.79257	6.78406	6.62814	6.8768	7.61608	7.90117	7.43128	7.31002	7.4403	6.99362	7.37004	7.40248	7.71694	7.37552
#N/A		AAEL010099		4-nitrophenylphosphatase	N/A	hydrolase activity	1.65265	0.605089	-0.72478	0.0483109	4.5911	5.21713	4.97551	6.02186	5.02887	7.03471	6.26913	6.32777	5.56788	6.51204	6.22696	6.0595	6.62909	7.16935	6.32406	6.74723	6.10719	6.47736	6.91504
#N/A		AAEL024038		unspecified product	N/A	N/A			0.545962	0.308394	3.56286	3.45798	4.10619	3.42965	4.88643	3.55617	3.33539	4.55891	3.57256	3.15425	3.43282	3.64065	4.27635	3.67202	3.19269	3.29274	2.89097	3.67846	3.70875
#N/A		AAEL010753		unspecified product	N/A	nucleic acid binding			0.54596	0.304502	3.92296	3.45798	3.60131	3.42965	4.11273	3.43196	3.85265	2.98442	4.15544	3.68088	2.78949	3.64065	3.70552	2.90662	3.83655	2.56882	3.43768	3.43924	2.72091
#N/A		AAEL000851		predicted G-protein coupled receptor (GPCR)	integral component of membrane;membrane	G protein-coupled receptor activity	1.65054	0.605862	-0.722938	4.40056e-05	5.22897	4.998	5.19168	5.62909	5.42216	5.57489	5.27879	4.78055	4.84192	5.7551	5.71601	5.92515	5.93048	5.88515	5.73806	6.12371	5.92983	5.92442	6.07736
#N/A		AAEL008401		unspecified product	N/A	N/A			0.544683	0.158952	4.29537	5.28335	4.47946	5.54187	4.274	4.91646	5.10722	5.49499	4.9837	4.43628	4.42513	3.98743	4.05868	3.85756	4.1187	4.81586	4.68063	4.7801	5.5479
#N/A		AAEL005438		unspecified product	N/A	ATP binding;protein kinase activity			0.544449	0.104596	4.12115	4.95801	4.41214	4.54584	4.67158	4.86934	4.7816	4.06357	4.62821	4.2256	4.48892	4.44571	3.60185	3.76777	4.49283	3.77254	4.23343	4.55847	3.38987
#N/A		AAEL005339		hepatocyte growth factor-regulated tyrosine kinase substrate (hgs)	cell cortex;perinuclear region of cytoplasm	metal ion binding	1.64918	0.606362	-0.721748	3.44538e-06	7.16591	6.38369	6.96617	6.38141	6.8773	6.20683	6.81785	6.64234	6.552	7.31221	7.35985	7.32856	6.93665	7.31118	7.46605	7.70683	7.47818	7.40352	7.52517
#N/A		AAEL005001		aquaporin	integral component of membrane;membrane	channel activity	1.64479	0.607979	-0.717906	0.045996	5.60502	6.75435	7.25262	6.14536	7.22188	6.24425	6.74946	5.43098	6.39163	5.85624	7.24446	7.5856	7.87449	7.46907	7.41479	6.65337	6.85355	6.50869	7.7676
#N/A		AAEL003406		unspecified product	N/A	protein binding			0.542217	0.09875	4.77888	4.64194	4.82833	5.16754	5.45618	5.95934	5.48914	5.39788	5.30516	4.50019	4.60863	5.17771	5.45292	4.83238	4.89315	4.28288	5.21092	4.36659	3.96974
#N/A		AAEL006602		unspecified product	N/A	N/A	1.64317	0.608581	-0.716479	0.00833824	6.39933	5.0748	5.23128	5.16754	5.55367	5.00631	5.79082	6.07904	5.50655	5.83161	5.93795	5.96483	6.80279	6.47314	6.80743	6.44509	6.10719	5.85297	6.04939
#N/A		AAEL007654		unspecified product	nucleus	nucleic acid binding;zinc ion binding			0.541231	0.111207	4.89173	4.69155	3.82486	4.13344	4.02478	4.71799	4.68726	3.97657	4.68468	3.88616	4.13734	3.82444	4.13494	3.94208	3.61223	4.05016	4.23343	4.43342	3.84514
#N/A		AAEL007549		phosphatidylethanolamine-binding protein	N/A	N/A	1.64164	0.609147	-0.715137	0.0419092	8.61708	8.51787	8.28152	8.62228	8.15142	8.11707	8.81287	7.91171	5.23125	8.79846	8.66918	9.1396	9.35203	9.03696	9.36465	8.8523	8.34546	8.84187	8.95984
#N/A		AAEL006407		unspecified product	N/A	N/A			0.539808	0.126255	4.29537	5.18284	5.02141	3.96484	4.98293	4.54888	4.63767	4.43385	4.62821	4.2256	4.35838	3.98743	4.82903	3.85756	4.67813	4.3528	4.31826	3.8836	3.1994
#N/A		AAEL008801		unspecified product	integral component of membrane;membrane	N/A	1.64065	0.609516	-0.714264	3.92587e-08	7.12032	6.85577	7.01237	7.11413	6.55509	6.71311	7.12726	6.99202	6.77644	7.22979	7.75315	7.43834	7.61969	7.80999	7.82789	7.57408	7.47818	7.50023	7.91437
#N/A		AAEL004328		origin recognition complex subunit	nuclear origin of replication recognition complex	DNA binding			0.537212	0.276275	6.72286	6.49965	6.28997	4.91328	6.70409	5.57489	5.57068	6.59931	6.21117	5.5887	6.43561	6.76893	4.73415	3.85756	5.73806	5.20418	5.49225	6.30959	4.83957
#N/A		AAEL022617		unspecified product	N/A	N/A	1.64004	0.60974	-0.713735	0.0265537	6.67635	5.70179	7.08981	5.24322	6.85197	5.31843	6.46667	6.21827	5.93676	6.48071	7.09872	7.14212	7.34254	7.41833	7.17913	6.3796	7.35308	6.42904	6.37648
#N/A		AAEL014204		6-phosphogluconolactonase [Source:UniProtKB/TrEMBL;Acc:Q16H01]	N/A	6-phosphogluconolactonase activity;hydrolase activity			0.535734	0.265379	4.94501	4.95801	4.77574	4.13344	5.07339	4.71799	4.82655	5.18155	4.07322	3.56613	4.13734	5.07266	5.42281	4.23794	4.20169	3.66671	4.61507	2.98416	3.70875
#N/A		AAEL010416		unspecified product	integral component of membrane;membrane	N/A	1.63365	0.612125	-0.708102	0.0024396	6.47373	6.04498	6.17283	5.71135	5.83797	5.2465	5.59686	5.92491	5.53754	6.14317	5.91491	6.34159	6.41638	6.74427	6.69734	6.6112	7.0274	6.07854	7.06225
#N/A		AAEL012036		sulphate transporter	integral component of membrane;membrane	secondary active sulfate transmembrane transporter activity;sulfate transmembrane transporter activity			0.53531	0.143654	3.92296	4.59055	4.26726	5.51158	4.48644	4.35727	4.99355	4.87978	4.62821	4.36941	3.67147	3.82444	4.87423	4.48333	4.1187	3.96342	4.04715	4.2965	4.5513
#N/A		AAEL001729		unspecified product	N/A	protein binding			0.535267	0.0807379	5.09396	4.78595	4.54379	5.046	4.48644	5.38695	5.03245	4.72825	5.56788	4.97523	4.42513	4.50074	3.89288	4.83238	4.84232	4.3528	4.14329	4.92649	4.08444
#N/A		AAEL025466		unspecified product	N/A	N/A			0.535262	0.486401	3.41964	3.94082	3.47504	4.21089	3.83097	2	3.93706	3.67883	3.31077	3.78717	3.14672	3.82444	2.29413	3.67202	2.33016	3.96342	2.65041	3.43924	2.40502
#N/A		AAEL007703		unspecified product	N/A	N/A			0.535051	0.340601	5.7911	5.92564	5.57697	5.8388	6.27916	7.74529	4.99355	6.53986	5.79005	4.83358	4.87053	5.07266	6.68089	6.84649	5.87079	5.27792	6.19953	4.2965	5.46563
#N/A		AAEL005150	mRpL23	mitochondrial ribosomal protein, L23, putative	ribosome	structural constituent of ribosome	1.62458	0.615544	-0.700066	0.000371535	5.66975	5.46553	6.13157	5.8142	5.55367	6.10881	5.74472	5.72591	5.62671	6.43239	6.28202	6.07772	6.68089	7.07891	6.43112	6.27544	6.36819	5.85297	6.50559
#N/A		AAEL013295		unspecified product	integral component of membrane;membrane	N/A			0.534552	0.146055	5.53724	5.72581	5.48167	4.35432	5.58476	4.82063	4.99355	5.92491	4.93797	4.62008	4.87053	5.8209	5.08114	4.53867	4.89315	4.48322	4.86111	4.7278	3.84514
#N/A		AAEL005374	SCRB1	Class B Scavenger Receptor (CD36 domain)	membrane	N/A			0.534174	0.348057	4.5911	4.36448	4.72115	4.21089	4.19562	4.05438	4.16419	4.72825	4.84192	3.97879	2.57109	4.50074	2	3.33949	4.78964	3.77254	4.39838	4.36659	4.5513
#N/A		AAEL000915		unspecified product	N/A	N/A			0.534116	0.236269	5.35242	3.94082	4.47946	5.31513	4.88643	4.77022	3.06224	4.92695	4.37724	4.14793	3.96859	3.82444	4.68426	3.85756	4.1187	4.28288	3.8332	4.4973	4.96464
#N/A		AAEL001920		SET domain-containing protein [Source:UniProtKB/TrEMBL;Acc:A0A1S4F084]	N/A	protein binding			0.533708	0.204686	6.0069	6.83384	5.30736	6.38141	5.48941	6.10881	7.03451	6.90045	5.15336	5.80655	5.13262	6.07772	6.27187	5.40886	5.46324	4.86454	5.29705	5.72542	6.76834
#N/A		AAEL024681		unspecified product	N/A	catalytic activity			0.533392	0.371506	4.02545	3.56834	3.47504	3.42965	3.34179	4.21376	3.56497	3.97657	2.57877	3.88616	2.97913	3.53917	3.36906	3.67202	3.19269	3.42846	2.36155	2.31561	3.38987
#N/A		AAEL006277		unspecified product	integral component of membrane;membrane	N/A			0.533202	0.0605267	6.45549	6.25758	7.05713	7.28503	7.50795	6.10881	5.98178	6.73802	6.77644	5.90427	6.16972	5.92515	6.79105	6.58252	6.5936	6.02008	6.19953	5.7778	6.2835
#N/A		AAEL022370		unspecified product	nucleus	nucleic acid binding;zinc ion binding			0.531567	0.109764	4.77888	5.43672	4.66442	5.08766	5.1585	5.1314	5.07032	5.49499	5.44249	4.36941	4.35838	4.65425	5.26207	3.85756	5.4292	4.91163	5.02151	4.4973	3.70875
#N/A		AAEL013006		unspecified product	N/A	N/A			0.531137	0.203696	4.02545	5.18284	3.71741	5.046	3.72333	5.42002	4.82655	4.67398	4.73902	3.78717	4.35838	4.60487	4.91805	3.76777	4.1187	4.13197	4.31826	4.43342	3.84514
#N/A		AAEL007125		PET117 polypeptide, putative	integral component of membrane;membrane	N/A			0.530987	0.078131	6.14991	6.11938	6.39832	6.58421	6.83914	6.63074	5.64785	5.72591	4.84192	5.40058	5.6891	5.75453	5.77233	6.15679	5.99232	5.83704	5.11932	5.58548	5.50735
#N/A		AAEL004057		unspecified product	nucleus	nucleic acid binding;zinc ion binding			0.530979	0.110293	4.37518	4.95801	4.54379	4.42103	4.34835	5.1314	4.2979	5.18155	4.15544	4.06584	4.2884	4.26679	4.73415	3.94208	4.49283	3.66671	4.14329	4.2965	3.96974
#N/A		AAEL022867		unspecified product	integral component of membrane;membrane	acyltransferase activity	1.6233	0.61603	-0.698928	3.96033e-05	8.48841	8.03186	8.53197	8.11346	8.56398	7.8277	7.68626	7.92919	8.33913	8.78569	8.96111	8.72002	8.88716	8.92979	9.35335	8.90852	8.43366	8.51924	9.17249
#N/A		AAEL004106		hairy protein	nucleus	DNA binding;protein dimerization activity	1.62329	0.616032	-0.698924	0.0316719	3.81262	4.73952	3.92486	4.54584	4.02478	4.60748	4.53306	4.14562	4.37724	5.06248	4.42513	5.10853	5.32853	5.55021	5.24582	4.28288	4.23343	4.7801	4.46924
#N/A		AAEL005961		actin	cytoplasm;cytoskeleton	ATP binding;nucleotide binding	1.61925	0.617571	-0.695324	0.0108675	11.9786	10.8188	12.2351	12.9359	11.2743	11.8366	11.351	11.5912	12.3008	12.4125	12.5164	12.544	12.2667	12.7806	12.4688	12.9951	12.9868	12.0946	12.9752
#N/A		AAEL023227		unspecified product	N/A	N/A			0.529675	0.257045	4.89173	4.16815	4.54379	5.44902	4.61247	3.29604	5.57068	4.43385	4.62821	4.14793	4.96329	4.65425	3.49015	4.48333	4.55728	4.2094	3.27741	4.22284	4.38223
#N/A		AAEL007776		unspecified product	N/A	N/A			0.529675	0.637197	5.22897	8.51442	4.41214	8.81442	7.17157	8.07616	8.05546	8.53887	5.37546	6.22109	6.85421	5.68495	5.42281	8.61597	8.03444	5.50984	4.39838	7.26359	8.52473
#N/A		AAEL027868		unspecified product	plasma membrane	adenylate cyclase activity;phosphorus-oxygen lyase activity			0.529467	0.134462	4.71896	4.78595	4.34152	4.35432	4.72837	4.13627	3.93706	4.92695	4.30703	3.88616	3.77745	3.90823	4.52333	3.33949	3.72875	4.28288	4.14329	4.14521	4.70263
#N/A		AAEL001464		unspecified product	integral component of membrane	N/A			0.529188	0.0716782	5.046	4.78595	5.19168	5.24322	5.5219	5.00631	4.91247	5.21993	4.50818	4.50019	4.71916	4.50074	4.27635	5.11322	4.98972	4.76547	4.86111	3.56381	4.28963
#N/A		AAEL007238		DUF3421 domain-containing protein [Source:UniProtKB/TrEMBL;Acc:A0A1S4FG14]	N/A	N/A			0.528802	0.218895	4.65645	4.4244	5.26982	4.60441	5.42216	2.97846	4.99355	5.0169	4.79139	4.50019	3.96859	4.95937	4.34217	3.85756	4.20169	3.55249	4.31826	4.7801	4.62895
#N/A		AAEL019726		unspecified product	N/A	N/A	1.6181	0.618009	-0.6943	0.00220377	6.72286	6.04498	6.38082	7.06283	6.63152	6.36805	6.43798	6.6138	6.8768	7.267	7.68669	7.30557	7.40548	6.52887	7.42346	7.27419	6.19953	7.30879	7.67911
#N/A		AAEL005383		Adenosine monophosphate-protein transferase FICD homolog (EC 2.7.7.n1)	integral component of membrane;membrane	ATP binding;hydrolase activity;nucleotide binding;nucleotidyltransferase activity;protein binding;transferase activity			0.528031	0.086695	6.39933	6.25758	6.3631	5.9102	6.4909	6.40156	6.42342	6.12021	6.44164	5.3667	5.76836	6.57744	4.63259	5.46707	5.24582	6.23898	6.63945	5.6985	5.3784
#N/A		AAEL003996		unspecified product	N/A	N/A			0.527747	0.342424	3.41964	3.67086	3.47504	3.42965	3.48048	3.87518	3.06224	3.78505	3.44759	2.79528	3.67147	3.31188	3.23688	2.52338	3.72875	3.29274	2.65041	2.57442	3.70875
#N/A		AAEL027238		unspecified product	integral component of membrane	ATP binding;phosphorus-oxygen lyase activity;protein kinase activity			0.527656	0.265925	4.29537	3.56834	3.82486	4.60441	4.67158	3.87518	3.45474	3.67883	3.89324	3.68088	3.77745	4.0625	2.92948	4.16947	3.83655	3.87114	2.89097	3.43924	3.1994
#N/A		AAEL014142		phosphatidylinositol synthase	integral component of membrane;membrane	CDP-diacylglycerol-inositol 3-phosphatidyltransferase activity;phosphotransferase activity, for other substituted phosphate groups;transferase activity			0.527397	0.207532	3.41964	4.4244	3.60131	5.16754	4.19562	4.48779	4.2979	4.55891	3.89324	3.44146	4.05543	3.82444	4.34217	3.85756	3.93686	3.55249	3.94414	3.56381	4.38223
#N/A		AAEL004332		unspecified product	cilium	protein binding			0.526889	0.354673	4.21088	3.33847	3.33665	3.77388	4.19562	3.96756	3.45474	4.14562	3.1596	3.44146	3.14672	2	3.36906	3.85756	3.72875	2.97572	3.27741	4.06317	3.5581
#N/A		AAEL004064		meiotic checkpoint regulator cut4	anaphase-promoting complex	N/A			0.526877	0.1715	5.14038	4.59055	4.18897	4.13344	4.41905	4.77022	4.87015	4.72825	4.07322	4.2256	4.82182	3.64065	3.23688	3.67202	4.42537	4.05016	4.74333	3.97618	4.19068
#N/A		AAEL001656		sodium-dependent phosphate transporter	integral component of membrane;membrane	transmembrane transporter activity	1.61667	0.618556	-0.693023	0.00047098	6.0069	5.57533	5.77754	5.31513	5.91338	6.22566	5.27879	5.75234	6.11171	6.7671	6.61786	6.51198	5.93048	6.06554	6.37858	6.66716	6.63945	6.61329	6.1048
#N/A		AAEL011459		unspecified product	N/A	structural constituent of cuticle			0.52597	0.182039	4.37518	4.16815	4.34152	5.8388	4.72837	4.35727	4.2326	4.55891	5.02802	4.06584	4.05543	4.26679	4.20738	4.36585	4.67813	3.87114	3.94414	4.2965	4.90346
#N/A		AAEL005458	whd	protein withered, carnitine O-palmitoyltransferase	integral component of membrane;membrane	acyltransferase activity	1.6162	0.618734	-0.692608	0.00029292	8.75026	8.00758	8.81539	7.39696	8.80744	7.99068	8.23709	8.12394	8.5323	8.73347	9.14561	9.04095	8.81366	9.02974	9.03758	9.07291	9.00348	9.09766	9.39438
#N/A		AAEL027263		unspecified product	N/A	flavin adenine dinucleotide binding;oxidoreductase activity, acting on CH-OH group of donors			0.525626	0.245393	3.92296	3.45798	3.33665	4.28439	3.60701	3.87518	4.01681	3.97657	4.30703	3.56613	3.96859	3.82444	3.49015	3.20912	3.19269	3.55249	2.65041	3.3029	4.08444
#N/A		AAEL028087		unspecified product	N/A	N/A			0.525011	0.123602	4.77888	5.79554	5.5459	5.78916	4.19562	5.20915	5.79082	6.03665	5.53754	5.25999	5.57615	5.24371	4.46544	5.0384	4.89315	5.16585	4.74333	5.25685	4.08444
#N/A		AAEL000636		unspecified product	integral component of membrane;membrane	N/A			0.524909	0.385646	5.09396	2.72701	4.10619	3.96484	3.72333	3.96756	3.66737	4.29692	4.15544	3.15425	3.14672	3.18323	4.34217	3.33949	4.73497	3.42846	3.09709	3.43924	3.96974
#N/A		AAEL010842		unspecified product	N/A	DNA binding;protein binding	1.61465	0.619328	-0.691224	0.0154971	5.09396	5.37731	5.26982	5.44902	5.23887	4.82063	5.10722	5.18155	5.30516	6.14317	6.11011	5.96483	5.72377	5.98813	5.32199	5.93146	6.48288	5.61458	3.96974
#N/A		AAEL006432		sugar transporter	integral component of membrane;membrane	transmembrane transporter activity			0.524114	0.405556	4.5911	2.72701	3.18356	3.77388	4.48644	3.77648	4.36038	3.30322	3.79406	3.88616	3.77745	3.42999	2.53833	2.90662	2.82495	3.87114	3.09709	3.78468	4.28963
#N/A		AAEL012442		unspecified product	N/A	N/A			0.523913	0.377092	3.26063	4.02064	3.33665	3.87252	3.01657	3.87518	4.58631	3.30322	4.23323	4.14793	3.96859	3.53917	3.36906	2.52338	3.19269	2.56882	3.71302	3.56381	3.1994
#N/A		AAEL020575		unspecified product	N/A	N/A			0.52361	0.347855	2.87782	4.30196	3.60131	4.0516	4.783	3.96756	4.36038	4.61759	3.1596	4.36941	3.87618	3.64065	3.97816	3.85756	3.93686	3.42846	3.58191	2.31561	3.1994
#N/A		AAEL001420	LRIM8	leucine-rich immune protein (Short)	N/A	protein binding	1.61185	0.620405	-0.688717	0.0281168	8.57967	7.79136	8.3773	6.80007	7.73968	7.90567	7.44091	7.98597	7.5742	8.07536	8.14837	8.64872	9.02631	9.27758	8.35762	7.08173	8.53905	9.01005	8.32342
#N/A		AAEL007050		sugar transporter	integral component of membrane;membrane	transmembrane transporter activity	1.61086	0.620785	-0.687833	0.021602	5.2713	4.16815	5.10905	5.38363	4.93549	4.60748	4.82655	4.87978	4.79139	5.22259	5.17202	5.21109	5.45292	5.77424	5.1654	5.81243	4.74333	5.58548	6.48486
#N/A		AAEL011626		DNA cross-link repair protein pso2/snm1	N/A	N/A			0.522941	0.0684155	6.19459	6.55432	5.57697	5.34979	5.78542	6.20683	6.77262	5.92491	6.06992	5.5887	5.96063	5.61185	4.91805	5.3482	5.7656	5.62735	6.177	5.85297	4.90346
#N/A		AAEL010592		esterase, putative	N/A	N/A	1.61026	0.621017	-0.687296	2.26672e-06	6.49175	5.92564	6.25197	5.95591	6.03091	6.46632	6.26913	6.14036	5.76408	6.843	6.61786	6.95776	6.73089	6.84649	7.01672	6.85957	6.38795	6.83961	6.9608
#N/A		AAEL024039		unspecified product	N/A	N/A	1.60865	0.621638	-0.685854	0.0362723	5.046	5.21713	5.41445	4.54584	4.02478	4.2873	5.10722	5.61506	4.56944	5.7551	4.82182	5.48114	5.69886	5.0763	5.79263	5.736	4.80342	5.6985	6.23466
#N/A		AAEL006845		unspecified product	N/A	N/A	1.60656	0.622449	-0.683972	0.00237087	5.18536	4.69155	5.02141	5.31513	5.27744	4.96209	4.95358	4.67398	5.44249	5.83161	5.54648	4.99813	5.53964	5.92723	6.12581	5.83704	5.29705	5.94747	5.5479
#N/A		AAEL027447		unspecified product	N/A	N/A	1.6047	0.623171	-0.682299	0.0058425	8.37651	7.21088	8.18398	8.52707	7.83326	8.85782	8.39839	8.13402	8.38245	8.6158	8.38053	8.64567	8.96234	8.8636	9.3049	8.50614	8.77869	9.04253	9.7968
#N/A		AAEL013624		unspecified product	N/A	DNA binding;nucleic acid binding			0.522118	0.286481	4.37518	3.56834	4.18897	4.42103	4.34835	5.00631	5.07032	4.14562	4.62821	3.88616	3.96859	4.44571	2.92948	3.56947	3.93686	4.2094	5.11932	4.2965	2.9799
#N/A		AAEL004313		fk506-binding protein	N/A	calcium ion binding;isomerase activity;peptidyl-prolyl cis-trans isomerase activity			0.522097	0.166966	9.78431	8.20842	10.0605	8.48092	9.61398	8.07616	9.76951	8.76338	10.2138	9.13927	8.80696	9.1886	9.03131	8.21859	8.32097	9.50395	9.04452	8.29947	8.86274
#N/A		AAEL001949		unspecified product	integral component of membrane;membrane	N/A			0.521982	0.180386	5.046	6.06394	5.0659	5.78916	5.35161	6.08839	5.64785	5.29377	5.02802	4.73078	4.7714	5.14353	5.84224	4.30331	3.93686	4.54426	4.97	5.32884	5.96208
#N/A		AAEL010926		unspecified product	N/A	DNA binding;DNA-binding transcription factor activity, RNA polymerase II-specific;cis-regulatory region sequence-specific DNA binding;protein dimerization activity			0.521556	0.0653128	5.42921	6.38369	5.88075	6.55481	6.18086	6.41802	5.67268	6.27406	5.86527	5.85624	5.60523	5.96483	5.59469	5.28487	5.46324	4.91163	5.02151	5.49451	6.48486
#N/A		AAEL026570		unspecified product	N/A	N/A	1.60411	0.623399	-0.681773	0.0434935	8.29678	7.15891	8.11685	8.18718	7.75343	6.87691	7.79204	7.08853	8.64332	9.16907	8.80696	8.26751	8.05216	7.46907	7.94694	9.36705	8.06157	8.51539	8.76294
#N/A		AAEL004183		unspecified product	N/A	metal ion binding;protein binding	1.60336	0.623692	-0.681095	0.0154115	5.57153	5.98654	5.72302	6.14536	6.05331	6.6022	6.05916	6.21827	5.50655	6.8795	6.94799	6.78009	7.06889	7.33482	5.81915	6.6112	6.6061	6.15974	5.50735
#N/A		AAEL001191		unspecified product	integral component of membrane;membrane	hydrolase activity	1.60307	0.623803	-0.680837	0.00350747	5.31243	5.37731	5.48167	4.48478	5.5219	5.28292	5.31078	4.97263	4.56944	6.0608	6.08968	5.96483	5.93048	5.18435	5.8452	5.4473	5.5283	6.13986	5.5479
#N/A		AAEL022261		unspecified product	N/A	structural constituent of cuticle			0.520323	0.169427	5.90303	4.09628	5.19168	5.24322	5.27744	5.63246	5.51683	3.97657	5.11278	5.22259	4.21484	5.07266	4.82903	4.16947	4.73497	4.28288	4.68063	4.87933	5.134
#N/A		AAEL007372	GPRGBB1	GPCR GABA B Family	integral component of membrane;membrane	G protein-coupled GABA receptor activity;G protein-coupled receptor activity	1.60139	0.624458	-0.679323	0.0106682	5.57153	6.3987	5.10905	5.48064	5.96155	6.46632	5.92089	5.87768	5.59759	7.24852	6.70102	6.65226	6.01363	5.88515	6.20841	6.23898	6.90931	6.49311	6.33073
#N/A		AAEL002141		endothelin-converting enzyme	integral component of membrane;membrane	metalloendopeptidase activity;metallopeptidase activity			0.519638	0.116068	4.99639	4.78595	5.37963	4.6607	5.55367	4.60748	5.64785	5.39788	4.73902	4.06584	4.21484	4.50074	4.87423	4.99949	5.03569	4.95723	3.71302	5.01644	4.83957
#N/A		AAEL004569		unspecified product	integral component of membrane;membrane	N/A	1.59932	0.625265	-0.677461	0.0350919	5.42921	4.30196	4.66442	4.95889	4.88643	4.42401	4.01681	4.67398	4.37724	5.22259	4.87053	4.83641	5.79601	4.7874	5.24582	5.00144	5.11932	5.14165	6.15815
#N/A		AAEL022632		unspecified product	N/A	N/A	1.59896	0.625408	-0.677131	0.00128379	7.4128	6.81158	7.46683	7.07324	7.02061	5.93666	6.46667	7.34448	7.28561	7.70012	7.39358	7.56638	7.9344	7.57874	7.58675	7.74633	7.66793	7.56873	8.18888
#N/A		AAEL025041		unspecified product	N/A	microtubule motor activity			0.518339	0.595114	3.41964	5.65253	2.32685	3.66801	3.18832	2.78891	4.82655	5.14212	2.31822	3.56613	3.77745	4.65425	3.23688	3.67202	3.83655	3.55249	2.89097	2.57442	4.77272
#N/A		AAEL019884		unspecified product	N/A	N/A			0.518164	0.0768703	6.43701	6.594	6.34516	5.046	6.4408	6.41802	6.39386	6.2557	6.17221	5.22259	6.04793	6.35658	5.42281	5.28487	5.24582	5.90843	6.36819	6.09927	5.33272
#N/A		AAEL022397		unspecified product	N/A	N/A			0.517873	0.0628831	4.65645	5.21713	4.60536	4.81749	4.83564	4.60748	4.47776	4.72825	4.68468	4.14793	4.55002	4.32893	4.13494	3.85756	4.55728	4.6591	4.14329	4.55847	4.08444
#N/A		AAEL019985		unspecified product	N/A	phosphatase activity;protein tyrosine phosphatase activity			0.517802	0.069376	5.31243	5.49377	4.9281	5.863	6.03091	5.1708	5.57068	5.39788	5.37546	4.92954	5.05044	4.99813	4.68426	4.23794	5.1654	4.91163	4.68063	5.36353	5.83678
#N/A		AAEL013355		unspecified product	N/A	protein binding	1.5966	0.626329	-0.675007	0.0181708	4.94501	5.74943	5.77754	4.28439	5.61519	6.08839	5.62258	5.39788	5.23125	6.08184	5.98295	5.88435	6.62909	6.17437	6.5936	6.42899	5.75825	5.82835	5.28554
#N/A		AAEL020512		Putative 8.5 kDa secreted protein [Source:UniProtKB/TrEMBL;Acc:Q58HC2]	N/A	N/A			0.517481	0.178935	8.84089	8.77827	8.34607	9.34767	9.58928	8.99584	8.42786	10.0864	9.45922	7.7069	7.93019	7.81459	8.33277	9.18739	9.36689	8.98757	8.15102	8.32169	9.57933
#N/A		AAEL011212		nuclear transcription factor, x-box binding 1 (nfx1)	integral component of membrane;membrane;nucleus	DNA-binding transcription factor activity;zinc ion binding	1.59552	0.626755	-0.674027	0.0382948	4.4508	5.37731	5.02141	4.21089	4.67158	4.48779	5.10722	5.43098	5.11278	6.25852	5.91491	5.3673	5.08114	5.40886	5.87079	5.16585	5.90261	4.67353	4.90346
#N/A		AAEL024670		unspecified product	nucleus	RNA binding;histone-lysine N-methyltransferase activity;methyltransferase activity;nucleic acid binding;protein binding;transferase activity			0.516728	0.068299	7.12032	6.61986	7.08981	6.72286	6.8773	7.25233	6.96584	6.56989	6.97063	6.843	6.81741	6.32644	5.08114	5.92723	6.01544	6.77296	6.75047	6.95785	5.73511
#N/A		AAEL003384		unspecified product	N/A	N/A	1.59521	0.626876	-0.673749	0.00767884	4.94501	5.34667	4.9281	5.4167	4.67158	5.0909	5.48914	5.25732	4.9837	5.29644	5.17202	5.96483	6.20268	6.00788	6.14691	5.24152	5.72756	5.18108	6.13172
#N/A		AAEL021017		unspecified product	N/A	N/A			0.514969	0.316212	4.12115	3.20816	3.82486	3.66801	4.55083	4.2873	4.16419	3.43958	4.07322	3.78717	3.55707	2.88536	3.49015	3.67202	3.0205	4.2094	3.43768	4.36659	2.72091
#N/A		AAEL000910		Fatty acyl-CoA reductase [Source:UniProtKB/TrEMBL;Acc:Q17MZ2]	N/A	alcohol-forming fatty acyl-CoA reductase activity;fatty-acyl-CoA reductase (alcohol-forming) activity;oxidoreductase activity			0.514472	0.234169	4.83641	5.11172	4.47946	6.49414	5.02887	5.00631	5.34208	5.43098	5.07102	4.36941	4.13734	4.0625	5.32853	4.91835	5.59188	5.20418	4.04715	4.7801	5.1863
#N/A		AAEL007818		Trypsin 3A1 Precursor (EC 3.4.21.4)	N/A	serine-type endopeptidase activity	1.59393	0.627381	-0.672586	0.0113774	15.6555	15.3888	15.6933	13.4686	15.2221	15.4116	15.5966	14.7982	15.0625	15.5632	15.4255	15.7466	16.1149	16.2469	15.5539	16.2578	15.8922	15.8572	16.3268
#N/A		AAEL006521		COX assembly mitochondrial protein [Source:UniProtKB/TrEMBL;Acc:Q0IF43]	mitochondrion	N/A	1.59365	0.627491	-0.672334	0.00955059	5.81991	4.02064	4.82833	5.71135	5.48941	5.3531	5.27879	5.58597	5.40936	5.72866	5.91491	6.04106	6.18485	6.41518	5.99232	5.59886	5.56348	6.2552	5.69956
#N/A		AAEL019812		unspecified product	N/A	N/A	1.59067	0.628667	-0.669633	0.000794077	8.12274	7.36409	8.05198	8.15324	8.15142	7.5941	7.35146	7.87007	8.14652	8.41078	8.62727	8.4912	8.25374	8.79708	8.83802	8.22313	7.8356	8.58319	9.13971
#N/A		AAEL017136	CYP325V1	cytochrome P450	N/A	heme binding;iron ion binding;metal ion binding;monooxygenase activity;oxidoreductase activity;oxidoreductase activity, acting on paired donors, with incorporation or reduction of molecular oxygen	1.58931	0.629202	-0.668404	0.0237112	4.52266	4.09628	3.92486	4.28439	4.19562	3.87518	4.2326	3.43958	4.50818	4.50019	4.66495	4.20186	5.11919	4.7874	4.89315	4.41948	4.80342	4.36659	4.96464
#N/A		AAEL014311		tetraspanin, putative	integral component of membrane;membrane	N/A			0.512527	0.253838	3.81262	4.09628	3.82486	4.0516	4.19562	4.05438	3.85265	3.43958	3.79406	2.9859	3.43282	3.98743	3.80224	3.67202	3.3465	2.78657	3.58191	4.22284	2.9799
#N/A		AAEL009927		unspecified product	N/A	N/A	1.58869	0.629448	-0.66784	0.0214279	6.45549	6.29015	5.90545	5.48064	6.4909	6.12896	6.49479	6.5092	5.65525	6.29501	6.33506	7.16785	7.57931	7.44754	7.09479	6.20157	6.30723	6.17934	6.81891
#N/A		AAEL008421		cadherin	membrane;plasma membrane	calcium ion binding			0.512041	0.135494	4.83641	4.59055	3.82486	4.95889	4.61247	4.21376	4.63767	4.72825	4.9837	4.62008	3.87618	3.31188	4.68426	4.02192	4.28017	4.05016	4.14329	4.4973	4.28963
#N/A		AAEL013968		unspecified product	N/A	RNA binding;methyltransferase activity;tRNA (cytosine-5-)-methyltransferase activity;transferase activity	1.58508	0.630885	-0.664552	0.0171437	8.44283	7.15006	8.62039	8.26641	8.32715	8.56067	7.3819	6.84012	8.31698	8.97188	8.80382	8.48779	8.10999	8.60629	8.55203	9.14858	9.07531	9.0452	8.55489
#N/A		AAEL012536		unspecified product	N/A	N/A	1.58245	0.63193	-0.662163	0.00147628	6.59536	5.88356	6.41561	6.34751	6.38891	5.48398	6.49479	6.44583	6.30422	6.9949	6.76684	6.83466	6.65522	6.99237	6.32406	6.68082	6.81027	7.4201	7.46292
#N/A		AAEL000214		vacuolar protein sorting (vps33)	N/A	N/A			0.51126	0.177936	4.21088	4.48194	4.01837	3.77388	4.02478	4.66379	4.2326	4.14562	3.79406	4.2256	3.96859	3.42999	4.20738	3.94208	3.3465	3.55249	3.8332	3.67846	3.38987
#N/A		AAEL026769		unspecified product	N/A	N/A	1.58071	0.632627	-0.660572	0.0359614	6.61192	6.17277	6.327	6.72286	6.55509	4.13627	5.83549	6.2557	5.65525	6.54272	6.41933	6.95776	7.20779	7.35808	6.88481	6.59687	6.46439	6.75068	6.52603
#N/A		AAEL001319		unspecified product	N/A	N/A			0.510862	0.275848	4.21088	3.94082	4.9281	4.7671	5.27744	5.04923	4.7816	4.06357	4.50818	5.14476	4.05543	3.98743	3.23688	4.02192	4.49283	5.00144	3.09709	4.14521	4.08444
#N/A		AAEL007931		P21-activated kinase, pak	N/A	ATP binding;protein kinase activity;protein serine/threonine kinase activity			0.510273	0.0605267	6.70752	6.89866	6.76501	6.47856	6.71818	7.4088	6.9858	6.95836	6.8768	6.86743	6.55963	6.59018	5.22765	5.81963	5.89593	6.58239	7.08906	6.41257	6.04939
#N/A		AAEL009630		high-affinity cgmp-specific 3,5-cyclic phosphodiesterase	N/A	3',5'-cyclic-nucleotide phosphodiesterase activity;phosphoric diester hydrolase activity	1.58034	0.632774	-0.660238	6.28369e-05	8.80892	8.6046	8.60162	8.84511	8.64732	8.53825	8.9739	8.64141	8.84879	9.74328	9.21091	8.89966	9.44484	8.95797	9.15937	9.91267	8.99061	9.34121	9.77561
#N/A		AAEL003035	GPROP9	short wavelength sensitive opsin	dynein complex;integral component of membrane;membrane	ATP binding;G protein-coupled receptor activity;microtubule motor activity;photoreceptor activity			0.510087	0.215349	7.84293	9.16169	7.8442	10.2269	8.11462	8.83348	7.75764	8.6272	8.05309	8.02194	7.93592	7.76488	8.31649	8.34038	8.59488	8.42731	7.58476	7.95165	8.89059
#N/A		AAEL004136		unspecified product	N/A	protein binding			0.509747	0.110839	6.45549	6.48566	6.19302	5.44902	6.4577	6.0253	6.52238	6.41307	6.39163	6.01778	6.51437	5.8209	5.51131	4.59197	5.32199	6.16316	6.38795	5.82835	4.90346
#N/A		AAEL005476		unspecified product	N/A	protein binding			0.509548	0.0612668	6.12704	6.08266	6.3631	6.00021	5.38732	6.12896	5.98178	6.5092	6.62596	6.23993	5.63373	5.42534	5.08114	4.95949	5.89593	5.31342	5.75825	6.27356	5.80368
#N/A		AAEL013265		Sde2_N_Ubi domain-containing protein [Source:UniProtKB/TrEMBL;Acc:A0A1S4FYI9]	N/A	N/A	1.57974	0.633016	-0.659686	0.0106414	5.09396	4.59055	4.34152	4.0516	4.41905	5.45235	4.42027	4.67398	4.56944	5.40058	5.48523	4.83641	5.08114	5.14923	5.39435	5.08599	5.37832	5.46286	5.134
#N/A		AAEL001962		unspecified product	integral component of membrane;membrane	N/A			0.5089	0.187795	7.09697	4.95801	7.06811	6.62722	7.47514	6.71311	5.83549	5.69898	6.58204	6.51204	5.76836	5.92515	5.64772	5.81963	6.10441	6.02008	6.67205	5.75185	6.69802
#N/A		AAEL014774		unspecified product	N/A	N/A			0.508808	0.0605267	6.3409	6.80031	5.77754	6.20336	6.05331	6.87691	6.52238	6.16023	6.32213	5.99578	6.29992	6.23203	5.0019	5.18435	5.32199	6.04141	6.19953	5.97016	6.13172
#N/A		AAEL011057		DNA-repair protein complementing XP-A cells homolog	host cell nucleus;nucleus	damaged DNA binding	1.57952	0.633105	-0.659484	0.0473377	3.92296	5.03691	4.34152	4.60441	4.19562	5.28292	4.95358	4.78055	5.07102	5.14476	5.57615	5.17771	4.82903	4.69299	5.20617	5.47891	6.34815	5.10111	5.07972
#N/A		AAEL013991		guanine nucleotide-binding protein beta 3 (g protein beta3)	N/A	protein binding			0.508348	0.0838041	5.31243	4.998	4.9281	5.34979	5.23887	4.21376	5.03245	5.58597	5.02802	4.14793	5.21037	4.3885	4.52333	4.59197	4.73497	4.60283	4.47428	4.4973	5.28554
#N/A		AAEL006016		unspecified product	integral component of membrane;membrane	N/A			0.507751	0.0686711	6.93523	7.60324	6.94251	6.93172	7.36305	6.75259	7.3819	7.36175	6.86463	6.03945	6.98164	6.72339	6.58898	7.06013	6.1882	6.41271	6.08315	7.59816	6.02087
#N/A		AAEL014377		Nibrin [Source:UniProtKB/TrEMBL;Acc:A0A1S4G1J0]	Mre11 complex;chromosome, telomeric region;nucleus	protein binding			0.507554	0.151844	3.81262	4.4244	4.47946	3.66801	4.41905	5.04923	4.7352	4.43385	4.44419	4.14793	4.21484	4.26679	4.05868	4.16947	3.3465	3.66671	4.14329	3.97618	4.19068
#N/A		AAEL003003		glutamate-gated chloride channel	integral component of membrane;membrane;plasma membrane	extracellular ligand-gated ion channel activity;ion channel activity;transmembrane signaling receptor activity	1.57931	0.63319	-0.65929	0.0023945	7.46845	6.69477	7.45851	7.79924	7.90275	7.34135	7.336	7.35314	6.97063	8.41078	7.53629	7.41704	8.01228	8.14025	8.10621	8.43942	7.58476	7.97427	8.49394
#N/A		AAEL003965		calpain 4, 6, 7, invertebrate	N/A	calcium ion binding;calcium-dependent cysteine-type endopeptidase activity;cysteine-type peptidase activity;hydrolase activity;peptidase activity			0.506319	0.111207	4.77888	5.11172	4.34152	4.86618	5.11657	4.48779	5.03245	4.78055	4.84192	4.62008	4.66495	4.60487	4.68426	3.45906	3.72875	4.13197	4.39838	4.2965	5.02333
#N/A		AAEL017139		unspecified product	N/A	N/A			0.506234	0.10235	6.17242	6.35318	6.23259	5.9102	6.11849	6.36805	7.10918	6.85239	6.8768	5.3667	6.31759	5.75453	6.69355	6.73245	5.87079	5.97645	5.45526	5.32884	5.80368
#N/A		AAEL022646		Larval chymotrypsin-like protein [Source:UniProtKB/TrEMBL;Acc:Q8T639]	N/A	hydrolase activity;peptidase activity;serine-type endopeptidase activity;serine-type peptidase activity			0.505741	0.21059	8.77254	8.50751	8.18902	9.5916	9.18246	9.39771	7.36676	9.23098	8.21522	7.9379	7.53629	7.86265	8.02737	8.01414	9.50197	8.60257	7.61022	8.32609	8.88664
#N/A		AAEL010173		unspecified product	nucleus	nucleic acid binding;zinc ion binding			0.505328	0.1274	5.60502	6.55432	5.83007	5.54187	5.315	6.49764	6.07787	6.34524	5.53754	6.202	5.71601	5.94513	5.0019	5.0384	5.68136	5.27792	5.87487	4.61715	5.07972
#N/A		AAEL015238		UPF0729 protein AAEL015238 [Source:UniProtKB/Swiss-Prot;Acc:Q16EE5]	N/A	N/A	1.57922	0.633224	-0.659213	0.000735179	8.54989	8.4582	8.00706	8.5496	8.64364	8.91114	7.28859	8.5004	8.59625	8.89075	8.88609	9.07534	9.24641	9.56261	9.22283	8.97377	8.79728	8.99354	9.19819
#N/A		AAEL003093		elongase, putative	integral component of membrane;membrane	3-oxo-arachidoyl-CoA synthase activity;3-oxo-cerotoyl-CoA synthase activity;3-oxo-lignoceronyl-CoA synthase activity;transferase activity;very-long-chain 3-ketoacyl-CoA synthase activity			0.504015	0.38377	4.12115	2.52287	3.60131	3.87252	3.83097	3.67052	3.33539	3.78505	3.89324	3.68088	3.77745	3.64065	3.60185	2.72769	2.59866	3.29274	2.36155	3.3029	3.70875
#N/A		AAEL009153		M-type 9 protein, putative	N/A	N/A	1.57842	0.633543	-0.658485	0.0139009	5.66975	5.62726	5.66636	5.16754	5.73088	5.31843	5.34208	4.97263	5.30516	6.01778	5.8915	6.02238	6.22029	7.01206	6.22834	5.38191	5.90261	5.55579	5.46563
#N/A		AAEL011177		unspecified product	nucleus	zinc ion binding			0.503847	0.251278	4.29537	4.36448	4.10619	4.60441	3.18832	3.96756	4.09239	4.43385	3.68756	2.9859	3.96859	3.31188	3.70552	4.02192	4.28017	3.14292	4.04715	4.06317	3.5581
#N/A		AAEL005581		norepinephrine/norepinephrine transporter	integral component of membrane;membrane	neurotransmitter:sodium symporter activity;symporter activity			0.50343	0.220808	4.52266	3.85633	3.92486	4.54584	4.55083	4.2873	4.16419	3.88399	3.98604	3.44146	4.42513	3.98743	4.20738	2.72769	3.3465	3.87114	3.8332	3.78468	4.08444
#N/A		AAEL013327		unspecified product	N/A	N/A	1.57821	0.63363	-0.658288	0.0371604	8.0085	6.17277	7.60137	7.56123	7.03193	6.4343	6.67766	7.92338	7.48161	7.86695	7.57354	7.40267	8.04724	7.92349	8.22999	8.04451	7.18254	8.1485	8.7543
#N/A		AAEL014375		clathrin coat assembly protein ap17	AP-2 adaptor complex;membrane;membrane coat	clathrin adaptor activity	1.57715	0.634056	-0.657318	6.64381e-08	6.6283	6.49965	6.85649	6.47856	6.53931	6.82846	6.4808	6.39641	6.86463	7.08101	7.14896	7.13344	7.28513	7.57213	7.34348	7.30097	7.12483	7.38675	7.17008
#N/A		AAEL012659		protein serine/threonine kinase, putative	N/A	ATP binding;protein kinase activity			0.502618	0.116527	6.14991	7.17644	6.49909	6.08494	6.03091	6.29861	6.64038	6.56989	6.40849	5.6743	6.18906	6.41505	6.44662	6.30778	5.20617	5.27792	6.62287	5.85297	4.83957
#N/A		AAEL001570		unspecified product	N/A	N/A	1.57638	0.634366	-0.656614	0.000528157	6.08018	5.52147	5.60739	5.95591	5.86355	5.45235	5.83549	6.21827	5.86527	6.36534	6.2639	6.35658	7.15382	6.44445	6.48181	6.22039	6.10719	6.39591	6.50559
#N/A		AAEL007597	CLIPC3	Clip-Domain Serine Protease family C	N/A	hydrolase activity;peptidase activity;serine-type endopeptidase activity;serine-type peptidase activity	1.57259	0.635894	-0.653143	3.86289e-06	6.69202	6.51351	6.13157	6.55481	6.4577	6.6022	6.43798	6.62814	6.76339	7.10176	6.92511	7.21797	7.62631	7.14281	7.21952	6.99692	6.78068	7.33525	7.17008
#N/A		AAEL026720		unspecified product	N/A	N/A			0.501482	0.120489	4.52266	5.03691	4.87908	5.34979	4.61247	4.66379	5.17832	4.83102	4.89074	5.25999	4.42513	4.20186	3.60185	4.02192	4.20169	4.6591	4.68063	4.43342	4.83957
#N/A		AAEL008322	GPRFZ4	GPCR Frizzled/Smoothened Family	integral component of membrane;membrane	Wnt-activated receptor activity;protein binding;transmembrane signaling receptor activity			0.500964	0.256863	5.63775	5.54866	5.10905	4.86618	5.61519	4.42401	4.58631	5.80379	6.21117	4.83358	5.51618	3.98743	4.27635	4.74097	5.39435	4.95723	3.8332	5.29329	5.69956
#N/A		AAEL017674	U5	U5 spliceosomal RNA	N/A	N/A			0.500907	0.172179	4.4508	4.64194	4.47946	4.42103	4.61247	3.96756	4.82655	3.88399	3.79406	3.88616	3.87618	3.82444	4.27635	4.16947	4.28017	3.29274	3.43768	4.06317	4.46924
#N/A		AAEL007446		unspecified product	nucleus	nucleic acid binding;zinc ion binding			0.499253	0.342424	4.52266	4.02064	4.77574	3.96484	4.19562	4.48779	3.45474	4.06357	4.73902	2.9859	2.57109	4.55374	3.23688	3.45906	3.93686	3.77254	4.54639	4.36659	4.38223
#N/A		AAEL027755		unspecified product	N/A	N/A			0.499213	0.0848193	8.60472	8.35419	8.41217	9.43499	8.4377	8.96255	8.77896	8.2591	8.96734	8.5342	8.39725	8.24351	6.79105	7.84883	7.71235	8.71303	8.45724	8.7661	8.0405
#N/A		AAEL003419		unspecified product	extracellular region	catalytic activity;chitin binding;hydrolase activity, acting on carbon-nitrogen (but not peptide) bonds;protein binding	1.5723	0.63601	-0.652878	0.0169463	5.60502	4.87454	6.28997	5.62909	5.70282	5.28292	5.40271	5.52596	5.44249	6.36534	6.41933	6.53852	6.3698	5.37885	5.92063	6.42899	5.29705	5.8033	6.60501
#N/A		AAEL019715		unspecified product	N/A	calcium ion binding;protein binding			0.498349	0.0974374	5.92971	6.61986	5.77754	5.65704	5.35161	6.54338	6.05916	6.17984	5.79005	5.332	5.98295	5.61185	5.04207	4.53867	5.65214	5.99843	5.75825	6.01449	5.23678
#N/A		AAEL021026		unspecified product	N/A	N-acetylmuramoyl-L-alanine amidase activity;zinc ion binding			0.498333	0.324554	4.21088	3.85633	4.34152	4.48478	3.34179	4.21376	4.53306	4.06357	3.57256	2.57558	2.78949	4.20186	3.97816	3.33949	3.19269	4.3528	3.94414	3.97618	4.08444
#N/A		AAEL011788		unspecified product	N/A	endonuclease activity;protein binding			0.498086	0.120584	5.14038	6.17277	5.37963	5.27963	5.42216	5.76709	5.92089	5.61506	5.56788	5.332	5.6891	5.27562	4.40512	4.36585	4.42537	5.00144	5.92983	5.18108	5.28554
#N/A		AAEL005048		unspecified product	N/A	N/A			0.496832	0.143621	6.23793	6.83384	5.66636	6.10536	7.19191	6.0253	7.04406	6.92389	6.15232	5.3667	5.81888	6.34159	6.66811	6.47314	6.30542	5.65529	5.95654	5.0594	6.37648
#N/A		AAEL009542		Putative ribonucleasep/mrp protein subunit pop1 [Source:UniProtKB/TrEMBL;Acc:A0A0P6JS03]	nucleolar ribonuclease P complex;ribonuclease MRP complex	N/A			0.496444	0.0529504	5.18536	5.88356	5.48167	5.20588	5.5219	5.31843	5.74472	5.75234	5.23125	5.06248	5.42127	5.63663	5.15626	4.69299	4.67813	4.60283	5.37832	4.7278	4.77272
#N/A		AAEL019336		unspecified product	N/A	N/A			0.496379	0.376793	3.69314	3.94082	4.41214	3.77388	5.19925	5.1314	5.40271	5.72591	4.73902	4.2256	4.7714	3.90823	5.39207	4.74097	4.49283	4.2094	4.04715	2.79379	4.28963
#N/A		AAEL018118		unspecified product	N/A	ATP binding			0.495998	0.0879885	6.79718	6.68255	6.34516	6.3128	6.26003	7.20567	6.91471	6.55496	6.66858	6.46478	6.43561	6.26419	4.78237	5.52303	5.89593	6.39625	6.51917	6.78947	5.96208
#N/A		AAEL019798		unspecified product	N/A	N/A			0.495772	0.182514	8.73143	9.13504	8.22379	10.4864	8.95154	9.08361	8.79602	9.23567	9.22227	8.53801	8.16311	8.06333	8.79908	9.38339	9.13845	8.361	7.6186	8.99906	9.29962
#N/A		AAEL020709		unspecified product	dystrophin-associated glycoprotein complex;integral component of plasma membrane	N/A			0.494663	0.08742	4.71896	5.11172	5.10905	5.27963	5.02887	5.04923	5.34208	5.39788	5.50655	4.56138	4.05543	5.07266	4.40512	4.30331	4.35459	5.04433	5.29705	5.32884	4.5513
#N/A		AAEL010513		class b basic helix-loop-helix protein (bhlhb) (differentially expressed in chondrocytes) (mdec) (sharp)	N/A	DNA binding;protein dimerization activity			0.494577	0.156548	6.75304	6.76598	6.85649	8.28443	7.60212	7.95163	6.68988	6.44583	6.73694	6.7276	6.8901	6.31113	6.77922	6.08426	6.72566	7.05051	6.28632	7.26359	7.24597
#N/A		AAEL022948		unspecified product	N/A	N/A			0.49446	0.224419	4.12115	4.02064	3.82486	4.71488	3.83097	4.13627	4.63767	4.61759	4.37724	3.30499	4.60863	3.82444	3.36906	3.94208	4.03064	3.66671	3.27741	4.14521	4.38223
#N/A		AAEL003115		tartan	integral component of membrane;membrane	protein binding	1.57218	0.63606	-0.652766	0.0107775	4.83641	4.4244	4.26726	5.31513	5.07339	5.1708	4.7352	4.87978	5.53754	5.40058	5.21037	4.99813	5.62145	5.81963	5.68136	5.54013	5.16585	5.7778	5.99177
#N/A		AAEL027354		unspecified product	N/A	phosphotransferase activity, alcohol group as acceptor			0.492922	0.465418	3.41964	3.33847	3.47504	3.96484	4.02478	2.97846	2.52132	4.06357	4.07322	3.30499	3.55707	3.73547	3.49015	3.76777	3.72875	2.31226	3.09709	2.31561	2.72091
#N/A		AAEL017155		unspecified product	intraciliary transport particle A	N/A			0.492908	0.245724	3.92296	4.4244	3.71741	3.87252	4.274	3.96756	4.09239	4.61759	4.15544	2.9859	3.14672	4.20186	4.27635	4.02192	3.83655	3.29274	3.8332	3.3029	4.19068
#N/A		AAEL006855		UDP-galactose transporter	integral component of membrane;membrane	N/A			0.492208	0.0510392	7.08515	7.78566	7.02369	7.34638	6.91449	8.07097	7.65544	6.99202	7.1518	6.44867	6.55963	6.99656	6.87127	7.51808	6.95825	6.32846	7.36309	6.72423	6.91504
#N/A		AAEL004054	CYP4G36	cytochrome P450	integral component of membrane;membrane	heme binding;iron ion binding;metal ion binding;monooxygenase activity;oxidoreductase activity;oxidoreductase activity, acting on paired donors, with incorporation or reduction of molecular oxygen	1.57196	0.63615	-0.652562	0.000353014	9.96282	10.2319	10.4464	10.9488	9.91698	10.5435	10.5487	10.1758	10.5069	10.629	11.0448	10.745	11.0675	11.4504	11.2689	10.9623	11.0908	10.4661	11.4367
#N/A		AAEL001127		defective proboscis extension response, putative	N/A	N/A			0.492012	0.0586956	5.09396	4.91688	4.60536	5.24322	5.11657	4.60748	4.87015	4.92695	4.73902	4.2993	4.35838	4.26679	4.87423	4.36585	4.73497	4.2094	4.74333	4.67353	4.28963
#N/A		AAEL013277		voltage-gated sodium channel	integral component of membrane;membrane;plasma membrane;voltage-gated sodium channel complex	cation channel activity;ion channel activity;protein binding;sodium channel activity;voltage-gated ion channel activity;voltage-gated sodium channel activity		1.4063	0.491908	0.12123	6.59536	6.64526	6.34516	6.97676	6.85197	6.73955	6.49479	6.67033	6.98194	6.58753	6.2639	5.70852	6.13	4.59197	5.529	6.95258	6.19953	6.30959	6.8837
#N/A		AAEL010803		ncd	microtubule	ATP binding;cytoskeletal motor activity;microtubule binding;microtubule motor activity;nucleotide binding			0.491702	0.357784	3.81262	3.76657	3.71741	3.14396	3.34179	3.55617	3.45474	3.30322	3.89324	3.88616	2.97913	3.53917	2.74712	3.20912	3.61223	2.56882	3.43768	2.98416	3.1994
#N/A		AAEL020101		unspecified product	N/A	ATP binding;protein kinase activity;translation initiation factor activity	1.57173	0.63624	-0.652357	0.0214279	5.18536	4.83092	5.23128	4.48478	3.93113	4.66379	4.42027	4.29692	5.19283	5.3667	5.24773	5.50824	5.45292	4.99949	5.20617	5.38191	5.92983	5.18108	4.5513
#N/A		AAEL013473		cAMP-specific 3,5-cyclic phosphodiesterase	N/A	3',5'-cyclic-nucleotide phosphodiesterase activity;hydrolase activity;metal ion binding;phosphoric diester hydrolase activity			0.491606	0.402292	3.41964	4.53727	3.60131	3.42965	4.19562	2.97846	3.93706	3.97657	4.07322	4.14793	4.2884	3.73547	3.49015	2.90662	3.3465	2.56882	2.65041	3.67846	3.38987
#N/A		AAEL009198		unspecified product	integral component of membrane;membrane	transmembrane transporter activity			0.491002	0.0649122	6.84	6.58089	6.76501	6.41453	6.37119	6.6022	6.33284	7.02491	6.75023	5.88045	6.00494	6.64005	6.58898	6.45887	6.36063	4.54426	6.10719	6.21777	6.07736
#N/A		AAEL009936		unspecified product	integral component of membrane;membrane	N/A			0.491001	0.0838041	5.09396	4.69155	4.66442	5.24322	5.27744	5.48398	4.99355	4.83102	5.11278	4.67649	3.87618	4.70199	5.36065	4.64336	4.61897	4.41948	4.68063	4.43342	4.5513
#N/A		AAEL007525		rab 19	N/A	GTP binding;GTPase activity			0.489196	0.0955558	5.22897	5.60153	5.26982	5.12815	5.75841	4.77022	4.58631	5.75234	5.26868	4.36941	4.7714	5.3673	5.15626	4.64336	5.1654	4.54426	4.47428	4.7801	5.134
#N/A		AAEL010805		deformed wings, putative	N/A	nucleic acid binding			0.488461	0.169427	4.12115	4.83092	3.47504	4.60441	4.93549	4.66379	4.7816	4.36701	4.30703	4.2993	3.96859	4.50074	3.49015	4.30331	4.28017	4.13197	4.23343	3.67846	4.08444
#N/A		AAEL021162		unspecified product	N/A	N/A			0.488365	0.29115	4.94501	5.40732	5.26982	3.87252	4.93549	5.28292	5.87882	4.67398	5.02802	4.83358	5.00752	5.10853	3.49015	4.02192	3.61223	4.60283	5.5283	5.14165	4.28963
#N/A		AAEL020457		unspecified product	N/A	protein binding			0.488276	0.0644753	5.18536	5.21713	6.04532	5.046	5.75841	5.76709	5.87882	4.87978	5.76408	4.92954	5.35434	5.17771	4.63259	5.43826	5.1654	4.91163	5.33826	5.21946	4.77272
#N/A		AAEL000984		unspecified product	cytoplasm;nucleus	GTPase activator activity;guanyl-nucleotide exchange factor activity			0.488208	0.100848	8.0085	8.33481	8.06847	7.29395	8.02679	7.87021	8.39466	7.74404	8.30352	8.24815	7.64529	8.05416	6.66811	6.64689	6.89731	7.9852	7.27033	7.91119	7.19582
#N/A		AAEL020530		unspecified product	integral component of membrane	N/A			0.48816	0.0779467	5.76171	5.84022	5.92972	5.9102	6.37119	5.42002	5.62258	6.41307	5.62671	5.64632	5.17202	5.61185	5.48241	4.36585	5.68136	6.08315	5.07125	5.55579	5.33272
#N/A		AAEL003378	GPRNNA1	FMRFamide receptor [Source:UniProtKB/TrEMBL;Acc:A0A1S4F4M7]	integral component of membrane;membrane	G protein-coupled receptor activity			0.48809	0.113494	5.35242	4.69155	4.9281	5.88679	5.645	5.3531	4.7352	5.58597	5.68324	5.43369	5.28415	4.70199	5.11919	4.36585	4.61897	5.04433	4.80342	4.36659	5.23678
#N/A		AAEL006406		Putative 14.5 kDa secreted protein [Source:UniProtKB/TrEMBL;Acc:Q8T9T4]	N/A	odorant binding			0.487963	0.445047	5.046	8.61429	8.28152	8.32854	8.93656	9.10664	8.82953	8.72719	8.47341	6.49646	8.74951	7.83615	7.61969	8.28482	8.60253	7.11228	6.92292	8.01848	8.92947
#N/A		AAEL018109		unspecified product	N/A	peptidase activity;serine-type endopeptidase activity			0.48708	0.209381	6.08018	4.78595	6.04532	6.20336	5.83797	6.81609	5.27879	5.55628	4.9837	5.06248	5.31967	5.77699	5.56743	5.14923	6.1677	5.27792	5.63137	4.61715	4.83957
#N/A		AAEL004700		cdkl1/4	N/A	ATP binding;nucleotide binding;protein kinase activity;protein serine/threonine kinase activity			0.486414	0.371286	3.92296	3.94082	3.33665	5.57153	4.98293	4.54888	4.47776	3.78505	3.57256	4.06584	3.96859	4.26679	4.05868	4.16947	3.83655	3.14292	4.61507	4.2965	3.1994
#N/A		AAEL005848		unspecified product	N/A	N/A			0.486333	0.146082	4.94501	5.40732	5.57697	5.27963	4.98293	6.40156	5.03245	5.64358	5.62671	5.14476	4.66495	5.77699	4.63259	4.74097	4.61897	4.76547	5.49225	5.36353	4.90346
#N/A		AAEL005423		unspecified product	N/A	protein binding			0.48565	0.0511146	5.35242	5.25062	5.57697	5.93324	5.55367	5.38695	5.37272	5.49499	5.95982	4.43628	4.96329	5.30683	5.45292	5.62882	4.89315	4.81586	5.37832	4.7278	5.1863
#N/A		AAEL012448		unspecified product	N/A	N/A	1.56926	0.637243	-0.650085	0.00717416	5.39132	5.03691	5.48167	4.71488	4.48644	5.51492	5.10722	5.58597	5.34073	5.90427	5.8677	5.58664	5.97265	5.14923	5.89593	5.41497	6.34815	6.07854	5.62572
#N/A		AAEL005276		target of myb1 (tom1)	N/A	N/A	1.56653	0.638354	-0.647571	0.0288242	5.9559	5.96653	5.30736	5.31513	5.38732	6.46632	5.37272	5.29377	4.37724	6.74089	6.06896	6.1824	6.1668	5.86364	5.81915	6.39625	5.75825	6.64184	5.99177
#N/A		AAEL002696		unspecified product	integral component of membrane;membrane	aminopeptidase activity;hydrolase activity;metal ion binding;metallopeptidase activity;peptidase activity;zinc ion binding			0.485222	0.507966	8.93607	9.11926	9.41447	8.48871	9.15942	9.56968	9.46992	7.99153	10.0636	9.16414	7.33403	8.70838	9.17596	8.49527	9.67351	8.17569	9.10546	4.06317	9.16599
#N/A		AAEL019960		unspecified product	N/A	N/A			0.485044	0.291956	3.92296	3.33847	4.10619	3.87252	4.02478	3.55617	3.93706	3.88399	3.31077	3.97879	3.55707	3.53917	3.70552	2.90662	3.19269	3.55249	3.09709	3.67846	2.9799
#N/A		AAEL027319		unspecified product	N/A	protein binding			0.484977	0.078131	5.35242	5.70179	5.26982	5.27963	5.67419	6.04664	5.57068	5.39788	5.98253	4.92954	5.09211	5.21109	5.0019	4.42579	5.03569	5.38191	5.5283	5.92442	4.62895
#N/A		AAEL028066		unspecified product	extracellular region	chitin binding	1.56435	0.639243	-0.645563	0.0216052	6.3409	6.17277	7.079	6.90866	5.78542	6.16842	6.91471	6.56989	6.8275	7.13233	7.49027	7.25044	6.51956	7.77009	7.06185	6.59687	6.78068	6.72423	7.98989
#N/A		AAEL000571		unspecified product	N/A	N/A			0.484417	0.219804	4.71896	4.91688	4.01837	4.48478	4.72837	4.71799	3.76298	4.49773	4.84192	3.97879	3.43282	3.53917	3.49015	4.23794	4.42537	4.54426	4.04715	4.4973	4.90346
#N/A		AAEL003781		zinc carboxypeptidase	integral component of membrane;membrane	carboxypeptidase activity;metallocarboxypeptidase activity;zinc ion binding			0.484332	0.44496	4.12115	4.02064	3.60131	4.0516	2.32858	4.05438	4.91247	4.22326	4.50818	4.2993	3.67147	4.7482	3.60185	2.90662	3.48547	3.96342	3.71302	3.15232	2.72091
#N/A		AAEL001228		myelin transcription factor 1, myt1	nucleus	DNA-binding transcription factor activity;zinc ion binding			0.484186	0.377605	3.56286	3.0649	3.71741	3.29387	3.48048	3.77648	4.63767	4.36701	4.15544	3.78717	3.55707	3.18323	3.09135	2.72769	4.20169	3.29274	3.43768	3.78468	3.84514
#N/A		AAEL020104		unspecified product	N/A	nucleic acid binding	1.56245	0.64002	-0.643812	0.0094049	5.35242	5.86206	5.37963	4.91328	4.67158	4.66379	5.4609	5.18155	4.62821	5.332	6.0266	5.96483	5.62145	5.72738	5.73806	6.04141	6.10719	5.55579	5.33272
#N/A		AAEL018214		unspecified product	cytoskeleton	cytoskeletal protein binding;guanyl-nucleotide exchange factor activity			0.482729	0.0956437	7.87074	7.85262	7.90668	7.90206	7.66892	7.75828	8.55352	8.3995	8.43689	7.76008	7.59545	6.48494	7.03943	7.73498	6.73961	8.03922	7.41217	7.88157	8.32925
#N/A		AAEL020322		unspecified product	N/A	N/A			0.482205	0.37866	3.26063	3.94082	4.26726	4.21089	3.01657	4.42401	3.45474	4.49773	4.07322	3.56613	3.29685	3.82444	4.05868	3.94208	2	3.29274	3.71302	4.06317	3.70875
#N/A		AAEL026111		unspecified product	microtubule	GTP binding;GTPase activity;structural constituent of cytoskeleton			0.482169	0.163542	7.30486	8.11149	6.97786	7.26701	7.85892	7.32398	7.74012	7.54677	7.39964	7.22034	7.04668	7.62328	5.62145	6.27557	6.46511	7.52192	7.56753	7.65527	6.25928
#N/A		AAEL007896		unspecified product	nucleus	nucleic acid binding;zinc ion binding			0.481815	0.144994	4.65645	4.87454	5.88075	5.44902	5.02887	5.3531	4.7816	5.55628	4.79139	4.97523	4.82182	5.10853	4.96059	4.64336	5.08024	3.96342	5.02151	4.87933	3.70875
#N/A		AAEL011702		unspecified product	N/A	N/A			0.481638	0.232046	5.046	4.09628	3.71741	4.60441	4.34835	3.87518	4.16419	4.29692	4.37724	3.15425	3.55707	3.73547	4.13494	4.42579	3.72875	3.77254	3.94414	4.06317	4.5513
#N/A		AAEL022593		unspecified product	cytoplasm;nucleus;transcription regulator complex	DNA binding;DNA-binding transcription factor activity;protein dimerization activity			0.481246	0.146854	5.046	5.34667	4.60536	4.86618	5.1585	5.20915	5.10722	5.14212	4.84192	3.88616	4.05543	4.79298	4.27635	4.69299	4.35459	4.60283	4.31826	4.87933	5.73511
#N/A		AAEL008367		fk506-binding protein	N/A	isomerase activity;peptidyl-prolyl cis-trans isomerase activity			0.48111	0.247346	3.81262	4.48194	4.26726	4.21089	3.83097	4.66379	5.31078	4.43385	4.56944	3.30499	4.13734	4.55374	4.40512	3.94208	4.1187	3.42846	4.61507	3.97618	3.84514
#N/A		AAEL026487		unspecified product	mismatch repair complex	ATP binding;ATP hydrolysis activity;mismatched DNA binding			0.480817	0.308565	3.41964	3.56834	3.33665	3.96484	4.41905	3.77648	3.93706	3.97657	4.07322	3.88616	3.43282	3.82444	3.09135	3.56947	2.82495	3.87114	3.8332	2.79379	3.70875
#N/A		AAEL004165		bone morphogenetic protein receptor type II, putative	integral component of membrane;membrane	ATP binding;kinase activity;metal ion binding;nucleotide binding;protein kinase activity;protein serine/threonine kinase activity;transferase activity;transmembrane receptor protein serine/threonine kinase activity			0.480442	0.144579	4.89173	4.998	4.41214	5.08766	4.98293	4.48779	4.82655	5.29377	4.15544	3.97879	4.48892	3.64065	4.52333	4.83238	4.89315	4.54426	3.94414	4.36659	4.62895
#N/A		AAEL020477		unspecified product	integral component of membrane;membrane	N/A	1.56184	0.640271	-0.643246	0.00191121	7.26351	6.55432	7.76546	7.44584	7.90275	6.90053	6.89374	6.82775	7.62558	7.86695	7.7725	7.81459	7.61303	7.75848	8.07353	8.23706	7.8356	8.07714	8.20798
#N/A		AAEL022977		unspecified product	N/A	N/A			0.47859	0.50811	3.69314	3.94082	2.81788	3.77388	4.19562	3.67052	3.76298	4.92695	3.68756	2.57558	3.87618	3.82444	2.29413	3.20912	2.82495	4.54426	3.58191	2.98416	4.46924
#N/A		AAEL022787		unspecified product	N/A	hydrolase activity			0.478409	0.221336	4.21088	4.30196	3.82486	4.13344	4.34835	4.21376	4.58631	4.14562	4.84192	4.14793	2.97913	3.73547	3.80224	3.20912	3.93686	4.3528	4.39838	4.22284	4.19068
#N/A		AAEL011710		unspecified product	N/A	N/A	1.56131	0.640487	-0.642759	0.0099277	5.2713	6.35318	5.0659	5.51158	4.783	5.95934	5.48914	5.82884	5.37546	6.55781	6.04793	6.11346	6.07299	6.24262	6.37858	5.97645	6.53698	6.15974	5.5479
#N/A		AAEL009533		unspecified product	N/A	protein binding			0.4777	0.145177	6.05616	6.02576	5.90545	5.27963	6.4577	5.2465	6.02099	6.23711	5.71069	5.6743	5.81888	5.84236	5.74825	3.85756	5.20617	5.736	5.72756	5.18108	5.1863
#N/A		AAEL013904		3-hydroxyisobutyrate dehydrogenase [Source:UniProtKB/TrEMBL;Acc:Q16HU0]	N/A	3-hydroxyisobutyrate dehydrogenase activity;NAD binding;NADP binding;oxidoreductase activity			0.477343	0.167301	5.66975	5.84022	5.5459	4.86618	5.315	6.06766	5.31078	5.32931	5.37546	4.36941	4.82182	5.58664	5.53964	5.21864	4.89315	4.28288	5.92983	4.67353	4.5513
#N/A		AAEL001427		short-chain dehydrogenase	N/A	N/A			0.477298	0.377705	3.56286	3.56834	4.01837	2.97665	3.60701	4.13627	4.63767	4.72825	3.44759	3.78717	3.96859	3.53917	3.89288	3.76777	3.3465	2.78657	2.89097	3.97618	3.70875
#N/A		AAEL003756		unspecified product	Smc5-Smc6 complex	N/A			0.476336	0.0511921	5.66975	6.20729	5.90545	6.08494	5.91338	6.04664	6.18533	6.12021	5.86527	5.25999	5.63373	6.04106	6.07299	5.81963	5.32199	5.736	5.5283	4.55847	4.96464
#N/A		AAEL007461		unspecified product	nucleus	nucleic acid binding;zinc ion binding			0.476287	0.341623	3.56286	4.48194	3.47504	4.21089	3.93113	3.96756	4.87015	4.49773	4.30703	3.15425	3.77745	2.70966	3.80224	4.59197	3.48547	3.66671	4.31826	4.2965	3.84514
#N/A		AAEL009077	ALP1	Alkaline phosphatase [Source:UniProtKB/TrEMBL;Acc:A0A0P6JST2]	N/A	alkaline phosphatase activity;catalytic activity;hydrolase activity;phosphatase activity			0.476113	0.281723	7.28433	7.53012	7.15304	6.36456	7.44157	5.89021	7.89588	7.07812	7.37412	6.57275	6.80494	7.61083	5.11919	6.65943	5.92063	7.1323	7.61022	6.53936	5.69956
#N/A		AAEL001562	AAEL001562	unspecified product	N/A	N/A	1.56114	0.640557	-0.642601	0.00180848	5.046	5.37731	5.60739	4.95889	5.35161	5.60396	5.62258	5.25732	5.53754	6.22109	5.60523	5.61185	5.95172	6.17437	5.35862	6.29333	6.22173	6.23661	5.86914
#N/A		AAEL026664		unspecified product	N/A	oxidoreductase activity	1.56001	0.641021	-0.641557	0.0336974	3.56286	4.87454	4.97551	5.0031	4.83564	5.45235	5.21259	3.97657	4.37724	5.4977	5.31967	5.58664	5.64772	5.18435	4.98972	5.00144	5.7883	5.18108	5.28554
#N/A		AAEL009798		transcription factor IIIA, putative	nucleus	nucleic acid binding;zinc ion binding			0.475816	0.23794	5.2713	5.25062	5.51414	3.55375	4.88643	5.76709	4.58631	4.87978	4.23323	4.2256	4.66495	5.17771	4.82903	4.48333	4.78964	4.3528	4.14329	4.67353	4.28963
#N/A		AAEL001863		zinc carboxypeptidase	N/A	carboxypeptidase activity;hydrolase activity;metallocarboxypeptidase activity;zinc ion binding	1.55826	0.641743	-0.639932	0.0170223	13.3256	12.0183	13.4868	11.4721	12.3512	12.1839	12.7216	12.1751	12.5431	13.099	13.0993	12.7704	13.1732	13.0074	13.471	13.6286	13.1559	13.2919	13.5119
#N/A		AAEL014990		unspecified product	N/A	N/A			0.475336	0.171383	6.36064	5.46553	6.63817	5.62909	6.52335	5.31843	5.17832	5.18155	6.42516	4.73078	5.28415	5.39661	5.59469	5.751	5.56078	5.81243	5.02151	5.8033	5.93176
#N/A		AAEL000215		ribonuclease P, 29kD-subunit, putative	nucleolus;nucleus;ribonuclease P complex	RNA binding;ribonuclease P activity;ribonuclease activity			0.474762	0.123602	5.76171	6.22425	5.80404	5.68445	6.24064	6.48206	6.1326	6.41307	5.71069	5.40058	5.8677	5.42534	6.01363	5.86364	6.1882	3.96342	5.37832	5.901	5.3784
#N/A		AAEL012940		unspecified product	N/A	N/A	1.55795	0.641869	-0.639648	0.000596604	6.0069	5.46553	6.25197	5.97823	5.45618	5.60396	5.90001	6.16023	5.73763	6.22109	6.04793	6.1824	6.43158	6.48728	6.83368	6.49232	6.26511	6.76372	6.75108
#N/A		AAEL009627		unspecified product	N/A	N/A			0.474293	0.207726	8.37165	6.9403	7.30923	7.60492	8.06035	5.54522	7.80894	6.95836	7.63278	7.01692	6.68749	6.90774	6.98896	7.23783	7.32509	7.17153	5.98276	7.38675	7.48397
#N/A		AAEL010653		alpha-l-fucosidase	N/A	alpha-L-fucosidase activity;hydrolase activity;hydrolase activity, acting on glycosyl bonds			0.474096	0.272126	5.60502	3.56834	5.30736	5.93324	5.67419	5.60396	6.23619	4.92695	5.15336	4.62008	5.05044	5.24371	5.22765	4.99949	5.7656	5.24152	3.94414	4.55847	5.1863
#N/A		AAEL005660		p60 epidermal growth factor receptor, putative	integral component of membrane;membrane	ATP binding;protein binding;transmembrane receptor protein tyrosine kinase activity			0.473995	0.255632	4.99639	4.83092	4.82833	6.10536	4.41905	5.86641	5.48914	5.75234	5.47487	5.78105	4.82182	4.44571	5.29568	4.74097	4.84232	4.60283	4.31826	4.22284	5.7698
#N/A		AAEL006211		unspecified product	N/A	protein binding			0.473842	0.189634	6.12704	5.67737	6.08909	5.34979	5.83797	5.74115	5.94147	5.32931	6.09096	6.12301	5.8677	5.45351	4.13494	4.59197	5.68136	5.88502	5.02151	5.36353	4.38223
#N/A		AAEL007007		DNA replication licensing factor MCM2	MCM complex;nucleus	ATP binding;DNA binding;DNA helicase activity;helicase activity;hydrolase activity;nucleotide binding			0.473639	0.350699	4.29537	4.91688	4.60536	3.29387	5.11657	4.2873	4.7352	4.67398	4.23323	3.88616	4.96329	4.87857	3.70552	3.94208	2.82495	3.96342	4.68063	3.56381	3.84514
#N/A		AAEL011858		transcription factor IIIA, putative	nucleus	nucleic acid binding;zinc ion binding			0.473561	0.293094	4.65645	5.25062	4.66442	5.046	3.72333	4.77022	4.36038	5.55628	4.68468	5.14476	4.71916	4.70199	4.96059	3.56947	4.55728	3.29274	4.04715	4.14521	4.08444
#N/A		AAEL020341		unspecified product	N/A	protein binding			0.473423	0.26204	3.92296	4.87454	4.47946	4.28439	4.783	4.96209	4.99355	4.43385	4.07322	4.67649	4.48892	4.20186	3.97816	2.90662	3.48547	3.96342	4.04715	4.83056	4.5513
#N/A		AAEL001749		ventrhoid transmembrane protein, putative	integral component of membrane;membrane	serine-type endopeptidase activity	1.55754	0.642039	-0.639268	4.12425e-05	7.4128	7.07727	7.68218	7.02044	7.43306	6.82846	7.16276	7.03571	7.48161	8.11672	7.97543	7.85211	7.73444	7.7171	8.13288	7.94615	7.99226	7.93445	7.24597
#N/A		AAEL010334		unspecified product	N/A	N/A			0.473297	0.0997564	6.1038	5.46553	6.23259	6.66899	5.75841	5.00631	5.6971	5.18155	6.02688	5.29644	5.35434	5.21109	5.74825	5.79712	5.62233	5.34807	5.16585	5.21946	5.46563
#N/A		AAEL018114		unspecified product	N/A	N/A	1.55479	0.643176	-0.636715	0.033127	6.0069	4.64194	5.75054	5.0031	5.81194	4.60748	5.21259	5.52596	5.95982	6.83062	6.29992	6.0595	5.81931	5.55021	6.08267	5.50984	5.92983	5.94747	6.13172
#N/A		AAEL019952		unspecified product	N/A	hydrolase activity;metal ion binding;phosphoprotein phosphatase activity;protein tyrosine phosphatase activity			0.473115	0.0986094	6.25912	6.30617	5.92972	5.48064	6.11849	5.20915	5.96177	6.80268	5.86527	5.83161	5.8677	5.17771	4.82903	5.60309	5.46324	5.56979	6.10719	5.55579	5.83678
#N/A		AAEL010119		ER-derived vesicles protein ERV14, putative	integral component of membrane;membrane	N/A			0.472968	0.128007	4.89173	5.03691	5.15096	4.35432	4.55083	5.20915	5.27879	5.18155	5.34073	4.73078	4.66495	4.99813	5.36065	4.09758	4.35459	4.2094	4.47428	4.2965	4.5513
#N/A		AAEL008276		unspecified product	N/A	N/A	1.55099	0.644748	-0.633194	0.018343	6.0069	6.19013	5.51414	6.14536	5.1585	5.2465	5.14321	6.41307	5.15336	6.38239	6.20813	6.47123	6.60248	6.9003	6.32406	5.86123	6.177	6.2552	5.90079
#N/A		AAEL006423		Short form D7Cclu23 salivary protein [Source:UniProtKB/TrEMBL;Acc:Q95V89]	N/A	odorant binding	1.54818	0.645921	-0.630571	0.0147277	9.43219	8.96892	9.63719	9.14307	9.83693	9.11677	8.60925	9.29979	9.42648	9.66702	9.64292	9.62612	9.67618	10.145	10.5593	10.4065	8.83376	9.52099	10.4793
#N/A		AAEL007206		unspecified product	N/A	N/A	1.54489	0.647293	-0.627508	0.00962353	7.43159	6.54084	7.1112	7.59773	7.3897	7.0768	7.25609	6.85239	7.27645	7.97773	7.66614	7.89895	8.27917	7.64328	8.37561	7.81606	6.81027	6.95785	7.96765
#N/A		AAEL019592		unspecified product	N/A	calcium ion binding;protein binding			0.472006	0.0800618	5.09396	5.57533	4.77574	5.20588	5.38732	5.00631	4.91247	5.21993	4.9837	4.36941	4.21484	4.20186	5.11919	4.95949	4.94224	4.48322	4.68063	5.10111	4.96464
#N/A		AAEL009949		homeotic antennapedia protein, putative	nucleus	DNA binding;DNA-binding transcription factor activity;sequence-specific DNA binding			0.472002	0.349511	4.37518	4.64194	4.77574	5.20588	6.82619	5.1314	4.7816	4.72825	4.56944	4.2993	4.71916	5.03588	5.45292	4.7874	4.84232	5.12647	3.8332	4.43342	4.90346
#N/A		AAEL021140		unspecified product	N/A	RNA-directed DNA polymerase activity;nucleic acid binding;zinc ion binding			0.471721	0.228773	9.89675	9.03528	9.8333	9.37105	9.68024	8.72518	8.93594	9.00784	9.14388	7.9721	7.63828	9.38053	7.91831	9.53566	7.82789	8.96821	8.56097	9.54763	9.56212
#N/A		AAEL002581		structural maintenance of chromosomes 6 smc6	Smc5-Smc6 complex	peptide-methionine (R)-S-oxide reductase activity	1.53919	0.649693	-0.622169	0.00914773	5.66975	5.65253	5.5459	5.34979	5.75841	5.48398	5.92089	5.77829	5.71069	6.49646	6.46763	6.07772	5.08114	6.42989	6.1677	6.06243	6.19953	6.92338	5.83678
#N/A		AAEL012839		MADF domain-containing protein [Source:UniProtKB/TrEMBL;Acc:A0A1S4FX72]	N/A	N/A			0.471499	0.243124	4.02545	4.09628	3.18356	4.28439	4.61247	4.21376	4.2979	4.22326	4.73902	4.43628	3.77745	3.73547	4.27635	3.67202	3.72875	3.55249	4.14329	3.3029	3.84514
#N/A		AAEL006731		unspecified product	N/A	N/A			0.470725	0.272413	4.65645	5.18284	4.41214	4.86618	4.67158	5.98166	5.03245	5.32931	5.11278	4.2256	3.77745	4.99813	5.77233	4.48333	4.61897	4.2094	5.07125	4.4973	4.08444
#N/A		AAEL009782		brain chitinase and chia	N/A	chitin binding;hydrolase activity, hydrolyzing O-glycosyl compounds	1.53891	0.649811	-0.621908	0.00161406	7.79296	7.15006	7.6164	7.05235	7.3897	7.37547	7.25609	6.47786	7.37412	8.22942	7.90702	7.91929	7.39776	7.68066	7.71941	7.9518	8.35051	8.23535	7.54533
#N/A		AAEL014891	CYP6P12	cytochrome P450	integral component of membrane;membrane	heme binding;iron ion binding;metal ion binding;monooxygenase activity;oxidoreductase activity;oxidoreductase activity, acting on paired donors, with incorporation or reduction of molecular oxygen	1.53786	0.650256	-0.62092	0.0047889	5.84815	4.998	5.41445	5.44902	4.67158	5.66041	4.53306	5.52596	5.44249	5.70173	5.71601	5.88435	5.86481	5.86364	5.87079	6.20157	6.13083	5.6431	6.07736
#N/A		AAEL022168		50S ribosomal protein L35 [Source:UniProtKB/TrEMBL;Acc:A0A0P6IVN7]	ribosome	structural constituent of ribosome	1.53728	0.650501	-0.620378	0.000465155	6.38012	6.08266	6.11048	6.6552	6.11849	5.86641	6.26913	5.90149	6.45793	7.0386	6.72771	6.57744	6.93665	7.204	7.07291	6.88339	6.32784	6.68362	6.44248
#N/A		AAEL004582		beta-galactosidase	N/A	beta-galactosidase activity;hydrolase activity;hydrolase activity, acting on glycosyl bonds;hydrolase activity, hydrolyzing O-glycosyl compounds			0.469236	0.40918	4.99639	3.67086	4.9281	4.91328	4.67158	4.13627	3.85265	4.87978	3.68756	3.30499	3.96859	4.26679	5.11919	2.52338	4.42537	4.13197	3.43768	4.06317	4.5513
#N/A		AAEL022734		unspecified product	membrane	ATP binding;ATP hydrolysis activity			0.46913	0.253647	4.29537	4.59055	4.54379	4.21089	4.93549	4.42401	5.21259	5.82884	5.15336	4.36941	4.42513	4.26679	3.89288	4.09758	3.93686	4.6591	4.86111	4.55847	5.3784
#N/A		AAEL013058		mitochondrial peptide chain release factor	N/A	translation release factor activity			0.469056	0.0699216	5.14038	4.91688	5.37963	5.12815	5.35161	5.76709	5.27879	5.32931	5.02802	4.88236	4.66495	4.79298	4.91805	5.21864	4.61897	4.2094	5.41731	4.4973	5.07972
#N/A		AAEL010261		unspecified product	nucleus	DNA binding			0.469035	0.189653	4.12115	5.0748	3.92486	4.95889	4.274	4.66379	4.87015	3.78505	4.50818	4.14793	4.42513	4.13386	4.13494	4.48333	4.1187	3.96342	4.31826	4.06317	3.5581
#N/A		AAEL005915		monocarboxylate transporter	N/A	transmembrane transporter activity			0.468831	0.153591	6.12704	7.36409	6.41561	7.29395	7.07635	7.23385	7.67401	7.16921	6.552	6.81814	6.90186	6.02238	5.88703	5.96812	6.54674	6.97492	6.36819	7.48455	6.30731
#N/A		AAEL001857		SET domain-containing protein [Source:UniProtKB/TrEMBL;Acc:A0A1S4EZZ1]	N/A	protein binding			0.468676	0.255245	4.29537	4.69155	4.54379	4.54584	4.55083	4.60748	4.7816	4.87978	4.15544	5.10421	3.87618	3.73547	4.96059	4.09758	4.28017	3.14292	3.71302	4.06317	3.84514
#N/A		AAEL022608		unspecified product	SWI/SNF complex;nBAF complex;npBAF complex;nucleus	DNA binding;protein binding			0.46863	0.061652	6.922	6.54084	6.2711	6.25912	6.64633	6.68617	6.8617	6.65641	6.62596	6.57275	6.29992	6.48494	5.15626	5.43826	5.68136	6.58239	6.44566	6.29169	6.1048
#N/A		AAEL013078		glycosyltransferase	endoplasmic reticulum;endoplasmic reticulum lumen;endoplasmic reticulum membrane;integral component of membrane;membrane	dolichyl-pyrophosphate Man7GlcNAc2 alpha-1,6-mannosyltransferase activity;glycosyltransferase activity	1.53685	0.650683	-0.619974	0.0131	5.98163	6.06394	5.90545	6.46282	5.645	5.1314	5.21259	6.12021	6.40849	6.58753	6.63206	5.98427	6.05347	6.65943	6.1882	6.89515	6.96299	6.68362	6.33073
#N/A		AAEL008593		NAD dependent epimerase/dehydratase	N/A	catalytic activity;obsolete coenzyme binding;oxidoreductase activity			0.468043	0.057281	5.87586	6.77752	6.25197	6.66899	5.61519	6.65872	6.46667	6.64234	6.37456	5.80655	6.24555	5.77699	6.58898	6.10273	5.99232	5.54013	6.10719	5.46286	5.73511
#N/A		AAEL001361		brahma associated protein 170kD, putative	nucleus	DNA binding			0.467874	0.083694	6.69202	6.51351	6.62336	6.20336	6.98609	6.6448	6.58912	6.56989	6.77644	6.7276	6.38621	6.2482	4.68426	5.751	5.70999	6.14357	6.46439	6.55445	6.33073
#N/A		AAEL004334		unspecified product	N/A	N/A			0.467704	0.344542	2.87782	4.16815	3.18356	3.55375	4.274	4.48779	4.2326	4.22326	4.07322	3.78717	3.43282	3.90823	3.97816	3.06578	3.61223	3.55249	4.23343	2.98416	3.5581
#N/A		AAEL003868		DNA repair protein xp-c / rad4	nucleus	DNA binding;damaged DNA binding			0.46765	0.0877646	6.14991	5.79554	5.83007	6.6552	6.18086	6.86495	5.85732	6.27406	6.00488	6.16305	5.09211	5.92515	5.29568	5.81963	5.73806	5.38191	5.98276	6.41257	5.50735
#N/A		AAEL013616		unspecified product	N/A	metal ion binding;protein binding;transcription corepressor activity			0.466999	0.0524155	6.38012	6.85577	6.69592	6.52479	7.06538	6.76551	6.60211	6.56989	6.65451	6.39925	5.8915	6.67636	6.1668	5.60309	5.99232	6.42899	6.9891	6.17934	5.42268
#N/A		AAEL021175		unspecified product	RNA polymerase III complex;nucleus	DNA-directed 5'-3' RNA polymerase activity			0.466855	0.263672	4.89173	6.06394	3.60131	4.86618	4.02478	4.54888	5.24607	5.61506	5.37546	4.62008	4.55002	4.65425	5.0019	4.74097	4.84232	4.81586	4.61507	4.61715	4.28963
#N/A		AAEL006178		unspecified product	N/A	N/A			0.466555	0.149235	5.046	5.31536	4.72115	5.046	4.783	4.54888	4.58631	5.39788	4.68468	4.2993	4.42513	5.03588	4.57899	4.59197	4.20169	4.71327	3.43768	5.0594	4.28963
#N/A		AAEL008079		trypsin-alpha, putative	integral component of membrane;membrane	serine-type endopeptidase activity	1.53349	0.652106	-0.616822	0.0251343	9.25893	8.09314	9.20667	8.04638	8.30865	7.40054	7.84762	8.58003	8.46538	8.84534	9.01357	8.78242	9.18495	8.93753	9.31658	8.73611	8.84809	9.04787	9.77348
#N/A		AAEL022731		unspecified product	dynein complex	ATP binding;microtubule motor activity			0.465688	0.199475	5.39132	5.94623	5.44845	6.62722	5.1585	6.0253	5.24607	5.85346	5.68324	4.92954	5.71601	4.65425	5.74825	5.31688	5.99232	5.08599	4.47428	4.83056	5.90079
#N/A		AAEL010125	LRIM17	leucine-rich immune protein (Coil-less)	N/A	protein binding	1.53282	0.652393	-0.616187	0.00830915	7.32509	6.32201	6.79174	6.83718	6.74595	7.42519	6.62774	6.68413	6.21117	7.34738	6.92511	7.08924	7.58612	8.15803	7.62484	7.14221	7.51459	7.30879	7.07618
#N/A		AAEL020637		unspecified product	nucleus	nucleic acid binding;zinc ion binding			0.465056	0.163954	4.5911	6.02576	5.60739	5.51158	5.58476	5.95934	5.4321	5.80379	5.86527	6.03945	4.13734	5.21109	5.45292	4.74097	5.24582	5.65529	5.21092	4.87933	4.83957
#N/A		AAEL008803		nice-3	integral component of membrane;membrane	N/A			0.464967	0.0817376	6.1038	5.60153	5.44845	4.95889	6.03091	5.51492	5.14321	5.85346	5.30516	5.25999	4.96329	5.30683	5.26207	5.0763	5.4292	5.20418	4.47428	4.7801	5.66311
6	Insufficient genetic data for FlyBase to solicit a summary.	AAEL002410		unspecified product	N/A	protein binding			0.464843	0.359719	4.12115	4.16815	3.82486	4.86618	4.11273	4.86934	4.2979	3.30322	4.50818	3.88616	4.05543	3.31188	3.80224	2.72769	3.3465	4.76547	4.39838	4.14521	4.08444
#N/A		AAEL009893		unspecified product	N/A	protein binding			0.464694	0.0571714	6.85399	7.0006	6.69592	6.46282	7.02061	6.99135	7.18882	6.77716	6.552	6.34807	6.64612	6.65226	6.14852	5.60309	6.08267	6.6112	7.23803	6.11971	5.99177
#N/A		AAEL012497		elongase, putative	integral component of membrane;membrane	3-oxo-arachidoyl-CoA synthase activity;3-oxo-cerotoyl-CoA synthase activity;3-oxo-lignoceronyl-CoA synthase activity;transferase activity;very-long-chain 3-ketoacyl-CoA synthase activity			0.464569	0.347371	3.56286	3.67086	4.26726	3.87252	4.274	3.14597	4.2979	3.43958	4.15544	3.30499	4.05543	3.73547	3.09135	3.06578	3.0205	3.66671	3.94414	3.3029	4.19068
#N/A		AAEL023398		unspecified product	N/A	N/A			0.464285	0.138835	6.12704	4.87454	5.34395	5.863	5.645	6.36805	5.85732	5.80379	5.40936	5.25999	4.55002	4.99813	6.03369	5.3482	5.32199	5.4473	5.5283	4.67353	5.58733
#N/A		AAEL018151		unspecified product	integral component of membrane;membrane;nucleus	DNA binding	1.53131	0.653038	-0.614762	2.91745e-05	8.48841	8.15636	8.46296	8.39226	8.47136	8.22862	8.07887	8.26829	8.38672	9.10114	9.01085	8.94748	8.17916	9.06079	8.57556	9.23443	9.19792	9.05319	8.74125
#N/A		AAEL009093		crumbs	integral component of membrane;membrane	calcium ion binding			0.463673	0.134574	5.22897	5.40732	4.54379	5.046	4.783	4.96209	5.59686	4.83102	5.11278	4.50019	5.00752	4.99813	4.05868	4.16947	3.93686	5.00144	4.86111	4.92649	4.96464
#N/A		AAEL022135		unspecified product	Ino80 complex	N/A			0.463446	0.071692	6.05616	6.67023	6.38082	6.0432	6.37119	6.85289	6.50865	6.55496	6.50573	6.10257	6.24555	6.23203	4.68426	5.81963	6.1677	6.20157	6.51917	6.0575	5.46563
#N/A		AAEL000016		Esterase AAEL000016 [Source:UniProtKB/Swiss-Prot;Acc:Q0C7C4]	N/A	hydrolase activity	1.52975	0.6537	-0.613299	0.0429151	6.69202	5.98654	6.71001	6.06422	6.83914	5.1314	6.05916	4.78055	5.62671	6.93836	6.48338	6.84533	6.33789	6.74427	6.8722	6.73419	6.34815	6.94645	6.73361
#N/A		AAEL013382		nudix hydrolase 6	mitochondrion	ADP-ribose diphosphatase activity;hydrolase activity	1.52933	0.65388	-0.612902	0.00299516	6.05616	5.79554	5.92972	6.36456	6.00816	5.68783	6.15039	6.16023	6.02688	6.6732	6.52961	6.86643	5.81931	7.05064	6.98192	6.55299	5.98276	6.77665	6.39881
#N/A		AAEL001789		unspecified product	integral component of membrane;membrane;peroxisome	serine-type endopeptidase activity			0.462071	0.307829	4.83641	6.19013	6.02293	5.62909	5.78542	5.48398	5.54401	5.32931	5.37546	4.43628	3.87618	5.33738	4.63259	4.64336	4.42537	5.70959	5.72756	6.39591	5.02333
#N/A		AAEL021447		unspecified product	membrane	galactosylgalactosylxylosylprotein 3-beta-glucuronosyltransferase activity			0.462066	0.481697	3.92296	3.0649	3.60131	4.13344	4.19562	3.55617	3.66737	3.67883	4.23323	2	3.43282	3.04197	4.13494	2.2853	4.1187	3.87114	4.04715	3.43924	3.1994
#N/A		AAEL005753		serine protease	N/A	hydrolase activity;peptidase activity;serine-type endopeptidase activity;serine-type peptidase activity			0.461953	0.158752	6.38012	5.52147	5.77754	6.1255	5.1585	6.351	5.90001	6.31009	5.37546	4.78309	5.57615	5.94513	5.36065	5.11322	6.22834	5.20418	5.29705	4.87933	5.99177
#N/A		AAEL027527		unspecified product	N/A	RNA binding;adenosine deaminase activity			0.461532	0.135546	5.90303	6.60699	5.72302	5.6006	6.33508	6.08839	6.54945	6.17984	6.24911	6.23993	5.91491	5.75453	4.73415	4.99949	5.32199	5.81243	6.44566	6.01449	5.33272
#N/A		AAEL011263		phosphatidylethanolamine-binding protein	N/A	N/A	1.52542	0.655559	-0.609202	0.0278699	7.0491	5.92564	7.00096	7.67493	6.60143	6.99135	6.11459	6.01499	6.68251	7.18188	6.9593	7.19312	7.31002	7.66209	7.47442	7.73982	6.8817	7.1188	7.80989
#N/A		AAEL001844		zinc carboxypeptidase	integral component of membrane;membrane	carboxypeptidase activity;metallocarboxypeptidase activity;zinc ion binding			0.461276	0.0938372	5.7317	5.37731	5.66636	5.8142	5.73088	5.57489	4.95358	6.31009	5.76408	5.10421	5.4536	5.03588	5.79601	5.0763	5.62233	4.71327	4.86111	4.97217	5.69956
#N/A		AAEL008458		unspecified product	N/A	protein binding			0.461071	0.236481	4.02545	5.21713	4.34152	4.6607	4.83564	4.71799	5.62258	4.72825	4.23323	4.43628	4.35838	4.20186	4.57899	4.95949	4.35459	3.66671	4.04715	4.06317	4.96464
#N/A		AAEL000419		unspecified product	N/A	structural constituent of cuticle	1.52329	0.656473	-0.607193	0.0461873	5.50212	4.09628	4.66442	5.0031	4.72837	4.71799	4.2979	4.83102	4.23323	5.43369	4.71916	5.17771	5.84224	4.87601	5.4292	5.41497	4.80342	4.87933	5.5479
#N/A		AAEL006095		Gelsolin precursor	N/A	actin filament binding			0.460721	0.207502	7.27396	6.15519	7.1112	6.93172	6.83914	6.6448	7.04406	6.92389	6.69631	6.36534	6.46763	6.16548	6.28866	5.3482	7.14808	7.55196	6.26511	5.4305	5.73511
#N/A		AAEL001767		unspecified product	integral component of membrane;membrane	N/A	1.52301	0.656595	-0.606925	0.00119954	7.98961	8.86463	8.39484	8.225	7.7939	7.54996	8.54008	8.46488	8.03692	8.51499	8.90959	8.61482	9.08757	9.06315	8.59488	8.75882	8.92111	8.77901	9.1854
#N/A		AAEL013675		eukaryotic translation initiation factor	N/A	RNA binding;nucleic acid binding;translation initiation factor activity			0.459908	0.0897114	9.25102	9.72032	9.21411	8.54587	9.27114	9.46264	9.70175	9.07481	8.85188	8.35138	8.51301	9.35836	9.14171	8.5669	8.35762	8.07586	9.39143	8.38215	9.2847
#N/A		AAEL014566		wingless	extracellular region	signaling receptor binding	1.52292	0.656631	-0.606844	0.0452406	5.60502	5.21713	5.37963	6.25912	5.78542	5.28292	5.51683	5.52596	5.30516	6.48071	6.70102	5.661	6.50526	5.57689	6.88481	5.56979	5.98276	5.55579	5.5479
#N/A		AAEL026933		unspecified product	N/A	N/A			0.459552	0.107124	5.31243	5.40732	5.51414	5.62909	5.98504	6.06766	5.34208	5.52596	5.95982	5.5887	5.05044	5.07266	4.96059	4.53867	4.61897	5.90843	5.29705	5.72542	5.07972
#N/A		AAEL021100		unspecified product	integral component of membrane;integral component of plasma membrane;membrane;synapse	G protein-coupled acetylcholine receptor activity;G protein-coupled receptor activity			0.459285	0.233837	4.4508	4.69155	3.82486	4.54584	4.55083	4.77022	4.36038	4.92695	4.68468	4.56138	4.42513	4.13386	3.23688	3.20912	4.20169	4.41948	3.8332	4.36659	4.83957
#N/A		AAEL005239		gh regulated tbc protein-1	N/A	N/A	1.52002	0.657886	-0.604091	0.0486031	5.57153	4.69155	5.34395	5.68445	6.27916	5.00631	5.37272	5.0169	5.19283	5.06248	5.79384	6.32644	6.53371	5.52303	5.94493	5.41497	6.177	6.19868	6.15815
#N/A		AAEL008255		mbp-1 interacting protein-2a	cytoplasm	N/A			0.458327	0.152855	5.57153	5.03691	5.0659	5.16754	5.38732	4.48779	5.48914	4.06357	5.02802	4.36941	4.42513	5.03588	5.0019	5.11322	4.49283	4.54426	4.47428	4.2965	4.90346
#N/A		AAEL005000		unspecified product	nucleus	N/A			0.458292	0.114382	5.66975	5.14772	4.97551	5.20588	5.61519	5.74115	5.72111	5.94797	5.19283	4.92954	5.74242	4.95937	4.68426	5.11322	4.98972	4.71327	5.02151	5.6985	4.46924
#N/A		AAEL003893		DNA repair protein xp-c / rad4	nucleus	DNA binding;damaged DNA binding			0.458001	0.276971	6.69202	5.84022	6.53118	5.68445	6.35325	6.33375	6.62774	6.03665	6.62596	6.39925	6.18906	6.4293	3.70552	4.87601	5.24582	6.3796	6.30723	6.11971	5.50735
#N/A		AAEL022918		unspecified product	N/A	flavin adenine dinucleotide binding;oxidoreductase activity, acting on CH-OH group of donors			0.457916	0.336397	3.69314	3.94082	3.60131	4.35432	4.55083	3.29604	3.93706	3.67883	3.79406	3.88616	3.14672	3.53917	3.80224	2.90662	3.19269	4.2094	3.71302	3.43924	3.70875
#N/A		AAEL020769		unspecified product	N/A	palmitoyltransferase activity	1.51855	0.658522	-0.602697	0.0363406	5.35242	5.31536	5.34395	4.0516	5.75841	4.77022	4.99355	4.87978	4.93797	5.29644	5.79384	6.16548	5.69886	4.83238	5.68136	5.93146	5.29705	5.6431	5.7698
#N/A		AAEL009851		DNA polymerase zeta catalytic subunit	zeta DNA polymerase complex	DNA binding;DNA-directed DNA polymerase activity;nucleic acid binding;nucleotide binding			0.457877	0.265379	5.60502	5.18284	5.19168	4.71488	4.83564	5.0909	5.94147	4.78055	5.19283	5.332	5.35434	5.53485	3.97816	3.85756	4.03064	4.60283	5.16585	4.83056	4.28963
#N/A		AAEL012689		Glucose-methanol-choline (gmc) oxidoreductase [Source:UniProtKB/TrEMBL;Acc:A0A1S4FWX8]	integral component of membrane;membrane	flavin adenine dinucleotide binding;oxidoreductase activity, acting on CH-OH group of donors			0.457624	0.16181	5.09396	5.62726	5.0659	6.06422	4.72837	5.68783	4.99355	5.29377	5.68324	4.97523	5.05044	4.20186	5.1924	5.25214	4.1187	5.31342	5.16585	4.7801	5.50735
#N/A		AAEL002644		unspecified product	integral component of membrane;membrane	N/A			0.457479	0.0513053	6.98695	6.81158	6.84377	7.16367	7.13003	7.0768	6.66534	6.16023	6.26772	6.71419	6.0266	6.74634	6.40102	6.44445	6.68297	6.34571	5.66415	6.55445	5.83678
#N/A		AAEL022334		unspecified product	N/A	N/A			0.457428	0.524724	9.45303	9.27792	9.72823	9.73941	8.16176	10.0147	9.50145	9.10589	4.07322	8.69985	8.35079	8.15623	9.56342	9.41331	8.98876	8.59176	8.60385	8.28596	9.00057
#N/A		AAEL021615		unspecified product	N/A	N/A			0.457266	0.0980471	5.84815	6.06394	5.51414	5.68445	5.48941	6.10881	5.79082	5.58597	5.76408	4.83358	5.31967	5.61185	5.74825	4.16947	5.94493	5.41497	5.11932	5.58548	5.07972
#N/A		AAEL006413		ubiquitin-conjugating enzyme morgue	N/A	protein binding			0.457113	0.130865	4.52266	5.11172	4.72115	4.81749	4.72837	5.48398	5.37272	4.72825	4.50818	4.36941	4.60863	3.98743	4.63259	4.95949	4.49283	4.2094	4.91658	4.43342	4.62895
#N/A		AAEL028168		unspecified product	transcription factor TFIIIC complex	N/A	1.51854	0.658526	-0.602688	0.015054	4.65645	5.18284	4.82833	5.20588	4.61247	4.96209	4.68726	4.97263	5.26868	5.97344	6.00494	5.53485	5.0019	5.25214	5.32199	5.736	5.16585	5.46286	4.96464
#N/A		AAEL001401	LRIM10A	leucine-rich immune protein (Short)	N/A	protein binding	1.51509	0.660025	-0.599408	0.00379156	9.05292	8.68336	8.60916	8.26186	8.39449	8.50009	8.25364	8.99406	8.14652	9.11652	8.72654	9.32253	9.58397	9.75305	9.34652	8.55145	8.77118	9.11048	8.9523
#N/A		AAEL009725		unspecified product	nucleus	nucleic acid binding;zinc ion binding			0.455909	0.330871	4.89173	4.4244	4.72115	3.87252	5.02887	5.1314	4.7816	5.52596	4.84192	5.29644	4.48892	4.70199	3.60185	3.20912	3.83655	4.54426	5.25463	4.43342	4.08444
#N/A		AAEL026894		unspecified product	N/A	metal ion binding;protein binding			0.455594	0.200697	6.36064	7.30952	6.90627	6.99876	7.09806	6.68617	7.32036	7.16921	6.39163	5.5887	6.15012	5.73171	5.67352	7.35808	5.87079	6.94127	6.44566	6.77665	7.24597
#N/A		AAEL003568		threonine dehydratase/deaminase	N/A	N/A			0.455361	0.359719	3.92296	5.11172	4.26726	6.08494	5.42216	5.84221	4.42027	5.36401	4.68468	4.62008	4.21484	4.0625	5.36065	4.99949	5.62233	4.81586	4.80342	4.43342	3.84514
#N/A		AAEL011254		unspecified product	N/A	3'-5' exonuclease activity;DNA-(apurinic or apyrimidinic site) endonuclease activity;protein binding			0.455129	0.22342	5.046	6.15519	4.9281	6.02186	5.78542	5.71474	6.1326	6.37956	4.79139	5.22259	4.48892	5.10853	5.62145	6.25919	5.39435	5.27792	5.25463	5.21946	4.90346
#N/A		AAEL003277		unspecified product	nucleus	DNA binding;sequence-specific DNA binding			0.454997	0.0980471	5.53724	5.14772	5.5459	5.48064	5.45618	5.68783	5.24607	5.52596	5.23125	5.4977	5.42127	4.91953	4.46544	4.53867	4.20169	5.20418	5.56348	5.18108	4.62895
#N/A		AAEL008174		unspecified product	N/A	protein binding			0.454964	0.0627834	5.31243	4.78595	5.02141	5.08766	5.58476	5.0909	5.27879	5.25732	5.26868	4.73078	4.71916	4.87857	4.91805	5.0384	4.78964	4.6591	3.94414	4.7801	5.23678
#N/A		AAEL001738		MRAS2, putative	membrane	GTP binding;GTPase activity;nucleotide binding	1.51433	0.660358	-0.59868	0.0118196	4.21088	4.73952	4.47946	4.81749	5.23887	4.54888	4.82655	4.29692	4.44419	5.22259	4.7714	5.30683	5.22765	5.25214	5.24582	5.34807	5.37832	5.0594	4.77272
#N/A		AAEL026714		unspecified product	N/A	N/A			0.454916	0.180211	6.23793	6.68255	5.92972	6.16496	6.53931	6.92378	6.52238	6.53986	6.59683	6.52746	6.46763	6.45739	4.34217	5.31688	5.39435	6.16316	6.38795	6.362	5.83678
#N/A		AAEL004515		unspecified product	integral component of membrane;membrane	N/A			0.454806	0.172084	5.14038	5.92564	4.72115	5.34979	5.02887	5.28292	5.4321	5.49499	5.07102	4.06584	4.91765	5.07266	5.67352	5.21864	4.89315	4.05016	5.07125	4.83056	4.46924
#N/A		AAEL002524	CTL24	C-Type Lectin (CTL).	N/A	N/A			0.454732	0.631354	4.02545	4.30196	3.47504	3.87252	4.19562	5.89021	7.3282	4.72825	4.07322	5.06248	4.13734	4.26679	5.53964	5.37885	4.98972	5.04433	4.54639	5.01644	3.38987
#N/A		AAEL008760		unspecified product	integral component of membrane;membrane	N/A			0.4547	0.28993	4.71896	4.69155	4.66442	3.42965	4.02478	3.96756	3.66737	4.55891	4.93797	3.56613	4.05543	4.26679	4.63259	4.02192	4.1187	3.42846	3.58191	3.97618	4.08444
#N/A		AAEL001717		unspecified product	N/A	DNA binding;nucleic acid binding			0.453457	0.364913	4.71896	4.91688	4.18897	4.28439	4.41905	3.96756	4.63767	4.49773	4.56944	5.01951	4.21484	4.20186	2.92948	3.45906	3.83655	2.78657	4.91658	4.22284	4.19068
#N/A		AAEL002010		unspecified product	N/A	N/A	1.5141	0.660457	-0.598464	0.0432743	4.52266	4.48194	4.82833	5.34979	4.83564	4.96209	4.36038	4.83102	4.84192	5.332	5.13262	5.39661	5.22765	5.79712	6.10441	4.81586	5.29705	5.01644	4.46924
#N/A		AAEL005092		n-myristoyl transferase	N/A	acyltransferase activity;glycylpeptide N-tetradecanoyltransferase activity;transferase activity			0.453082	0.0548512	6.84	7.55043	6.84377	7.30282	6.20106	7.73218	7.81453	7.27326	7.33936	6.86743	6.74087	6.92795	6.88237	6.99237	6.54674	6.78566	7.19381	6.88808	6.50559
#N/A		AAEL012266	CYP4C38	cytochrome P450	integral component of membrane;membrane	heme binding;iron ion binding;metal ion binding;monooxygenase activity;oxidoreductase activity;oxidoreductase activity, acting on paired donors, with incorporation or reduction of molecular oxygen			0.452427	0.078481	5.98163	6.67023	6.34516	6.10536	6.05331	6.18775	6.15039	6.46194	5.79005	5.3667	6.04793	6.13101	5.39207	5.46707	6.53078	5.24152	6.10719	5.46286	5.58733
#N/A		AAEL011904		zinc finger protein	N/A	nucleic acid binding			0.452212	0.239048	4.37518	4.59055	4.47946	3.96484	3.93113	3.67052	3.93706	4.06357	4.30703	3.44146	3.87618	3.90823	3.60185	4.09758	3.48547	3.87114	3.58191	3.78468	4.46924
#N/A		AAEL027340		unspecified product	N/A	calcium ion binding;thiol-dependent deubiquitinase;thiol-dependent ubiquitinyl hydrolase activity			0.452159	0.0702958	7.97046	7.70942	7.54748	7.29395	7.63961	7.90567	8.01233	7.74404	7.73659	7.98891	7.45076	7.74223	6.53371	6.56929	7.01672	7.64547	7.44083	7.08802	6.73361
#N/A		AAEL007726		unspecified product	N/A	N/A			0.452118	0.12291	4.94501	5.25062	4.34152	4.54584	4.98293	4.96209	4.95358	5.18155	4.9837	3.78717	4.82182	4.65425	4.57899	4.87601	4.55728	4.13197	4.80342	4.7801	3.96974
#N/A		AAEL011791		unspecified product	N/A	N/A	1.5132	0.660853	-0.597599	0.000686001	7.29463	7.75097	7.90055	8.04638	7.44157	7.85215	7.28859	7.53159	7.6612	8.24349	8.53584	8.14764	8.01228	8.21009	8.15908	8.19485	8.14522	8.86928	7.66996
#N/A		AAEL000394		U2 small nuclear ribonucleoprotein, putative	nucleus	metal ion binding;nucleic acid binding;zinc ion binding			0.451697	0.0506721	5.7911	5.96653	5.30736	6.02186	6.20106	6.2626	5.6971	6.42955	5.59759	5.29644	5.57615	5.86351	5.74825	5.88515	5.46324	5.4473	5.49225	5.29329	5.02333
#N/A		AAEL019870		unspecified product	N/A	N/A			0.450932	0.480277	5.63775	2.90582	5.19168	4.54584	5.45618	6.68617	6.00152	4.87978	5.37546	3.30499	5.24773	5.661	4.52333	5.37885	5.89593	4.6591	4.23343	4.92649	5.23678
#N/A		AAEL005645		unspecified product	N/A	serine-type endopeptidase activity			0.449803	0.344542	4.4508	3.33847	3.33665	3.87252	4.274	3.43196	3.76298	4.43385	4.37724	3.15425	3.55707	3.64065	3.89288	3.67202	3.3465	3.66671	4.14329	4.06317	2.9799
#N/A		AAEL001478		bile acid beta-glucosidase, putative	membrane	catalytic activity;glucosylceramidase activity;hydrolase activity;hydrolase activity, acting on glycosyl bonds;hydrolase activity, hydrolyzing O-glycosyl compounds			0.449487	0.313976	4.29537	4.4244	3.92486	4.42103	4.34835	4.35727	4.2979	3.67883	3.57256	3.78717	3.55707	3.18323	4.20738	3.85756	3.19269	3.29274	3.58191	4.4973	4.5513
#N/A		AAEL012633		unspecified product	integral component of membrane;membrane	protein binding			0.449068	0.269559	4.37518	4.59055	4.18897	5.48064	5.11657	4.66379	5.14321	4.92695	4.9837	3.88616	4.42513	3.82444	4.27635	4.09758	4.03064	4.86454	4.23343	5.4305	5.07972
#N/A		AAEL008653		engulfment and cell motility protein	N/A	N/A			0.44892	0.162839	6.32089	5.90476	5.48167	5.93324	6.07537	6.06766	5.85732	6.23711	5.73763	5.70173	5.6891	5.86351	5.64772	6.25919	5.94493	4.48322	4.47428	4.7801	5.58733
#N/A		AAEL013344		lethal(2)essential for life protein, l2efl	N/A	metal ion binding			0.448863	0.0844719	5.7911	6.19013	6.02293	5.73776	5.75841	5.8176	6.30134	6.49361	5.73763	4.78309	5.74242	6.0957	6.09224	5.70336	5.62233	5.54013	5.45526	5.39741	4.83957
#N/A		AAEL027655		unspecified product	N/A	N/A			0.448524	0.21059	5.09396	5.52147	5.15096	6.34751	5.48941	5.20915	6.31718	5.58597	6.70998	5.332	5.57615	4.60487	5.99328	5.28487	5.4292	5.4473	4.97	5.4305	5.69956
#N/A		AAEL026215		unspecified product	N/A	ATP binding;nucleotide binding			0.448359	0.0689517	6.12704	6.42827	5.95359	5.51158	6.4909	6.28072	5.83549	6.03665	6.11171	5.85624	6.0266	6.11346	4.82903	5.55021	5.24582	6.04141	5.45526	5.61458	5.73511
#N/A		AAEL002248		unspecified product	N/A	nucleic acid binding			0.448351	0.304502	5.81991	4.73952	5.66636	4.81749	4.83564	5.74115	5.83549	4.43385	5.65525	4.73078	5.76836	5.70852	4.96059	4.30331	3.93686	4.41948	4.54639	4.83056	5.3784
#N/A		AAEL003681		unspecified product	N/A	N/A			0.448309	0.125642	5.09396	4.78595	4.82833	5.20588	4.88643	5.60396	5.51683	4.49773	4.56944	4.36941	4.55002	4.87857	4.78237	4.7874	4.1187	4.71327	5.02151	4.55847	4.62895
#N/A		AAEL003391		tankyrase	N/A	NAD+ ADP-ribosyltransferase activity;glycosyltransferase activity;protein binding;transferase activity			0.447605	0.465945	3.41964	4.59055	2.59316	4.28439	4.02478	3.96756	5.03245	4.22326	3.79406	4.2993	3.14672	3.31188	3.60185	3.67202	2.59866	4.2094	3.58191	4.2965	4.38223
#N/A		AAEL008247		DNA polymerase alpha catalytic subunit	nucleus	4 iron, 4 sulfur cluster binding;DNA binding;DNA-directed DNA polymerase activity;iron-sulfur cluster binding;metal ion binding;nucleic acid binding;nucleoside binding;nucleotide binding;nucleotidyltransferase activity;transferase activity			0.447343	0.153718	6.17242	6.67023	6.00019	6.22219	6.50722	6.36805	6.82894	5.99299	6.21117	6.65927	6.08968	5.96483	4.91805	5.81963	5.4292	5.7874	6.55457	6.15974	4.90346
#N/A		AAEL014896		unspecified product	integral component of membrane;membrane	protein binding	1.51194	0.661404	-0.596396	0.00173417	7.67177	7.29354	7.73134	7.07324	7.04316	7.53494	6.68988	6.84012	7.64706	7.7069	7.4746	7.67802	7.73444	8.07624	7.85378	7.94615	7.91265	8.26777	8.23927
#N/A		AAEL019708		unspecified product	integral component of membrane;membrane	protein binding			0.446926	0.116366	6.6283	7.80269	7.6964	7.26701	6.78663	6.65872	7.57868	7.28236	7.80823	7.33867	7.63123	7.10708	6.53371	6.74427	6.54674	6.98596	6.55457	6.362	6.80225
#N/A		AAEL002416		short-chain dehydrogenase	N/A	N/A			0.446922	0.189488	6.59536	7.18513	6.73777	6.84935	7.25124	7.34135	6.88314	7.23629	6.40849	5.83161	6.18906	6.82391	7.19893	7.27904	7.10561	5.50984	6.177	5.67106	6.33073
#N/A		AAEL005127		ribonuclease UK114, putative	N/A	N/A	1.5114	0.661637	-0.595889	0.0175715	7.36474	6.84485	7.33672	6.49414	7.2609	6.6448	6.83994	6.98089	7.53634	8.11161	7.24446	7.60456	7.81778	8.23962	8.11694	7.31855	7.38292	7.09835	6.8837
#N/A		AAEL017335	GPRGHP2	GPCR Growth Hormone Releasing Hormone Family	integral component of membrane	G protein-coupled receptor activity;neuromedin U receptor activity			0.446706	0.131346	4.37518	5.40732	4.66442	5.48064	5.35161	5.38695	5.10722	5.10157	4.68468	4.78309	5.09211	4.3885	4.52333	4.69299	4.55728	4.71327	4.31826	4.55847	5.3784
#N/A		AAEL019496		unspecified product	N/A	N/A	1.51024	0.662146	-0.594778	4.91245e-05	8.51508	8.36952	8.27679	9.11816	8.50018	8.75788	8.57013	8.62363	8.66453	9.03796	9.13318	8.87644	9.0213	9.12321	9.04322	9.40868	9.17535	9.37985	9.70566
#N/A		AAEL013206		fgf receptor activating protein	Golgi membrane;integral component of membrane;membrane	N/A			0.446088	0.304779	5.14038	5.94623	4.97551	6.24077	5.48941	6.51305	6.60211	5.10157	5.11278	5.1842	5.35434	5.96483	5.04207	6.02735	4.73497	4.81586	4.61507	5.21946	6.13172
#N/A		AAEL014183		unspecified product	GPI-anchor transamidase complex;integral component of membrane;membrane	N/A			0.44589	0.104259	5.66975	5.65253	5.0659	5.08766	5.48941	5.1314	5.81333	6.058	6.09096	4.83358	5.31967	5.27562	5.32853	5.28487	5.65214	4.41948	5.11932	5.10111	5.42268
#N/A		AAEL002254		unspecified product	N/A	serine-type endopeptidase activity			0.445788	0.205442	7.89124	7.53692	7.87578	8.1434	7.28948	7.45741	7.18018	7.28236	7.53634	7.21082	7.40189	7.26641	7.45838	7.22945	7.49923	5.6827	5.37832	7.46871	7.62329
#N/A		AAEL005049		heterogeneous nuclear ribonucleoprotein	N/A	RNA binding;mRNA binding;nucleic acid binding			0.445023	0.2807	5.60502	5.81805	5.0659	5.88679	6.68987	6.351	6.85086	5.69898	6.33982	6.36534	6.04793	5.73171	4.78237	4.59197	5.4292	6.14357	6.30723	5.6431	4.90346
#N/A		AAEL002739		unspecified product	nucleus	nucleic acid binding;zinc ion binding			0.444128	0.0624265	6.05616	5.98654	5.66636	5.6006	5.86355	6.04664	6.09635	6.34524	6.13216	5.64632	5.38819	5.9049	5.1924	6.10273	5.68136	5.76193	5.37832	5.61458	4.46924
#N/A		AAEL002281		unspecified product	nucleus	zinc ion binding			0.443816	0.131426	5.63775	5.88356	5.48167	5.4167	6.03091	5.57489	5.81333	5.64358	5.59759	5.25999	5.81888	5.53485	4.40512	4.53867	4.67813	5.54013	5.87487	5.49451	4.83957
#N/A		AAEL008227		short-chain dehydrogenase	integral component of membrane;membrane	N/A	1.50926	0.662578	-0.593837	0.021602	6.38012	5.21713	5.19168	5.62909	5.19925	5.04923	5.59686	5.36401	5.62671	6.23993	6.13026	6.00345	6.07299	5.70336	6.73961	6.23898	5.41731	5.8033	5.99177
#N/A		AAEL000996		unspecified product	N/A	N/A	1.50884	0.662761	-0.59344	0.0187275	4.12115	5.34667	4.87908	5.51158	5.58476	5.31843	5.31078	5.0169	5.53754	6.08184	5.60523	5.73171	5.42281	6.02735	5.70999	5.97645	5.75825	6.13986	4.96464
#N/A		AAEL006538		peroxisomal membrane protein 2, pxmp2	integral component of membrane;membrane	N/A	1.50248	0.665565	-0.587349	0.00013282	8.60885	8.63028	8.51603	9.12818	9.42936	8.98483	8.37588	8.58003	8.86415	9.33596	9.39908	9.19278	9.28875	9.44805	9.68617	9.5879	9.20629	9.48205	9.39993
#N/A		AAEL021532		Putative rhythmically [Source:UniProtKB/TrEMBL;Acc:A0A0P6ITL0]	N/A	hydrolase activity			0.442101	0.108594	7.02456	6.63262	7.08981	6.66899	6.82619	7.14762	7.07233	7.02491	6.68251	6.14317	6.29992	6.73491	6.65522	7.49028	6.75343	6.10357	6.08315	6.13986	5.5479
#N/A		AAEL027646		unspecified product	N/A	N/A			0.441869	0.58999	2.87782	4.2366	3.71741	3.55375	3.34179	3.67052	4.16419	4.06357	2.79939	2	3.14672	4.20186	3.89288	4.02192	3.61223	2.31226	2.89097	2.31561	3.70875
#N/A		AAEL023750		unspecified product	integral component of membrane;membrane	N/A			0.44182	0.255666	4.4508	4.64194	4.87908	5.16754	4.72837	4.66379	3.45474	5.21993	4.79139	4.2993	4.7714	4.65425	4.46544	3.45906	4.73497	4.13197	3.71302	4.36659	4.5513
#N/A		AAEL000788		matrix metalloproteinase	extracellular matrix	hydrolase activity;metal ion binding;metalloendopeptidase activity;metallopeptidase activity;peptidase activity;zinc ion binding			0.441385	0.238427	4.99639	5.11172	5.23128	5.9102	5.645	6.0253	5.51683	5.36401	5.15336	5.14476	4.13734	4.32893	5.45292	4.48333	4.78964	5.04433	4.74333	5.87718	5.80368
#N/A		AAEL028635		unspecified product	integral component of membrane;membrane	heme binding;iron ion binding;metal ion binding;monooxygenase activity;oxidoreductase activity;oxidoreductase activity, acting on paired donors, with incorporation or reduction of molecular oxygen			0.441331	0.304779	4.52266	5.54866	4.54379	5.38363	5.38732	5.95934	6.0402	5.21993	4.56944	4.97523	4.48892	3.42999	5.11919	5.25214	5.1654	5.41497	4.68063	4.61715	5.50735
#N/A		AAEL004698		DNA primase large subunit	N/A	4 iron, 4 sulfur cluster binding;DNA binding;DNA primase activity;DNA-directed 5'-3' RNA polymerase activity;iron-sulfur cluster binding;metal ion binding;nucleotidyltransferase activity;transferase activity			0.441315	0.111575	4.89173	5.11172	4.82833	4.6607	4.783	5.28292	4.82655	5.10157	4.79139	4.36941	5.05044	4.44571	4.57899	3.85756	4.49283	4.91163	4.80342	4.2965	4.46924
#N/A		AAEL006844	GPRTYR	GPCR Octopamine/Tyramine Family	integral component of membrane;membrane	G protein-coupled receptor activity;octopamine receptor activity			0.441069	0.404198	4.71896	4.16815	4.10619	5.046	4.41905	4.82063	4.47776	4.92695	4.23323	4.67649	4.05543	3.42999	3.80224	3.33949	2.33016	4.6591	5.07125	4.43342	4.70263
#N/A		AAEL007423		unspecified product	integral component of membrane;membrane	N/A			0.440933	0.129933	5.42921	4.998	5.30736	5.20588	5.1585	4.77022	4.63767	5.39788	5.19283	4.50019	3.96859	4.95937	4.46544	4.99949	5.39435	4.3528	4.68063	4.67353	5.07972
#N/A		AAEL020793		unspecified product	mediator complex	transcription coregulator activity			0.440707	0.632714	6.03174	3.33847	4.82833	3.29387	4.34835	2.31335	3.56497	3.56416	3.79406	3.44146	3.29685	3.98743	5.45292	3.20912	3.61223	3.55249	3.27741	3.15232	4.46924
#N/A		AAEL024527		unspecified product	N/A	N/A			0.440033	0.28993	4.77888	4.69155	4.77574	5.68445	4.72837	4.2873	5.4321	4.61759	4.89074	4.73078	4.96329	4.70199	4.57899	5.0763	3.0205	4.60283	3.58191	4.83056	4.38223
#N/A		AAEL012206		microtubule-associated protein tau	N/A	microtubule binding;tubulin binding			0.439615	0.0723987	5.7317	5.37731	5.57697	6.41453	5.96155	6.12896	5.72111	5.87768	5.73763	5.14476	5.74242	5.03588	5.36065	5.28487	5.79263	5.736	4.80342	5.52548	5.83678
#N/A		AAEL012711	CLIPC12	Clip-Domain Serine Protease family C.	N/A	serine-type endopeptidase activity			0.438892	0.490047	4.83641	4.09628	4.10619	3.42965	4.41905	5.1314	4.09239	3.67883	3.79406	3.44146	3.96859	3.90823	3.49015	4.02192	5.12345	3.96342	2	3.3029	4.28963
#N/A		AAEL004645		unspecified product	N/A	N/A			0.438443	0.377065	4.29537	4.30196	4.10619	3.42965	4.11273	4.05438	4.63767	2.98442	3.79406	4.14793	4.05543	3.90823	2.92948	3.20912	3.72875	3.29274	4.23343	3.78468	3.38987
#N/A		AAEL004171		unspecified product	mismatch repair complex	ATP hydrolysis activity			0.438432	0.346895	4.77888	3.67086	4.82833	4.54584	4.98293	4.35727	4.09239	4.06357	4.62821	4.73078	4.21484	3.82444	3.23688	3.85756	4.03064	4.91163	4.54639	3.8836	2.9799
#N/A		AAEL005958		oxidoreductase	N/A	oxidoreductase activity			0.438034	0.104448	6.47373	6.76598	6.06737	5.6006	6.53931	6.12896	5.96177	6.53986	6.58204	5.332	6.58904	6.2482	5.74825	5.49532	5.35862	5.93146	5.95654	5.82835	6.23466
#N/A		AAEL007902		unspecified product	membrane	growth factor activity	1.50228	0.665656	-0.587152	0.00363991	5.57153	6.13739	6.11048	6.6552	6.18086	6.49764	6.34834	6.16023	6.75023	6.75406	6.71443	6.61533	7.42079	7.21253	6.53078	6.55299	7.01475	6.75068	6.83538
#N/A		AAEL004798		Mucin-like peritrophin [Source:UniProtKB/TrEMBL;Acc:Q9GPU9]	extracellular region	chitin binding			0.437524	0.154961	12.5663	11.8067	12.8867	11.4775	11.7058	12.016	12.2459	11.9641	12.1859	11.7879	11.6593	11.7412	12.4284	11.8503	11.9427	12.1251	11.2851	10.9448	10.4832
#N/A		AAEL026218		unspecified product	integral component of membrane;membrane	N/A			0.437426	0.145934	6.03174	5.62726	5.77754	6.0432	6.03091	6.49764	5.87882	5.55628	5.62671	5.7551	5.09211	6.00345	4.52333	4.91835	5.08024	5.7874	6.1541	5.52548	5.58733
#N/A		AAEL004291		translin	N/A	RNA binding;sequence-specific DNA binding;single-stranded DNA binding			0.437253	0.304977	6.3409	5.72581	6.327	5.08766	6.52335	6.81609	6.09635	4.78055	5.47487	5.332	5.8915	6.1824	5.79601	6.04657	4.73497	4.71327	6.00852	4.83056	5.83678
#N/A		AAEL024051		unspecified product	N/A	N/A			0.436424	0.708858	4.5911	4.998	4.47946	4.7671	4.67158	5.0909	4.7816	4.72825	5.44249	2	2	4.60487	4.91805	2	5.49649	4.48322	5.02151	4.7801	5.02333
#N/A		AAEL023649		unspecified product	N/A	N/A			0.436229	0.355727	3.81262	4.83092	3.60131	4.0516	4.41905	3.96756	4.53306	3.56416	4.79139	4.56138	3.67147	3.82444	3.89288	3.85756	3.83655	3.96342	2.65041	4.43342	3.70875
#N/A		AAEL004739		acyl-coa dehydrogenase	N/A	acyl-CoA dehydrogenase activity;flavin adenine dinucleotide binding;oxidoreductase activity;oxidoreductase activity, acting on the CH-CH group of donors			0.435899	0.235898	7.77835	7.85806	7.49964	8.07255	6.92667	9.16634	8.1776	7.64877	7.18154	7.10176	7.17828	7.52716	7.61303	7.70506	8.05132	6.99692	8.27293	7.00255	7.17008
#N/A		AAEL003907		ubiquitination factor E4a	ubiquitin ligase complex	ubiquitin-protein transferase activity;ubiquitin-ubiquitin ligase activity			0.435843	0.136367	6.19459	6.52724	6.17283	6.08494	6.11849	5.63246	6.28533	6.62814	6.17221	5.70173	6.0266	6.76893	5.62145	5.52303	5.56078	6.20157	5.45526	4.97217	5.46563
#N/A		AAEL000337		unspecified product	N/A	DNA binding;nucleic acid binding			0.435419	0.333764	4.29537	4.59055	4.26726	4.21089	4.274	5.00631	4.42027	5.14212	4.62821	3.88616	4.60863	4.20186	4.73415	4.16947	4.1187	2.31226	4.91658	4.14521	3.84514
#N/A		AAEL019631		unspecified product	N/A	ATP binding;G protein-coupled receptor kinase activity;protein kinase activity;protein serine/threonine kinase activity			0.435397	0.138447	5.57153	5.88356	5.90545	6.16496	6.66099	5.76709	6.21943	6.31009	5.86527	6.12301	6.13026	5.39661	5.26207	4.99949	5.49649	5.93146	4.74333	6.15974	5.69956
#N/A		AAEL010067		unspecified product	integral component of membrane;membrane	N/A			0.435086	0.265925	6.12704	4.69155	5.77754	5.20588	5.5219	5.00631	4.01681	5.87768	5.44249	4.78309	5.00752	4.32893	5.51131	5.21864	4.73497	4.71327	4.68063	5.18108	5.58733
#N/A		AAEL019764		unspecified product	N/A	nucleic acid binding			0.434993	0.157671	5.53724	5.60153	4.72115	5.62909	5.11657	5.74115	5.57068	5.55628	5.65525	5.5887	5.13262	4.65425	4.68426	4.74097	4.67813	4.41948	5.66415	5.6985	5.07972
#N/A		AAEL000786		Laminin IV type A domain-containing protein [Source:UniProtKB/TrEMBL;Acc:A0A1S4EWU9]	N/A	N/A	1.50182	0.665857	-0.586716	0.0240174	8.64954	7.94758	8.66083	7.30282	7.7939	8.44893	7.95781	8.14902	8.07966	8.1815	8.28941	8.76285	9.33192	9.42987	9.04322	8.26453	8.58257	8.36514	8.53486
#N/A		AAEL023511		unspecified product	integral component of membrane;membrane;mitochondrial inner membrane;obsolete cell	copper ion binding;metal ion binding	1.49877	0.667216	-0.583774	0.00371774	6.70752	6.9403	7.04607	5.4167	6.71818	6.51305	6.53598	6.86456	6.73694	7.33867	7.40189	7.40987	7.35854	7.49728	6.89731	6.90682	7.113	7.01352	7.22111
#N/A		AAEL001655		structural maintenance of chromosomes 4 smc4	chromosome;nucleus	ATP binding;protein binding			0.433557	0.141436	6.30059	6.24101	6.25197	6.02186	6.22099	6.57309	6.43798	6.12021	6.53674	6.18265	6.04793	5.50824	4.13494	5.6541	5.89593	6.32846	6.10719	6.42904	5.69956
#N/A		AAEL009323		carbonic anhydrase precursor	N/A	carbonate dehydratase activity;metal ion binding;zinc ion binding			0.433508	0.248311	4.21088	4.30196	4.01837	4.48478	4.93549	4.60748	5.10722	5.18155	4.62821	3.68088	3.77745	4.55374	4.57899	4.53867	4.67813	4.60283	3.71302	3.78468	4.5513
#N/A		AAEL003070		unspecified product	N/A	protein binding			0.433407	0.221642	4.65645	5.46553	5.0659	4.6607	5.55367	4.82063	5.87882	5.18155	4.73902	4.67649	4.66495	5.58664	5.22765	4.53867	4.84232	4.60283	4.39838	4.14521	4.70263
#N/A		AAEL021611		Putative cdc42 rho gtpase-activating protein [Source:UniProtKB/TrEMBL;Acc:A0A0P6JSQ8]	N/A	N/A			0.432996	0.211336	4.83641	4.4244	4.9281	4.71488	5.27744	5.38695	4.63767	4.72825	5.37546	5.14476	4.35838	4.60487	4.27635	4.09758	4.42537	5.08599	4.04715	4.06317	5.1863
#N/A		AAEL010401	disp	protein dispatched (segment polarity protein)	integral component of membrane;membrane	N/A			0.432916	0.0658494	5.81991	5.77267	5.19168	6.10536	5.48941	5.91362	5.85732	6.19918	6.11171	6.01778	5.28415	5.48114	5.45292	4.7874	5.20617	5.50984	5.5283	5.49451	5.58733
#N/A		AAEL025137		unspecified product	N/A	N/A			0.432751	0.298881	4.29537	5.14772	3.92486	5.34979	4.02478	4.35727	4.82655	4.72825	4.50818	4.73078	4.2884	3.90823	4.05868	4.36585	3.19269	4.86454	3.94414	4.4973	4.46924
#N/A		AAEL003140		retinoblastoma binding protein	Set1C/COMPASS complex	protein binding			0.432532	0.28936	4.37518	5.0748	4.60536	4.7671	4.61247	5.3531	5.4609	4.83102	3.31077	3.78717	4.21484	4.65425	4.96059	4.16947	4.49283	4.41948	4.97	4.22284	4.28963
#N/A		AAEL000724		unspecified product	cytoplasm;nucleus	N/A	1.49727	0.667882	-0.582336	0.00127695	4.71896	5.43672	5.41445	5.44902	5.35161	5.51492	5.67268	5.58597	5.26868	6.10257	5.93795	5.86351	5.86481	5.60309	5.65214	6.16316	5.95654	6.21777	5.96208
#N/A		AAEL006262		mitochondrial carrier protein	integral component of membrane;membrane	N/A			0.43219	0.473432	4.12115	4.36448	4.10619	3.42965	4.48644	4.13627	3.85265	4.61759	2.57877	3.30499	4.05543	4.26679	4.52333	3.20912	3.72875	2.78657	4.14329	2.98416	3.38987
#N/A		AAEL014437		CHK domain-containing protein [Source:UniProtKB/TrEMBL;Acc:A0A1S4G1W8]	N/A	N/A			0.432126	0.245393	4.37518	3.85633	4.18897	4.42103	4.55083	4.21376	3.93706	4.97263	4.30703	3.88616	3.67147	3.64065	3.97816	3.85756	4.20169	4.48322	3.58191	4.06317	4.46924
#N/A		AAEL001071	GSTD5	glutathione S-transferase (GSTD5)	N/A	protein binding			0.43174	0.421621	3.69314	3.20816	3.71741	3.87252	3.83097	4.05438	4.16419	3.78505	3.31077	3.30499	2.97913	3.53917	3.89288	3.76777	3.72875	3.14292	4.14329	3.15232	2
#N/A		AAEL001928	Act1	Actin-1 [Source:UniProtKB/Swiss-Prot;Acc:P49128]	cytoplasm;cytoskeleton	ATP binding;nucleotide binding			0.431197	0.183059	8.62118	8.30722	8.27206	9.09537	8.81729	8.08134	8.88105	9.16856	8.35662	8.03817	7.39358	8.60857	8.81075	7.24617	8.46651	7.41975	8.22429	8.05608	9.01872
#N/A		AAEL019508		unspecified product	integral component of membrane;membrane	ion channel activity			0.430905	0.556961	3.08188	3.45798	2.59316	3.66801	3.72333	3.43196	4.2326	4.29692	3.31077	4.14793	3.43282	3.31188	2.74712	2.52338	2.33016	2.78657	3.58191	3.3029	4.19068
#N/A		AAEL020535		unspecified product	N/A	N/A			0.430719	0.44496	4.65645	3.76657	4.82833	5.0031	4.19562	5.38695	4.16419	4.55891	4.44419	4.73078	4.60863	4.3885	4.68426	4.59197	3.48547	2	3.43768	4.61715	4.38223
#N/A		AAEL015059		unspecified product	N/A	metal ion binding			0.430585	0.200697	5.76171	5.77267	6.41561	4.95889	5.93766	6.16842	5.27879	5.43098	5.71069	5.22259	5.4536	5.27562	6.13	5.751	5.20617	4.95723	5.69621	4.43342	4.90346
#N/A		AAEL019501		unspecified product	N/A	metalloendopeptidase activity;metallopeptidase activity;zinc ion binding			0.430576	0.235353	5.50212	5.25062	5.30736	5.57153	5.07339	4.82063	5.24607	5.49499	5.30516	4.78309	5.35434	4.7482	4.68426	3.56947	4.1187	4.60283	5.02151	5.49451	5.73511
#N/A		AAEL026800		unspecified product	N/A	N/A			0.429876	0.44496	4.02545	4.36448	2.59316	3.96484	3.83097	3.55617	4.01681	3.88399	3.57256	2.9859	3.55707	3.64065	4.13494	3.45906	3.19269	3.29274	2.89097	4.2965	2.9799
#N/A		AAEL008724		unspecified product	Ctf18 RFC-like complex	N/A			0.429507	0.387708	4.37518	5.74943	4.87908	4.42103	5.61519	5.0909	5.51683	4.87978	4.07322	5.1842	4.21484	5.33738	4.87423	4.64336	5.529	3.87114	3.71302	3.8836	4.28963
#N/A		AAEL006691		fibrinogen and fibronectin	N/A	N/A			0.428916	0.244758	5.22897	4.91688	4.54379	5.16754	5.67419	6.0253	6.30134	5.05986	6.28608	5.10421	5.35434	4.79298	5.11919	4.91835	5.08024	5.34807	4.97	5.14165	5.93176
78	-	AAEL003063		Semaphorin [Source:UniProtKB/TrEMBL;Acc:A0A1S4F3R5]	integral component of membrane;membrane	protein binding;semaphorin receptor binding			0.428786	0.151844	6.9742	5.67737	6.53118	7.3803	6.83914	6.87691	7.11825	6.52461	7.11117	6.8795	5.93795	6.59018	6.41638	5.81963	6.248	6.3796	5.72756	6.85188	6.93045
#N/A		AAEL022189		unspecified product	membrane	oxidoreductase activity			0.428701	0.257869	4.5911	4.64194	4.26726	4.48478	4.34835	4.54888	3.56497	4.78055	3.79406	4.2993	4.2884	3.90823	4.27635	3.45906	3.72875	3.77254	3.8332	4.06317	4.5513
#N/A		AAEL000898		unspecified product	N/A	hydrolase activity	1.4965	0.668227	-0.581591	0.0116651	5.31243	4.83092	5.10905	5.12815	5.645	5.63246	5.81333	4.92695	5.73763	5.83161	6.16972	6.26419	5.67352	5.70336	5.49649	5.76193	6.36819	6.01449	5.69956
#N/A		AAEL004779		cyclophilin-10	N/A	isomerase activity;peptidyl-prolyl cis-trans isomerase activity			0.428478	0.082907	5.18536	5.11172	4.97551	4.71488	4.88643	4.82063	4.95358	4.83102	4.93797	4.62008	4.35838	4.60487	4.78237	4.48333	4.35459	4.48322	4.68063	4.92649	4.28963
#N/A		AAEL003184		mfs transporter	integral component of membrane	transmembrane transporter activity			0.427904	0.0802102	6.25912	6.81158	5.97708	6.41453	5.98504	5.91362	6.31718	7.08853	6.45793	5.88045	5.54648	6.13101	6.60248	6.02735	6.01544	5.76193	5.81774	5.92442	6.07736
#N/A		AAEL006486		unspecified product	integral component of membrane;membrane	N/A			0.427848	0.124148	6.23793	6.22425	6.44958	5.48064	5.83797	5.71474	6.1326	5.69898	6.17221	5.332	5.79384	5.88435	5.99328	6.19174	4.67813	5.62735	5.69621	5.4305	4.90346
#N/A		AAEL006298		unspecified product	nucleus	N/A			0.42775	0.252383	4.21088	3.94082	5.02141	4.86618	4.55083	5.45235	5.03245	4.72825	5.11278	3.78717	4.82182	4.44571	4.68426	4.74097	4.49283	3.87114	4.97	4.4973	3.84514
#N/A		AAEL000073	OBP4	odorant binding protein OBP4	N/A	odorant binding			0.427744	0.572557	5.22897	5.84022	5.60739	4.35432	4.02478	4.48779	4.63767	5.43098	4.9837	4.2993	2	4.87857	2.74712	4.69299	5.96882	4.48322	4.14329	4.61715	5.58733
#N/A		AAEL012267		macroglobulin/complement	extracellular region;extracellular space	endopeptidase inhibitor activity;protein binding			0.427621	0.0560488	6.6445	5.98654	6.21294	6.08494	6.18086	5.74115	6.4808	5.72591	6.17221	5.97344	5.63373	6.11346	5.29568	5.3482	6.12581	5.70959	5.41731	5.92442	5.80368
#N/A		AAEL002120		zinc finger protein	nucleus	nucleic acid binding;zinc ion binding	1.4918	0.670332	-0.577052	0.0157342	5.046	4.83092	5.57697	5.48064	5.38732	5.84221	4.87015	5.49499	5.40936	5.4977	5.79384	5.73171	6.22029	5.94782	6.49832	5.50984	6.08315	5.58548	5.66311
#N/A		AAEL013989		protein translocation complex beta subunit, putative	Sec61 translocon complex;endoplasmic reticulum;integral component of membrane;membrane	N/A			0.426844	0.255899	7.58212	8.69253	8.09017	6.82492	7.80714	7.34135	7.87997	7.93497	7.40805	6.71419	7.28096	8.22321	8.10999	7.57874	6.75343	6.52297	7.27033	6.58417	7.70623
#N/A		AAEL009836		unspecified product	N/A	N/A			0.426809	0.486845	5.14038	2.90582	4.26726	4.81749	5.645	4.21376	4.47776	5.52596	4.79139	4.14793	3.77745	4.0625	3.70552	5.11322	5.1654	4.2094	3.09709	4.61715	5.23678
#N/A		AAEL012547		lkb1 interacting protein	N/A	protein binding			0.426523	0.0717547	6.21642	6.51351	6.06737	5.73776	6.18086	6.63074	5.90001	6.68413	6.52132	6.202	6.22696	5.56098	5.56743	5.52303	6.43112	5.99843	5.56348	5.92442	5.69956
#N/A		AAEL006886		unspecified product	nucleus	N/A			0.426395	0.221151	5.09396	5.11172	4.77574	5.51158	5.315	5.48398	4.36038	4.97263	4.23323	4.14793	5.21037	4.0625	4.40512	5.11322	4.89315	4.3528	4.86111	4.55847	4.70263
#N/A		AAEL009120	CYP6S3	cytochrome P450	N/A	heme binding;iron ion binding;metal ion binding;monooxygenase activity;oxidoreductase activity;oxidoreductase activity, acting on paired donors, with incorporation or reduction of molecular oxygen			0.425781	0.279224	3.69314	3.67086	3.92486	4.28439	4.274	4.21376	3.93706	4.06357	4.15544	4.06584	3.87618	3.64065	3.80224	3.45906	3.61223	3.14292	3.71302	4.06317	3.70875
#N/A		AAEL006870		sorting nexin	N/A	phosphatidylinositol binding			0.425731	0.146453	5.22897	4.73952	4.72115	4.91328	4.274	5.00631	4.7352	5.05986	4.93797	4.97523	3.96859	4.65425	4.63259	4.42579	4.49283	4.3528	4.86111	3.8836	4.46924
110	Insufficient genetic data for FlyBase to solicit a summary. [Date last reviewed: 2016-06-30]	AAEL026903		unspecified product	N/A	N/A			0.425219	0.298999	4.77888	4.69155	4.10619	5.12815	6.00816	5.1314	5.51683	5.0169	5.11278	4.67649	5.51618	4.13386	4.27635	4.02192	4.35459	5.16585	4.74333	4.92649	5.1863
#N/A		AAEL013399		unspecified product	N/A	nucleic acid binding			0.42467	0.410211	2.64006	4.998	3.92486	4.95889	3.72333	4.60748	5.07032	4.83102	4.30703	4.06584	3.43282	4.87857	4.13494	3.67202	4.03064	4.05016	4.14329	4.14521	4.62895
#N/A		AAEL019711		unspecified product	N/A	calcium ion binding;phosphatidylinositol phospholipase C activity;phosphoric diester hydrolase activity			0.424655	0.131212	7.38416	7.98288	7.38141	8.32854	7.5558	8.60808	7.85307	7.72415	7.68215	7.91464	7.72693	7.50041	6.58898	6.70852	7.20952	7.75926	7.93968	7.33525	7.43076
#N/A		AAEL014361		amidase	N/A	N/A			0.424393	0.356497	4.65645	4.30196	4.01837	3.55375	4.274	4.60748	4.2979	4.06357	3.57256	3.56613	3.43282	3.64065	4.73415	4.02192	3.3465	3.55249	3.71302	3.56381	4.46924
#N/A		AAEL010808		unspecified product	N/A	protein binding			0.42428	0.430533	3.26063	4.48194	3.71741	2.97665	4.274	3.67052	4.7352	4.72825	3.57256	3.88616	4.35838	3.31188	3.36906	3.33949	3.72875	4.05016	3.94414	3.67846	3.5581
#N/A		AAEL019856		unspecified product	N/A	N/A			0.424202	0.307196	5.92971	5.79554	4.9281	7.02044	5.83797	6.6997	5.51683	6.41307	5.98253	5.29644	5.05044	5.50824	6.35393	6.6964	5.70999	5.34807	5.59783	5.0594	5.7698
#N/A		AAEL010471	ChAT	choline O-acetyltransferase	N/A	acyltransferase activity;transferase activity	1.4917	0.670374	-0.576961	0.0341758	4.5911	4.91688	4.72115	5.8142	5.07339	5.00631	5.37272	4.92695	5.47487	6.202	5.51618	5.33738	5.42281	5.90634	5.28441	6.06243	5.37832	5.21946	5.99177
#N/A		AAEL019543		unspecified product	N/A	N/A	1.49096	0.670709	-0.576241	0.0255809	5.14038	5.21713	5.83007	6.46282	5.38732	5.48398	5.27879	5.82884	5.73763	6.22109	6.00494	5.73171	6.3698	6.40032	5.68136	6.66716	5.72756	6.23661	6.50559
#N/A		AAEL023393		unspecified product	N/A	phospholipid transporter activity			0.42305	0.221753	4.37518	5.57533	4.87908	5.44902	4.41905	5.63246	5.48914	5.25732	4.62821	4.36941	4.21484	4.7482	5.04207	5.3482	4.73497	4.3528	5.07125	4.7278	4.90346
#N/A		AAEL025460		unspecified product	integral component of membrane	ATP binding;ATP hydrolysis activity;ATPase-coupled transmembrane transporter activity			0.422963	0.194653	5.60502	5.46553	5.44845	5.97823	6.78663	6.20683	5.37272	5.69898	5.93676	5.83161	5.8435	5.24371	4.20738	5.31688	5.62233	5.65529	5.5283	5.6431	5.66311
#N/A		AAEL021308		unspecified product	nucleus	DNA-binding transcription factor activity;nucleic acid binding;zinc ion binding			0.422661	0.273962	5.57153	5.67737	5.15096	4.91328	5.42216	5.00631	4.63767	6.01499	5.65525	5.3667	5.09211	5.30683	5.86481	4.69299	5.12345	4.28288	5.07125	4.14521	4.19068
#N/A		AAEL003428		unspecified product	N/A	protein binding	1.48926	0.671474	-0.574596	0.0207025	8.30699	7.35642	8.39919	7.42161	8.27569	8.1371	6.78406	7.73081	8.52845	8.32515	8.28941	8.77127	8.61828	8.83072	8.85093	8.45142	8.20771	8.32609	8.60858
#N/A		AAEL005763		lysosomal alpha-mannosidase (mannosidase alpha class 2b member 1)	N/A	alpha-mannosidase activity;carbohydrate binding;catalytic activity;hydrolase activity;hydrolase activity, acting on glycosyl bonds;metal ion binding	1.48837	0.671877	-0.573731	0.00348861	6.6445	6.47152	7.06811	6.52479	6.58615	5.89021	6.4524	6.69779	6.99316	7.04932	6.86628	6.62775	7.34254	7.66831	7.37957	7.0186	7.3226	6.99151	7.25824
#N/A		AAEL007484		protein transport protein sec23	COPII vesicle coat;ER to Golgi transport vesicle membrane;Golgi membrane;cytoplasm;cytoplasmic vesicle;endoplasmic reticulum;endoplasmic reticulum membrane;membrane	metal ion binding;zinc ion binding	1.48662	0.672666	-0.572037	0.00062393	7.65587	6.6578	7.62386	6.90866	7.20197	7.04535	6.9858	6.84012	6.86463	7.56471	7.65922	7.38083	7.58612	7.97956	7.81477	7.83451	7.55884	7.65527	7.68821
#N/A		AAEL000315		pigeon protein (linotte protein)	integral component of membrane;membrane	N/A			0.422021	0.266918	4.12115	4.30196	4.26726	4.42103	4.61247	4.96209	4.36038	4.87978	3.89324	4.50019	3.96859	4.32893	3.89288	3.33949	4.55728	3.55249	4.54639	4.14521	3.96974
#N/A		AAEL006073		ubiquitin-conjugating enzyme E2-230k	N/A	N/A			0.421571	0.0800618	6.30059	6.3987	5.57697	5.93324	6.60143	6.2626	6.21943	6.64234	6.15232	6.18265	6.2639	5.73171	5.1924	5.62882	5.35862	6.04141	5.90261	6.23661	5.73511
#N/A		AAEL005019		lactosylceramide 4-alpha-galactosyltransferase (alpha- 1,4-galactosyltransferase)	integral component of membrane;membrane	N/A			0.421264	0.238618	4.99639	4.16815	4.82833	4.13344	4.41905	5.1708	4.87015	3.88399	4.62821	4.62008	4.42513	4.44571	4.05868	4.42579	4.42537	3.55249	4.04715	4.36659	4.08444
#N/A		AAEL002504		ATP synthase delta chain, mitochondrial	proton-transporting ATP synthase complex, catalytic core F(1)	proton-transporting ATP synthase activity, rotational mechanism			0.42119	0.518895	4.65645	4.16815	4.01837	4.0516	4.34835	5.00631	4.16419	5.25732	4.30703	4.06584	3.29685	4.50074	5.32853	4.09758	3.93686	2.56882	4.97	2.57442	3.84514
#N/A		AAEL011641		transferrin	extracellular space;integral component of membrane;membrane	N/A			0.421029	0.374911	4.99639	4.2366	4.34152	4.28439	4.72837	5.00631	5.10722	4.97263	4.15544	3.97879	3.67147	4.3885	4.46544	2.90662	4.1187	4.81586	5.29705	3.78468	4.77272
#N/A		AAEL003008		unspecified product	nucleus	DNA binding;nucleic acid binding;zinc ion binding			0.420978	0.162537	7.33511	7.24451	7.00096	7.55382	7.66165	7.83998	7.24785	6.65641	7.43299	7.21082	7.11903	6.91788	5.32853	6.50128	6.83368	7.36158	6.9364	7.53107	6.89945
#N/A		AAEL005281		unspecified product	integral component of membrane;integral component of nuclear inner membrane;membrane	N/A			0.419165	0.226561	6.25912	6.42827	5.97708	5.76369	6.11849	6.49764	6.64038	6.29219	6.58204	6.25852	6.85421	6.16548	4.63259	5.0384	5.28441	5.95413	6.10719	5.97016	5.62572
#N/A		AAEL026799		unspecified product	N/A	N/A	1.48629	0.672818	-0.571713	0.000944926	6.78261	6.7189	6.63817	6.34751	6.7732	6.28072	6.67766	6.78998	6.40849	6.85527	6.66004	7.16785	7.5656	7.42569	7.44916	6.78566	7.24887	6.87611	7.31807
#N/A		AAEL001734		bric-a-brac	nucleus	DNA binding;protein binding			0.418267	0.0847155	6.9996	7.42403	7.17351	8.27545	7.87787	7.51211	7.336	7.68352	7.65415	7.16226	7.18792	6.73491	6.81443	6.54247	7.53967	7.3868	7.34299	7.07761	7.70623
#N/A		AAEL012249		unspecified product	integral component of membrane;membrane	N/A			0.418171	0.320064	3.92296	5.03691	4.01837	4.42103	3.34179	3.77648	4.63767	4.55891	4.62821	4.14793	4.2884	3.73547	3.49015	4.09758	3.83655	4.13197	3.71302	4.14521	4.46924
#N/A		AAEL018340		unspecified product	integral component of membrane;membrane	N/A			0.417893	0.211629	6.23793	5.81805	5.69497	5.73776	5.645	6.10881	5.07032	6.01499	5.73763	4.88236	4.35838	5.24371	5.81931	5.46707	6.248	5.4473	4.86111	5.10111	5.93176
#N/A		AAEL000290		unspecified product	N/A	N/A			0.417793	0.0856913	5.31243	5.28335	5.23128	6.00021	4.83564	5.74115	5.37272	5.58597	5.68324	5.06248	4.7714	4.79298	5.08114	5.37885	5.12345	4.91163	5.41731	5.18108	5.28554
#N/A		AAEL015019		unspecified product	N/A	protein binding			0.417748	0.281693	4.52266	4.64194	4.87908	5.4167	4.274	4.21376	4.91247	5.36401	4.44419	4.2993	4.66495	4.3885	3.80224	4.36585	4.03064	4.71327	3.71302	4.7278	5.23678
#N/A		AAEL015007		Proteasome subunit alpha type [Source:UniProtKB/TrEMBL;Acc:Q16EV7]	cytoplasm;nucleus;proteasome complex;proteasome core complex;proteasome core complex, alpha-subunit complex	endopeptidase activity;hydrolase activity;peptidase activity;threonine-type endopeptidase activity			0.416996	0.470067	5.39132	3.67086	5.26982	3.87252	4.11273	5.45235	5.10722	4.78055	4.9837	3.88616	4.35838	5.3673	5.48241	4.09758	4.28017	3.14292	4.86111	3.8836	4.08444
#N/A		AAEL017500		unspecified product	N/A	N/A			0.41688	0.469281	3.26063	5.0748	4.9281	4.95889	4.67158	4.48779	5.96177	4.49773	4.93797	4.88236	4.91765	4.65425	4.46544	4.30331	5.20617	3.42846	3.09709	3.67846	5.28554
#N/A		AAEL008624		ABC transporter	membrane	ATP binding;ATP hydrolysis activity			0.41667	0.0529675	7.87074	7.34871	7.93093	8.44931	8.35897	8.5495	7.49064	8.33101	7.76959	7.46414	7.49804	7.7134	7.89656	7.48324	8.00007	7.49898	7.56753	7.39516	7.9066
#N/A		AAEL005539		unspecified product	N/A	N/A			0.416508	0.370283	4.4508	4.16815	4.66442	4.0516	3.34179	4.66379	4.7352	4.22326	4.68468	4.67649	4.2884	3.04197	4.34217	3.85756	3.19269	4.48322	4.23343	4.14521	3.38987
#N/A		AAEL000840		skeletal muscle/kidney enriched inositol 5-phosphatase	N/A	N/A	1.48562	0.673121	-0.571062	0.0170617	7.66384	8.10692	8.33702	9.24094	8.75715	8.92561	8.93594	7.63464	8.64687	9.30722	8.87121	8.99377	8.88164	9.17652	8.85414	9.47093	9.32123	9.16558	9.15947
#N/A		AAEL024675		unspecified product	membrane	channel activity	1.48377	0.673957	-0.569272	0.00111956	7.99593	7.59674	7.96657	7.56123	7.82026	7.88805	7.72832	7.94072	7.60379	8.05423	8.64488	8.32962	8.87609	7.93385	8.59103	8.09128	7.89204	8.04544	8.71478
#N/A		AAEL010376		unspecified product	N/A	N/A			0.415969	0.0980471	5.22897	5.70179	5.5459	5.73776	5.42216	5.51492	5.87882	5.55628	6.23027	5.10421	5.42127	5.24371	5.51131	5.79712	5.49649	4.91163	5.07125	5.4305	4.46924
#N/A		AAEL001357		unspecified product	N/A	N/A			0.415868	0.373911	6.6283	6.64526	6.4327	5.4167	6.42371	6.73955	6.81785	6.27406	6.53674	6.43239	6.22696	6.29565	4.46544	5.11322	5.03569	6.39625	7.19381	6.49311	4.90346
#N/A		AAEL006014	HPX1	heme peroxidase	egg chorion	heme binding;peroxidase activity			0.415452	0.494617	3.26063	3.94082	3.18356	4.54584	4.274	3.96756	4.53306	3.15261	2.99071	3.15425	3.55707	4.0625	3.60185	3.67202	3.61223	2.97572	2.65041	3.67846	4.28963
#N/A		AAEL003213		unspecified product	N/A	guanine deaminase activity;hydrolase activity;hydrolase activity, acting on carbon-nitrogen (but not peptide) bonds;metal ion binding;zinc ion binding			0.414926	0.32691	4.5911	4.09628	3.82486	3.77388	4.61247	3.87518	4.63767	4.22326	3.44759	3.97879	4.21484	3.82444	3.80224	4.09758	4.20169	3.55249	3.58191	3.8836	2.9799
#N/A		AAEL005336		d-3-phosphoglycerate dehydrogenase	N/A	NAD binding;oxidoreductase activity;oxidoreductase activity, acting on the CH-OH group of donors, NAD or NADP as acceptor			0.414377	0.275763	8.02715	8.40341	8.44202	6.94311	7.80714	8.48844	8.71465	7.94646	7.9124	6.96124	6.57441	7.99311	8.53278	8.57685	7.45763	7.45197	8.043	7.30879	7.17008
#N/A		AAEL004479		organic cation transporter	integral component of membrane	transmembrane transporter activity			0.414304	0.166099	4.52266	4.64194	4.54379	5.046	5.27744	5.31843	4.47776	4.92695	5.11278	4.83358	4.7714	4.32893	4.46544	4.30331	4.67813	4.2094	4.04715	4.67353	5.02333
#N/A		AAEL000744		troponin C	N/A	calcium ion binding			0.414248	0.242884	8.15701	6.67023	7.57082	6.78749	6.9744	6.51305	6.50865	7.69038	6.8275	5.559	6.41933	6.67636	7.04932	7.33482	7.07291	6.9184	6.50114	6.71082	6.97574
#N/A		AAEL015061		chaperone binding protein	N/A	N/A			0.414226	0.196653	5.7911	6.00628	5.19168	5.24322	5.11657	5.79257	5.57068	6.12021	5.59759	4.78309	5.21037	5.8209	5.99328	5.57689	5.12345	4.6591	4.91658	4.7278	5.07972
#N/A		AAEL006750		unspecified product	N/A	N/A			0.413938	0.104985	6.75304	6.7189	5.95359	6.61303	6.52335	7.12774	6.83994	6.64234	6.53674	6.78003	6.43561	6.45739	5.39207	6.04657	5.96882	6.49232	6.57195	6.37905	5.5479
#N/A		AAEL003139		short-chain dehydrogenase	N/A	N/A			0.413647	0.206769	4.83641	4.16815	5.02141	4.54584	5.11657	5.04923	4.42027	4.97263	5.23125	4.43628	4.05543	4.20186	4.20738	5.0384	4.78964	4.05016	4.31826	4.7801	4.77272
#N/A		AAEL003229		unspecified product	N/A	metal ion binding;phosphatidylinositol-3-phosphate binding			0.413176	0.0748664	5.90303	6.41356	5.88075	5.48064	5.70282	6.29861	6.36367	5.90149	5.88949	5.4977	5.71601	5.92515	5.62145	5.67894	5.4292	5.4473	6.1541	5.01644	5.5479
#N/A		AAEL026740		unspecified product	N/A	N/A			0.412647	0.320178	4.37518	4.30196	4.01837	4.21089	4.34835	4.82063	5.07032	4.14562	4.15544	3.68088	3.55707	3.64065	4.05868	4.09758	4.67813	3.29274	4.39838	4.61715	4.38223
#N/A		AAEL005080		protein phosphatase-5	N/A	hydrolase activity;phosphoprotein phosphatase activity;protein binding			0.412533	0.199353	5.2713	6.32201	6.23259	5.38363	6.42371	6.2626	6.37884	6.52461	6.3573	5.83161	6.41933	6.32644	5.11919	5.37885	5.94493	6.04141	5.87487	5.18108	5.134
#N/A		AAEL001986		kinesin-like protein KIF1B	N/A	ATP binding;cytoskeletal motor activity;microtubule binding;microtubule motor activity;nucleotide binding;protein binding			0.412316	0.257045	5.7317	4.998	5.15096	5.27963	5.645	5.54522	5.21259	5.18155	4.84192	4.88236	5.05044	5.661	4.20738	4.59197	3.72875	5.24152	5.45526	5.21946	4.28963
#N/A		AAEL007794		defective proboscis extension response	N/A	N/A			0.412241	0.0705941	5.35242	5.84022	5.69497	6.22219	5.645	6.00365	5.98178	5.92491	6.06992	5.78105	5.60523	5.14353	5.04207	4.99949	5.20617	5.76193	5.87487	5.61458	5.73511
#N/A		AAEL003842		unspecified product	N/A	N/A			0.412064	0.63675	4.65645	2.52287	3.60131	2.56944	4.34835	2.78891	3.76298	4.36701	4.07322	3.44146	3.87618	2.70966	4.27635	3.56947	2.33016	2.97572	4.47428	2.57442	3.5581
#N/A		AAEL008839		unspecified product	nucleus	nucleic acid binding;zinc ion binding			0.412017	0.321898	4.12115	4.69155	4.77574	3.66801	4.88643	4.77022	4.47776	4.36701	4.44419	4.62008	4.91765	4.20186	3.36906	3.56947	3.61223	4.05016	4.39838	4.43342	3.84514
#N/A		AAEL019719		unspecified product	integral component of membrane;membrane;mitochondrial respirasome	cytochrome-c oxidase activity;electron transfer activity			0.411671	0.209576	10.6081	10.2455	10.6336	10.9224	10.5377	10.2479	10.5924	11.0993	9.78234	9.63713	9.61102	10.5688	10.8966	10.5837	10.3648	9.38385	9.79448	8.94854	10.5345
#N/A		AAEL002675		Arginase [Source:UniProtKB/TrEMBL;Acc:Q17HI3]	N/A	arginase activity;hydrolase activity;metal ion binding			0.411632	0.175101	9.11235	7.72738	9.16893	8.68469	8.86238	9.62036	9.79235	8.33101	8.95592	8.56814	8.06187	8.37818	8.59822	8.88244	8.9829	8.82796	8.99384	8.1829	8.4303
#N/A		AAEL011414		high mobility group non-histone protein, putative	nucleus	DNA binding	1.48343	0.674115	-0.568934	4.95665e-05	11.7858	12.0065	12.0258	11.9974	11.6467	11.5477	11.5938	11.8422	12.0879	12.335	12.5686	12.7443	12.4738	12.8812	12.2862	12.2084	12.2391	12.1574	12.058
#N/A		AAEL025882		unspecified product	N/A	polydeoxyribonucleotide 5'-hydroxyl-kinase activity;polynucleotide 3'-phosphatase activity;protein binding			0.411554	0.0878668	5.63775	5.86206	6.00019	5.9102	4.93549	6.4504	5.92089	6.07904	5.53754	5.7551	5.38819	5.42534	5.67352	5.72738	5.59188	5.4473	5.29705	5.25685	5.134
64	Zinc transporter 77C (ZnT77C) encodes a protein involved in zinc detoxification and zinc transmembrane import. [Date last reviewed: 2019-09-12]	AAEL010511		unspecified product	integral component of membrane;membrane	cation transmembrane transporter activity	1.41834	0.705052	-0.504199	0.0182664	5.63775	5.40732	5.19168	4.54584	5.42216	4.96209	5.76795	5.18155	5.37546	5.4977	5.79384	5.98427	5.74825	6.00788	5.7656	5.38191	5.7883	5.901	5.7698
#N/A		AAEL008031		carbonic anhydrase	N/A	carbonate dehydratase activity;zinc ion binding			0.411321	0.190139	4.89173	5.40732	5.02141	5.863	5.19925	6.14882	5.4321	5.52596	5.07102	4.62008	5.09211	4.3885	4.63259	5.31688	5.12345	5.38191	5.66415	5.18108	5.02333
#N/A		AAEL007156		unspecified product	integral component of membrane;membrane	N/A			0.41118	0.331791	5.39132	4.2366	5.15096	5.68445	5.48941	4.35727	4.47776	5.69898	5.15336	5.1842	5.09211	5.24371	4.78237	4.74097	4.55728	5.24152	4.74333	3.78468	3.70875
#N/A		AAEL001031		unspecified product	N/A	serine-type endopeptidase activity			0.411103	0.245044	4.52266	5.67737	5.02141	6.06422	5.07339	5.76709	4.91247	6.12021	5.59759	5.06248	5.13262	4.65425	5.51131	5.3482	5.73806	4.48322	4.91658	4.87933	5.23678
#N/A		AAEL017545		unspecified product	N/A	N/A	1.48296	0.674328	-0.568478	5.9529e-05	9.65838	9.53397	9.94619	9.86601	9.83208	9.41832	9.48227	9.54249	9.42854	10.3413	9.80677	10.0723	10.1273	10.8184	10.0877	10.2538	10.1415	10.1193	10.1296
#N/A		AAEL005793		AMP dependent ligase	N/A	catalytic activity			0.410695	0.243622	4.99639	6.44283	5.34395	5.863	6.53931	6.0253	6.31718	5.52596	4.84192	5.14476	5.13262	5.42534	5.1924	5.77424	5.7656	5.04433	5.49225	6.03616	5.69956
#N/A		AAEL012039		zinc finger protein	N/A	nucleic acid binding			0.410423	0.141176	6.30059	6.02576	5.85563	5.88679	6.55509	5.98166	6.0402	6.07904	5.73763	6.14317	5.6891	5.50824	4.78237	5.18435	5.32199	5.7874	6.46439	5.4305	5.90079
#N/A		AAEL000717		protocadherin	integral component of membrane;membrane;plasma membrane	calcium ion binding			0.410023	0.436442	3.69314	3.85633	3.18356	3.55375	3.72333	3.55617	3.56497	3.56416	3.31077	2.79528	3.29685	3.04197	3.09135	3.20912	3.72875	3.87114	2.89097	3.3029	3.5581
#N/A		AAEL010269		venom allergen	N/A	N/A	1.48154	0.674972	-0.5671	0.00558362	7.36474	6.83384	6.86909	7.51618	7.04316	7.23385	7.41906	6.93547	7.44938	7.64464	7.16857	7.60456	7.7283	7.99448	7.50741	7.30979	7.90581	7.75663	8.53486
#N/A		AAEL004982		unspecified product	integral component of membrane;membrane	N/A			0.409706	0.300493	4.52266	3.94082	4.26726	4.28439	4.55083	4.48779	4.63767	4.97263	4.37724	4.50019	4.82182	3.53917	3.80224	4.69299	3.72875	3.66671	4.04715	3.67846	4.28963
#N/A		AAEL000769		arginine/serine-rich splicing factor	N/A	RNA binding;nucleic acid binding	1.4811	0.675172	-0.566673	0.0195193	5.46613	5.18284	5.83007	4.28439	5.38732	5.20915	5.07032	5.46334	4.89074	5.95075	5.74242	5.94513	5.79601	6.06554	5.62233	5.65529	5.95654	5.58548	5.02333
#N/A		AAEL020796		unspecified product	N/A	DNA binding;nucleic acid binding			0.409151	0.217584	4.71896	5.54866	4.97551	4.13344	4.83564	5.00631	4.91247	4.97263	4.79139	4.88236	4.05543	4.50074	4.68426	4.99949	4.35459	4.6591	4.91658	4.4973	3.5581
#N/A		AAEL026837		unspecified product	integral component of membrane;membrane	transmembrane transporter activity			0.40905	0.274704	7.72604	7.57708	7.85691	5.88679	7.36305	6.76551	7.87463	7.20792	7.74988	7.39859	7.28994	7.5856	6.30525	5.98813	6.60888	7.50667	7.43134	6.52411	6.85167
#N/A		AAEL018286		unspecified product	nucleus	nucleic acid binding;zinc ion binding			0.409003	0.158657	5.22897	5.37731	5.10905	4.60441	5.35161	5.31843	4.53306	5.43098	5.68324	4.78309	5.09211	4.91953	5.36065	4.30331	4.94224	4.54426	5.07125	4.67353	4.62895
#N/A		AAEL020020		unspecified product	N/A	N/A			0.408084	0.426234	3.69314	4.59055	3.18356	4.42103	3.34179	4.71799	4.09239	4.43385	3.98604	3.88616	4.05543	3.90823	3.49015	3.56947	3.61223	3.42846	4.61507	2.98416	4.28963
#N/A		AAEL018201		unspecified product	nucleus	nucleic acid binding;zinc ion binding	1.48011	0.675627	-0.5657	0.0210577	5.18536	5.0748	5.30736	4.86618	5.07339	4.77022	5.14321	5.64358	5.23125	6.16305	5.4536	5.42534	5.22765	4.99949	5.4292	5.93146	6.0587	5.87718	5.80368
#N/A		AAEL013546		estrogen-related receptor (ERR)	host cell nucleus;nucleus	DNA binding;DNA-binding transcription factor activity;sequence-specific DNA binding;steroid binding;steroid hormone receptor activity;zinc ion binding			0.40726	0.105919	6.52712	7.03944	6.578	7.19259	6.4408	7.68534	7.31249	6.87662	7.05872	6.86743	6.8901	6.78009	6.07299	5.90634	6.65379	6.81072	6.94976	6.53936	6.46383
#N/A		AAEL009904		PDZ domain-containing protein [Source:UniProtKB/TrEMBL;Acc:A0A1S4FP41]	N/A	protein binding			0.407102	0.274241	5.35242	5.88356	5.85563	6.74906	6.5707	5.93666	5.6971	6.6138	5.76408	5.10421	5.51618	5.30683	5.86481	5.77424	6.66845	5.08599	5.41731	5.29329	6.42081
#N/A		AAEL025658		unspecified product	cytoplasm	mannosyl-glycoprotein endo-beta-N-acetylglucosaminidase activity			0.407059	0.24508	4.21088	4.16815	4.60536	4.95889	4.83564	4.77022	4.82655	5.05986	3.89324	4.06584	4.05543	4.44571	4.78237	4.42579	4.55728	4.2094	3.8332	3.78468	4.5513
#N/A		AAEL028132		unspecified product	N/A	N/A			0.407049	0.111207	5.70106	6.48566	6.08909	7.12417	6.31668	6.55832	6.74946	6.53986	6.73694	6.6732	6.15012	6.00345	5.59469	5.96812	5.73806	6.41271	5.90261	6.47736	6.15815
#N/A		AAEL023658		unspecified product	N/A	N/A			0.406976	0.116859	6.25912	5.92564	6.56256	5.93324	6.31668	6.00365	6.4808	5.49499	6.37456	6.22109	6.15012	5.30683	5.53964	5.14923	5.4292	6.02008	5.59783	6.11971	6.04939
#N/A		AAEL007090		4-nitrophenylphosphatase [Source:UniProtKB/TrEMBL;Acc:Q0IF21]	N/A	hydrolase activity			0.406747	0.340703	5.50212	5.92564	5.41445	6.06422	5.70282	5.84221	4.7816	6.09977	5.81556	5.14476	5.54648	5.03588	6.65522	4.95949	3.93686	5.08599	5.02151	5.61458	4.96464
#N/A		AAEL005868		unspecified product	integral component of membrane;membrane	N/A	1.48006	0.675649	-0.565654	0.0141295	7.40332	5.96653	7.33672	6.49414	6.83914	6.16842	6.23619	6.92389	6.92448	7.27616	7.22586	7.43128	6.97865	7.38852	7.35259	7.15205	7.10108	7.52342	7.67911
#N/A		AAEL027572		unspecified product	N/A	N/A			0.405842	0.248544	4.4508	4.64194	4.47946	4.91328	4.48644	4.13627	4.2979	4.49773	4.15544	3.68088	4.48892	4.65425	4.27635	4.16947	4.28017	4.13197	3.71302	4.14521	3.1994
#N/A		AAEL006056		nuclear protein localization	N/A	metal ion binding			0.405818	0.246352	5.7317	5.40732	5.15096	5.73776	4.41905	5.84221	5.64785	4.78055	4.89074	5.3667	5.13262	5.48114	4.13494	5.11322	4.35459	5.16585	4.68063	5.01644	5.02333
#N/A		AAEL011204		xenotropic and polytropic murine leukemia virus receptor xpr1	integral component of membrane;membrane	N/A			0.40575	0.0626339	7.0491	7.1677	6.34516	6.38141	6.52335	7.29752	7.10918	6.91222	6.94774	6.31292	6.61786	6.79117	5.86481	6.22586	6.57815	6.6112	6.8817	6.59881	6.33073
#N/A		AAEL000416		FHA domain-containing protein [Source:UniProtKB/TrEMBL;Acc:A0A1S4EVV1]	integral component of membrane;membrane	protein binding			0.405491	0.278677	7.74118	7.73922	7.57082	7.09383	7.37199	7.86421	8.08351	7.20792	7.99287	7.7069	7.62414	7.48685	5.26207	6.35479	6.79412	7.63147	7.953	7.23577	7.01964
#N/A		AAEL011798		allergen, putative	N/A	N/A			0.405178	0.291218	8.8479	8.74047	8.51603	9.91456	8.27092	10.0535	9.86687	8.83313	9.03134	8.69985	8.43418	8.38185	8.59147	9.02248	8.80522	7.92909	8.60385	9.80592	9.35208
#N/A		AAEL019927		unspecified product	integral component of membrane;membrane	G protein-coupled receptor activity;transmembrane signaling receptor activity			0.404828	0.274565	4.37518	4.48194	4.18897	4.0516	4.48644	5.2465	4.7816	5.55628	4.50818	3.97879	4.7714	4.65425	4.52333	4.23794	4.20169	4.28288	4.14329	4.2965	4.46924
#N/A		AAEL008243		unspecified product	N/A	N/A	1.47844	0.676387	-0.564079	0.040501	4.4508	4.78595	4.60536	5.38363	4.34835	4.66379	4.99355	5.0169	4.68468	5.332	4.7714	5.03588	5.39207	5.40886	5.68136	4.6591	4.97	5.6431	5.73511
#N/A		AAEL010655	SCRASP2	Class A Scavenger Receptor (SRCR domain) with Serine Protease domain.	membrane	protein binding;scavenger receptor activity;serine-type endopeptidase activity			0.404176	0.429953	3.56286	4.16815	3.47504	3.55375	4.11273	3.43196	3.33539	4.06357	3.44759	3.15425	3.43282	3.04197	3.23688	3.20912	3.3465	3.66671	3.27741	4.14521	3.70875
#N/A		AAEL000292		unspecified product	nucleus	nucleic acid binding;zinc ion binding	1.47817	0.676513	-0.563811	0.0371604	4.52266	4.78595	4.41214	4.48478	4.783	4.42401	4.01681	4.92695	5.19283	5.43369	5.21037	5.24371	5.22765	5.3482	5.03569	4.60283	5.16585	5.32884	4.38223
#N/A		AAEL012686	RpS23	40S ribosomal protein S23 [Source:UniProtKB/TrEMBL;Acc:Q1HRM5]	ribosome;small ribosomal subunit	structural constituent of ribosome			0.403011	0.0559862	13.3646	13.6811	13.4929	13.1951	13.6762	13.4369	13.3329	13.0109	13.4007	13.2008	12.3816	12.7655	13.3649	13.1612	13.6722	12.6657	12.934	12.3486	13.0485
#N/A		AAEL003600		unspecified product	N/A	N/A	1.47775	0.676704	-0.563404	0.0365991	8.96215	8.06518	8.89152	7.66808	8.75374	7.82153	7.46954	8.18342	8.57774	8.81739	8.76248	8.64567	8.63479	8.82239	9.22532	9.28448	8.1853	8.91969	9.43818
#N/A		AAEL003076		glucosyl/glucuronosyl transferases	integral component of membrane;membrane	hexosyltransferase activity;transferase activity			0.40285	0.378577	7.19918	7.2278	6.96617	8.55333	7.28002	9.10156	7.85849	8.59835	8.23899	7.39018	7.25367	7.61083	7.86332	9.0249	7.33431	7.32726	7.21609	7.18818	7.31807
#N/A		AAEL008536		UCR-motif DNA binding protein, putative	nucleus	DNA-binding transcription factor activity;nucleic acid binding;zinc ion binding			0.402623	0.286695	4.37518	4.53727	4.10619	4.91328	4.274	5.28292	5.31078	4.92695	4.62821	4.97523	4.13734	3.98743	3.89288	4.16947	4.49283	4.54426	4.47428	5.0594	4.08444
#N/A		AAEL004376		unspecified product	N/A	RNA binding;pseudouridine synthase activity			0.402429	0.357784	4.71896	3.33847	3.60131	4.48478	4.11273	4.21376	3.93706	4.72825	3.57256	3.68088	3.96859	4.26679	3.70552	3.76777	3.61223	3.87114	4.04715	3.67846	3.70875
#N/A		AAEL021196		unspecified product	N/A	N/A			0.402139	0.248145	6.59536	6.75435	6.3631	6.69618	6.78663	6.84072	6.65292	6.55496	6.98194	7.0386	7.08846	6.29565	4.63259	5.60309	5.65214	6.18249	6.36819	6.62763	6.2096
#N/A		AAEL004726		unspecified product	N/A	N/A			0.401963	0.201833	4.83641	4.64194	4.82833	5.34979	4.34835	5.57489	5.67268	5.58597	5.44249	4.97523	4.91765	4.3885	5.15626	5.0763	4.61897	4.41948	5.07125	4.87933	4.90346
#N/A		AAEL020983		unspecified product	N/A	N/A			0.401901	0.420029	5.98163	5.14772	5.10905	3.42965	4.48644	4.54888	4.36038	5.85346	4.30703	4.88236	5.09211	4.65425	4.68426	4.53867	4.03064	4.41948	4.39838	4.22284	5.1863
#N/A		AAEL024345		unspecified product	N/A	N/A			0.401559	0.829896	4.29537	2	4.87908	4.95889	4.48644	5.98166	4.16419	2	2	4.88236	4.60863	5.33738	2.53833	3.45906	2	2.31226	3.27741	4.55847	4.38223
#N/A		AAEL012726		unspecified product	integral component of membrane;membrane	protein binding			0.401336	0.280501	5.84815	6.89866	6.02293	6.53988	6.22099	5.63246	7.41906	6.68413	6.58204	5.99578	5.6891	5.61185	6.51956	6.99237	5.96882	5.4473	5.59783	6.53936	6.25928
#N/A		AAEL008632		ABC transporter	integral component of membrane;membrane	ATP binding;ATP hydrolysis activity;nucleotide binding			0.401003	0.0610935	6.08018	5.62726	5.92972	5.57153	6.13958	6.20683	6.20248	6.14036	5.95982	5.10421	5.31967	6.0595	5.86481	5.88515	5.68136	5.27792	5.41731	5.6985	5.62572
#N/A		AAEL005064	CLIPB5	Clip-Domain Serine Protease family B.	extracellular region	hydrolase activity;peptidase activity;serine-type endopeptidase activity;serine-type peptidase activity			0.401001	0.0627567	7.72604	8.38468	7.30923	8.48092	7.70473	8.31468	8.06487	7.97479	7.70963	7.71366	7.30774	7.51385	7.48047	7.66209	7.78143	7.79109	7.79916	7.92286	6.91504
#N/A		AAEL002139		unspecified product	Ino80 complex;nucleus	N/A			0.400922	0.123702	5.18536	5.52147	4.82833	4.6607	5.11657	4.91646	5.21259	5.21993	5.11278	4.97523	4.60863	5.03588	4.63259	4.53867	4.94224	5.04433	4.39838	4.87933	4.19068
#N/A		AAEL002102		unspecified product	endoplasmic reticulum;integral component of membrane;membrane	oxidoreductase activity, acting on a sulfur group of donors, disulfide as acceptor;protein disulfide isomerase activity			0.400114	0.263309	5.09396	5.40732	5.48167	5.68445	5.45618	5.54522	5.4321	5.52596	4.93797	4.78309	5.21037	5.17771	5.15626	4.74097	4.20169	4.86454	6.24358	4.22284	4.83957
#N/A		AAEL003690		unspecified product	nucleus	nucleic acid binding;zinc ion binding			0.399365	0.215519	4.77888	5.03691	4.66442	5.54187	4.41905	5.3531	4.7816	5.25732	5.11278	4.06584	4.87053	4.20186	4.82903	4.74097	4.73497	4.81586	5.37832	4.61715	4.19068
#N/A		AAEL029102		unspecified product	N/A	N/A	1.47472	0.678097	-0.560437	0.000876015	6.23793	5.92564	6.08909	6.00021	6.18086	5.84221	6.02099	5.94797	6.04856	6.27688	6.43561	6.57744	6.82598	6.96233	6.65379	6.42899	5.92983	6.42904	6.85167
#N/A		AAEL004853		glycerol kinase	N/A	glycerol kinase activity;kinase activity;phosphotransferase activity, alcohol group as acceptor;transferase activity			0.39902	0.521273	3.69314	3.85633	4.26726	3.96484	3.18832	4.77022	4.2326	4.61759	4.68468	3.56613	4.35838	3.90823	2.29413	3.20912	3.3465	4.13197	5.07125	3.78468	3.96974
#N/A		AAEL003606		purine biosynthesis protein 6, pur6	N/A	phosphoribosylaminoimidazolesuccinocarboxamide synthase activity			0.398286	0.191975	9.05292	9.93767	9.84611	8.42107	9.20265	9.38938	9.67588	9.29979	9.05563	8.5456	8.2017	9.44333	9.42788	9.63105	9.33967	8.80008	8.59112	8.61952	8.49394
#N/A		AAEL006537		unspecified product	integral component of membrane;membrane	N/A			0.398168	0.47388	3.92296	4.02064	4.01837	4.28439	3.72333	4.35727	4.01681	3.88399	3.1596	3.68088	2.97913	3.18323	4.57899	3.85756	3.3465	2.97572	4.14329	2.79379	4.19068
#N/A		AAEL004810		unspecified product	N/A	protein binding			0.398071	0.58315	3.56286	3.85633	4.01837	2.78737	4.72837	4.60748	5.03245	2	4.56944	4.06584	3.14672	3.90823	3.60185	3.67202	3.61223	4.60283	3.58191	4.36659	3.38987
#N/A		AAEL000281		unspecified product	integral component of membrane;membrane	N/A			0.397783	0.29174	5.2713	4.53727	5.10905	5.88679	4.61247	5.66041	5.27879	4.22326	4.73902	4.83358	4.87053	4.0625	4.82903	5.31688	4.28017	4.54426	4.68063	4.92649	5.07972
#N/A		AAEL018709		unspecified product	N/A	N/A			0.397665	0.510644	3.92296	4.4244	4.10619	4.21089	4.83564	5.28292	5.31078	4.49773	5.40936	5.01951	4.87053	4.50074	2.29413	3.20912	4.03064	4.81586	5.11932	4.2965	4.28963
#N/A		AAEL022492		unspecified product	N/A	N/A			0.397493	0.524724	4.99639	4.30196	4.47946	2.56944	4.88643	4.2873	3.66737	4.43385	4.50818	3.78717	3.67147	3.64065	4.34217	5.14923	3.48547	4.48322	3.27741	2.98416	4.28963
#N/A		AAEL009056		unspecified product	nucleus	DNA binding			0.397469	0.578773	3.81262	3.85633	5.34395	4.0516	3.93113	3.67052	3.85265	3.43958	3.57256	2	3.43282	4.0625	4.13494	3.94208	4.20169	3.14292	3.09709	3.3029	4.77272
#N/A		AAEL027545		unspecified product	integral component of membrane;membrane	acyltransferase activity, transferring groups other than amino-acyl groups			0.397368	0.513096	4.21088	3.33847	3.60131	4.28439	4.34835	3.77648	3.85265	3.78505	3.44759	2.9859	2.97913	3.73547	4.20738	3.33949	4.78964	3.42846	2.89097	3.3029	2.9799
#N/A		AAEL001815		unspecified product	N/A	protein binding			0.397094	0.111659	6.32089	6.32201	5.75054	6.18429	6.38891	5.93666	6.77262	6.37956	6.53674	6.22109	5.81888	5.98427	5.15626	5.52303	5.62233	6.461	6.36819	5.92442	5.90079
#N/A		AAEL011442		translation initiation factor eif-2b gamma subunit	N/A	nucleotidyltransferase activity			0.397081	0.495283	3.92296	3.33847	3.92486	4.28439	3.18832	3.14597	3.45474	3.78505	3.44759	3.30499	2.31362	3.64065	3.36906	3.45906	3.3465	3.42846	4.23343	2.98416	3.1994
#N/A		AAEL002503		yippee protein	N/A	metal ion binding			0.396886	0.260542	4.5911	4.53727	4.9281	4.21089	4.783	5.04923	5.31078	4.61759	4.37724	3.88616	5.00752	4.60487	4.87423	4.30331	4.28017	4.41948	4.39838	3.67846	4.19068
#N/A		AAEL006483		unspecified product	integral component of membrane;membrane	N/A	1.47262	0.679061	-0.558387	0.00734047	7.81459	6.91963	7.4915	7.96489	7.78723	7.55741	6.71401	7.41235	6.92448	7.73373	7.81668	7.86789	8.02236	8.02871	8.32097	7.94615	7.84992	7.8016	8.47303
#N/A		AAEL005342		unspecified product	N/A	N/A			0.396408	0.157785	6.28	6.99072	6.48278	7.05235	7.5558	7.85215	6.40872	6.69779	6.68251	6.81814	6.38621	6.45739	6.83743	6.80195	6.85947	6.50773	6.48288	6.52411	6.13172
#N/A		AAEL010590		aldose-1-epimerase	N/A	aldose 1-epimerase activity;carbohydrate binding;catalytic activity;isomerase activity			0.396177	0.178575	6.14991	6.27396	6.34516	5.24322	5.91338	5.79257	6.30134	6.14036	6.21117	5.40058	5.57615	6.04106	5.42281	5.55021	6.30542	5.7874	4.74333	5.21946	6.30731
#N/A		AAEL008055		nicotinic acetylcholine receptor subunit	cell junction;integral component of membrane;membrane;plasma membrane;postsynaptic membrane;synapse	acetylcholine-gated cation-selective channel activity;extracellular ligand-gated ion channel activity;ion channel activity;transmembrane signaling receptor activity			0.396123	0.44496	3.41964	3.45798	3.47504	3.55375	3.48048	3.43196	3.45474	3.78505	3.89324	3.15425	2.78949	3.42999	3.49015	2.90662	3.72875	3.14292	3.27741	3.56381	3.38987
#N/A		AAEL008540		unspecified product	nucleus	nucleic acid binding;zinc ion binding			0.395875	0.16228	5.60502	5.03691	5.41445	5.08766	4.98293	5.28292	5.07032	4.83102	5.15336	4.83358	5.13262	5.33738	5.26207	4.30331	4.55728	4.76547	4.74333	4.67353	4.08444
#N/A		AAEL014595		unspecified product	N/A	serine-type endopeptidase activity			0.395716	0.494617	3.56286	3.33847	2.81788	3.96484	3.34179	4.2873	3.06224	3.88399	3.89324	3.44146	3.67147	2.70966	3.49015	3.20912	3.48547	3.29274	3.94414	3.43924	2.72091
#N/A		AAEL011273	ucdk1	uridine cytidine kinase i	N/A	ATP binding;kinase activity;nucleotide binding;transferase activity;uridine kinase activity			0.395321	0.114758	7.03689	6.58089	6.83094	6.47856	6.85197	6.77832	7.00548	6.37956	6.13216	5.46605	5.8435	6.32644	6.73089	6.35479	6.75343	6.66716	6.38795	5.7778	6.37648
#N/A		AAEL008945		unspecified product	N/A	N/A	1.47194	0.679375	-0.557719	0.0219547	5.66975	5.72581	5.80404	4.91328	5.315	5.00631	5.4609	4.97263	5.44249	5.5887	6.06896	6.26419	6.32166	6.04657	5.73806	5.736	5.84659	6.0575	4.96464
#N/A		AAEL008039		unspecified product	integral component of membrane;membrane	N/A			0.395108	0.0697515	6.25912	5.37731	5.90545	6.08494	5.70282	5.8176	6.09635	6.03665	6.11171	5.01951	5.13262	5.48114	5.67352	5.49532	5.62233	5.62735	5.95654	5.6431	5.99177
#N/A		AAEL007127		unspecified product	N/A	protein binding			0.394907	0.345208	4.12115	4.09628	3.01228	4.13344	4.41905	3.87518	4.2979	3.78505	4.44419	3.30499	4.13734	3.53917	3.97816	3.56947	3.93686	3.87114	3.71302	3.78468	3.84514
#N/A		AAEL006668		unspecified product	N/A	N-acetyltransferase activity;acyltransferase activity, transferring groups other than amino-acyl groups			0.394754	0.14564	6.89518	6.29015	7.34577	6.80007	7.04316	6.71311	6.62774	6.21827	7.45751	6.03945	6.20813	7.0061	6.90433	6.19174	6.84664	6.68082	6.03383	6.29169	6.2835
#N/A		AAEL004415		fuse-binding protein-interacting repressor siahbp1	N/A	RNA binding;nucleic acid binding			0.394596	0.243242	4.65645	4.83092	4.97551	4.42103	4.34835	4.13627	4.47776	5.18155	5.19283	4.36941	4.05543	4.26679	4.52333	3.94208	4.61897	4.6591	4.68063	3.8836	4.83957
#N/A		AAEL018278		unspecified product	integral component of membrane;membrane;obsolete cell	N/A			0.394552	0.0570685	6.73803	6.45725	6.76501	6.0432	6.27916	6.10881	6.23619	5.82884	6.44164	5.6743	6.36936	6.04106	5.88703	6.02735	5.49649	5.93146	6.13083	5.85297	6.18411
#N/A		AAEL013962		mutagen-sensitive, putative	N/A	N/A			0.394395	0.127266	5.76171	6.17277	5.69497	5.4167	5.61519	5.38695	5.64785	5.52596	5.84063	5.332	5.42127	5.33738	4.52333	5.28487	4.67813	5.59886	5.92983	5.52548	5.23678
#N/A		AAEL017357		unspecified product	N/A	ubiquitin-protein transferase activity;zinc ion binding			0.39414	0.078481	6.96132	6.56767	7.02369	6.74906	7.08725	6.65872	7.04406	6.68413	7.17169	6.9151	6.9593	6.37142	5.84224	5.77424	6.44822	6.66716	6.36819	6.46143	6.89945
#N/A		AAEL006125		unspecified product	N/A	N/A			0.393953	0.222454	5.39132	5.74943	4.72115	4.6607	5.02887	5.2465	5.59686	5.77829	5.23125	4.73078	4.87053	5.45351	4.46544	4.59197	4.89315	5.00144	5.63137	5.10111	4.46924
#N/A		AAEL011644		unspecified product	N/A	DNA binding			0.393936	0.336397	4.02545	4.16815	4.10619	4.60441	3.83097	3.87518	4.09239	3.43958	4.50818	3.88616	3.96859	3.82444	3.89288	3.33949	4.1187	3.29274	4.04715	3.56381	4.08444
#N/A		AAEL011202		bhlhzip transcription factor bigmax	N/A	protein dimerization activity;transcription factor binding			0.393783	0.0578026	7.2101	7.46741	7.08981	7.6612	6.26003	7.51211	7.63663	7.46123	7.23923	6.7671	6.98164	7.20973	6.99919	6.68418	7.06185	6.96379	6.81027	6.6559	7.24597
48	foraging (for) encodes a serine/threonine kinase and a member of the protein kinase G family. For roles include feeding, locomotion, metabolism, development, olfactory habituation, learning and memory, stress, social behavior, as well as Malpighian tubule, heart, muscle and synaptic function. [Date last reviewed: 2019-03-07]	AAEL007826	for	cgmp-dependent protein kinase	N/A	ATP binding;cGMP binding;cGMP-dependent protein kinase activity;kinase activity;nucleotide binding;protein kinase activity;protein serine/threonine kinase activity;transferase activity			0.393779	0.0947172	7.40332	6.27396	6.79174	6.6552	6.95073	6.22566	6.67766	7.12943	6.93615	6.97255	6.43561	6.41505	6.27187	5.94782	6.10441	6.59687	6.24358	6.41257	6.78539
#N/A		AAEL003561		phospholipase A2, putative	N/A	calcium ion binding;phospholipase A2 activity			0.393749	0.168652	4.65645	4.78595	5.26982	4.60441	4.98293	4.42401	4.7816	4.92695	4.9837	4.43628	4.91765	4.87857	4.27635	4.16947	4.49283	4.60283	4.39838	4.14521	4.5513
#N/A		AAEL003216		unspecified product	N/A	structural constituent of cuticle			0.393574	0.425052	4.02545	3.76657	4.60536	5.863	5.315	5.79257	4.58631	4.29692	4.15544	4.36941	4.42513	4.70199	4.87423	4.36585	4.78964	4.71327	4.74333	3.78468	4.62895
#N/A		AAEL003352	RpL7ae	60S ribosomal protein l7ae	nucleolus;nucleus;ribonucleoprotein complex;ribosome	RNA binding			0.393385	0.057793	10.4752	9.71583	9.83972	10.1638	9.52662	10.0925	10.1571	9.70014	9.38234	9.49145	9.98879	9.98931	9.47998	9.51512	9.35561	9.55119	8.98738	9.53056	9.22344
#N/A		AAEL020827		unspecified product	N/A	ATP binding;kinase activity;nucleotide binding;protein binding;protein kinase activity;protein tyrosine kinase activity;transferase activity			0.39336	0.409421	4.5911	3.85633	4.18897	4.42103	3.83097	4.77022	4.01681	4.43385	4.44419	4.92954	3.87618	3.82444	2.92948	3.45906	3.48547	3.96342	4.14329	4.61715	3.84514
#N/A		AAEL022033		pseudogene	N/A	N/A			0.393297	0.777115	7.71074	2	7.57852	3.14396	7.37199	3.14597	4.09239	6.85239	7.49746	5.99578	6.28202	6.21568	5.99328	5.18435	6.43112	6.41271	5.07125	6.362	7.39787
#N/A		AAEL006249		poly(a) polymerase cid (pap) (caffein-induced death protein)	N/A	N/A			0.392885	0.210457	9.56999	9.92865	9.68432	9.17241	9.7556	10.1366	10.0557	9.26809	9.83162	9.87716	9.64817	9.64151	7.94503	8.55353	8.81843	9.62192	9.81287	9.58302	8.87872
#N/A		AAEL008815		unspecified product	integral component of membrane;membrane	alcohol-forming fatty acyl-CoA reductase activity;fatty-acyl-CoA reductase (alcohol-forming) activity;oxidoreductase activity	1.47004	0.680256	-0.555851	0.0152954	5.81991	5.37731	5.41445	5.62909	5.11657	5.1314	5.4609	5.67155	4.9837	5.88045	6.04793	5.77699	6.53371	5.37885	5.49649	5.99843	6.177	6.07854	5.58733
#N/A		AAEL022167		unspecified product	N/A	N/A			0.392587	0.45429	5.60502	5.54866	4.34152	4.6607	4.83564	4.42401	3.33539	5.46334	5.26868	5.01951	4.96329	5.3673	4.68426	3.20912	4.78964	4.2094	4.31826	4.2965	4.5513
#N/A		AAEL018333		unspecified product	N/A	N/A			0.392351	0.369358	4.37518	5.03691	4.34152	4.28439	4.48644	4.21376	4.09239	4.97263	4.62821	3.68088	4.55002	3.73547	4.13494	2.90662	4.98972	4.2094	4.14329	4.2965	4.62895
#N/A		AAEL009027	Med24	Mediator of RNA polymerase II transcription subunit 24 (Med24)	mediator complex;nucleus	N/A			0.391897	0.58037	3.69314	4.16815	4.18897	2.97665	3.18832	4.05438	4.2979	3.97657	2.57877	2.79528	4.05543	3.73547	3.60185	2.90662	2.59866	3.42846	4.47428	2.79379	3.70875
#N/A		AAEL009668		unspecified product	N/A	N/A			0.391805	0.133397	6.12704	6.45725	5.48167	6.08494	6.26003	5.45235	5.57068	5.49499	5.40936	5.64632	5.57615	5.75453	5.51131	5.28487	5.46324	5.54013	5.21092	5.85297	4.96464
#N/A		AAEL003170		mitochondrial translational initiation factor	N/A	GTP binding;GTPase activity			0.391772	0.079359	6.25912	6.15519	5.85563	6.10536	5.81194	6.48206	6.49479	6.32777	6.47404	6.23993	6.28202	5.68495	5.26207	5.88515	5.49649	5.93146	5.81774	6.21777	5.50735
#N/A		AAEL007943		unspecified product	N/A	N/A			0.391746	0.112994	6.38012	6.63262	6.65282	5.97823	6.4577	5.71474	6.82894	6.37956	6.64031	6.3306	6.33506	5.86351	5.39207	5.92723	6.30542	6.16316	5.81774	6.55445	5.62572
#N/A		AAEL008944		unspecified product	centriole	protein binding			0.391741	0.586121	4.29537	4.02064	3.60131	3.66801	3.72333	4.13627	3.45474	4.06357	3.57256	3.88616	3.55707	3.64065	2	3.06578	2.33016	3.55249	4.91658	3.15232	3.84514
#N/A		AAEL012793		unspecified product	N/A	N/A			0.391005	0.119235	5.60502	5.43672	5.26982	4.86618	5.38732	4.96209	5.27879	5.29377	5.34073	5.332	5.28415	4.99813	4.57899	4.48333	5.24582	5.00144	4.86111	4.7278	4.5513
#N/A		AAEL013643		mitochondrial transcription factor A, putative	nucleus	DNA binding			0.390552	0.13239	6.9742	6.00628	7.21361	6.02186	7.19191	6.48206	6.0402	6.6138	6.93615	6.08184	6.36936	6.56458	6.54773	6.06554	5.96882	6.18249	6.24358	6.37905	6.52603
#N/A		AAEL003991		alcohol dehydrogenase	integral component of membrane;membrane;mitochondrion	oxidoreductase activity			0.390097	0.216099	5.70106	6.93	6.15234	6.55481	6.00816	5.54522	6.77262	6.58468	5.50655	6.0608	6.11011	6.14835	6.27187	5.67894	5.56078	5.27792	5.98276	6.23661	5.46563
#N/A		AAEL002846		inositol triphosphate 3-kinase c	N/A	kinase activity;transferase activity			0.38995	0.186673	5.22897	6.49965	5.92972	5.27963	5.70282	5.86641	6.15039	6.47786	5.68324	5.01951	5.6891	5.56098	6.20268	5.8418	5.20617	5.31342	5.5283	5.46286	5.5479
#N/A		AAEL004972		unspecified product	N/A	N/A			0.389282	0.0613063	8.84089	9.17919	9.06866	9.92465	9.27591	9.08361	9.04932	9.2908	9.2576	8.99424	8.78171	8.78519	8.30828	8.90631	8.77505	8.72297	8.41452	9.08732	9.50406
#N/A		AAEL013549		unspecified product	nucleus	DNA-binding transcription factor activity;nucleic acid binding;zinc ion binding			0.389265	0.119504	5.39132	5.88356	5.19168	5.48064	5.5219	5.74115	5.72111	5.32931	5.11278	5.40058	5.31967	4.44571	5.15626	5.31688	5.24582	5.20418	4.68063	5.55579	4.90346
#N/A		AAEL004146	CRY1	cryptochrome 1	cytoplasm;nucleus;perinuclear region of cytoplasm	nucleotide binding;photoreceptor activity			0.389087	0.375091	4.89173	5.67737	5.10905	6.73602	5.58476	5.45235	5.59686	5.87768	4.93797	3.97879	5.42127	5.17771	5.69886	5.46707	4.98972	4.54426	5.72756	4.92649	6.02087
#N/A		AAEL001548		glucosyl/glucuronosyl transferases	integral component of membrane;membrane	hexosyltransferase activity;transferase activity			0.388049	0.302113	5.046	4.95801	4.97551	6.14536	5.1585	5.91362	5.6971	5.55628	4.56944	4.73078	4.2884	4.7482	4.82903	5.31688	5.1654	4.86454	5.33826	4.97217	5.93176
#N/A		AAEL025477		unspecified product	N/A	N/A			0.38703	0.511657	4.29537	3.76657	4.01837	3.77388	3.48048	3.55617	3.33539	3.78505	3.1596	3.56613	3.77745	3.18323	3.36906	3.45906	3.61223	3.29274	2.36155	2.57442	4.46924
#N/A		AAEL009429		unspecified product	N/A	metal ion binding			0.386689	0.318126	4.65645	5.49377	4.66442	4.28439	4.11273	4.91646	4.99355	4.36701	4.30703	4.62008	4.55002	4.44571	3.49015	3.94208	4.20169	4.91163	4.47428	4.55847	4.28963
#N/A		AAEL000119		AMP dependent coa ligase	N/A	catalytic activity			0.386112	0.409421	5.53724	4.83092	4.87908	5.62909	6.09709	4.42401	5.07032	4.72825	4.37724	4.73078	4.60863	5.03588	5.1924	5.37885	5.20617	5.04433	3.09709	4.2965	4.5513
#N/A		AAEL019940		unspecified product	N/A	nucleic acid binding			0.386038	0.172715	8.56698	7.74511	8.0575	8.13845	8.32715	8.14701	8.49902	7.66972	8.66453	8.42731	7.7789	7.44537	6.89339	7.47617	7.5634	8.25543	8.03048	8.4763	7.43076
#N/A		AAEL009067		helicase	N/A	ATP binding;RNA binding;RNA helicase activity;nucleic acid binding			0.386021	0.116673	6.45549	6.02576	6.06737	5.38363	6.47439	5.79257	6.00152	5.77829	5.95982	5.4977	5.98295	5.98427	5.04207	5.40886	5.99232	5.59886	5.92983	5.36353	5.5479
#N/A		AAEL019778		unspecified product	N/A	N/A			0.385925	0.131802	6.08018	6.64526	5.66636	6.0432	5.645	6.22566	6.39386	6.47786	6.52132	6.18265	6.20813	5.94513	5.67352	5.49532	5.81915	5.99843	5.5283	6.27356	5.07972
#N/A		AAEL002886		thioredoxin reductase	obsolete cell	electron transfer activity;flavin adenine dinucleotide binding;nucleotide binding;oxidoreductase activity;oxidoreductase activity, acting on a sulfur group of donors, NAD(P) as acceptor;thioredoxin-disulfide reductase activity			0.385535	0.0817405	9.96927	10.8567	9.9829	10.6316	10.7928	10.4324	10.627	10.3961	10.2423	9.97739	9.82851	9.9965	9.84745	10.9581	10.1307	9.90542	9.71066	10.1692	9.86858
#N/A		AAEL017029		unspecified product	N/A	iron ion binding;metal ion binding;monooxygenase activity;oxidoreductase activity;oxidoreductase activity, acting on paired donors, with incorporation or reduction of molecular oxygen, reduced pteridine as one donor, and incorporation of one atom of oxygen;phenylalanine 4-monooxygenase activity	1.46972	0.680403	-0.555538	0.000318012	8.2657	8.57847	8.73502	8.38393	8.78419	8.56806	8.54008	8.39111	8.69921	8.87276	8.73643	9.02461	9.08996	9.65785	9.46675	9.29562	8.74461	9.02096	8.87075
#N/A		AAEL024106		unspecified product	nucleus	nucleic acid binding;zinc ion binding			0.384924	0.247531	5.50212	5.65253	5.66636	6.02186	5.42216	5.93666	5.40271	5.0169	5.81556	5.29644	5.71601	5.58664	4.27635	4.64336	4.61897	5.47891	5.56348	5.901	4.83957
#N/A		AAEL007555		acyl-coa dehydrogenase	N/A	acyl-CoA dehydrogenase activity;flavin adenine dinucleotide binding;oxidoreductase activity;oxidoreductase activity, acting on the CH-CH group of donors			0.384864	0.302852	8.23395	8.7137	8.39919	6.87336	8.13576	8.30586	7.44091	8.64494	8.27621	7.87902	7.1588	7.85211	7.94503	8.95034	8.00586	7.34452	7.6999	7.4201	6.89945
#N/A		AAEL007313		unspecified product	N/A	N/A			0.384618	0.180454	5.14038	5.52147	5.72302	5.27963	5.23887	5.45235	5.07032	5.29377	5.15336	5.1842	4.71916	4.95937	5.04207	5.46707	5.68136	4.76547	4.74333	4.36659	4.28963
#N/A		AAEL001241		unspecified product	N/A	phosphoric diester hydrolase activity			0.384124	0.494842	3.56286	3.33847	3.60131	2.78737	3.34179	3.87518	3.45474	3.30322	3.98604	3.30499	3.29685	3.04197	3.49015	2.72769	3.19269	3.66671	3.27741	2.98416	3.5581
#N/A		AAEL005429		2-oxoglutarate dehydrogenase	N/A	oxidoreductase activity, acting on the aldehyde or oxo group of donors, disulfide as acceptor;oxoglutarate dehydrogenase (succinyl-transferring) activity;thiamine pyrophosphate binding	1.46918	0.680654	-0.555007	0.0440237	5.7317	5.84022	5.90545	4.81749	5.38732	5.76709	5.83549	5.05986	5.84063	5.9277	5.00752	6.07772	6.3698	6.27557	5.89593	6.12371	6.85355	6.23661	5.99177
#N/A		AAEL009789		unspecified product	chromosome, centromeric region;nucleus	N/A			0.382799	0.290142	7.2101	6.76598	6.46628	6.14536	6.9744	6.87691	7.0249	6.5092	6.85236	7.13233	6.74087	6.60281	5.29568	5.0384	5.79263	6.58239	6.76565	6.85188	6.04939
#N/A		AAEL004517		Protein quiver [Source:UniProtKB/TrEMBL;Acc:Q17CL1]	N/A	N/A			0.382529	0.233362	6.38012	6.73081	6.38082	6.10536	6.27916	5.8176	6.05916	7.04643	6.32213	6.01778	5.98295	6.47123	6.90433	5.57689	6.14691	5.81243	5.7883	5.01644	5.69956
#N/A		AAEL002629		serine protease	N/A	serine-type endopeptidase activity			0.382497	0.386091	5.60502	5.60153	5.34395	5.863	5.61519	6.72639	6.4524	6.77716	5.07102	4.88236	4.7714	5.63663	6.01363	6.04657	5.59188	5.83704	6.48288	4.61715	5.62572
#N/A		AAEL019995		Putative translocase of outer membrane 34 [Source:UniProtKB/TrEMBL;Acc:A0A0N8ERY3]	N/A	protein binding			0.38232	0.218247	5.31243	5.60153	4.97551	5.27963	5.38732	4.54888	5.90001	5.94797	5.19283	4.43628	4.60863	4.91953	5.04207	5.52303	5.24582	5.08599	5.49225	5.01644	4.96464
#N/A		AAEL002388		zinc finger protein	nucleus	nucleic acid binding;zinc ion binding			0.382093	0.274991	5.87586	6.594	5.77754	5.8388	5.45618	6.5283	6.15039	5.43098	6.32213	6.10257	5.8915	6.13101	4.46544	4.91835	5.20617	5.99843	6.03383	5.75185	5.62572
#N/A		AAEL012226		unspecified product	integral component of membrane;membrane	N/A			0.381666	0.107531	6.08018	5.94623	5.69497	5.16754	5.58476	6.24425	5.79082	5.87768	5.73763	5.1842	5.38819	5.75453	6.01363	5.49532	5.03569	5.41497	5.5283	5.21946	5.33272
#N/A		AAEL020002		unspecified product	N/A	protein binding			0.381281	0.0717547	8.24991	7.99281	7.88822	8.95892	8.61381	8.6259	8.29821	7.77014	8.25306	8.22942	8.12848	7.61083	7.52366	7.72308	7.82789	8.19008	7.91265	8.15841	8.1499
#N/A		AAEL019467		unspecified product	N/A	GTPase activator activity;protein binding			0.380906	0.442772	4.12115	3.56834	4.54379	4.91328	4.274	3.87518	4.47776	4.06357	3.79406	3.97879	3.43282	3.42999	3.70552	3.33949	3.19269	4.3528	4.14329	4.7278	4.38223
#N/A		AAEL010781		ap endonuclease	N/A	DNA binding;class I DNA-(apurinic or apyrimidinic site) endonuclease activity;endonuclease activity;lyase activity;metal ion binding;nuclease activity			0.380815	0.0849902	7.02456	6.90918	6.79174	7.11413	6.8773	7.23385	7.06297	7.09886	7.35684	7.34738	6.82979	6.62775	6.18485	6.02735	6.51464	6.82309	7.03995	6.83961	6.15815
#N/A		AAEL012375		unspecified product	integral component of membrane;membrane	N/A			0.380661	0.128054	6.81159	6.84485	6.66733	6.77479	6.79994	7.48892	6.33284	6.058	6.91271	6.3306	6.28202	6.51198	5.93048	5.88515	6.14691	6.65337	6.75047	6.78947	6.67989
#N/A		AAEL003026		regulator of g protein signaling	N/A	N/A			0.380554	0.123521	7.06122	7.14116	6.89398	7.79296	7.30823	7.53494	7.32036	8.01355	7.71641	7.37321	7.18792	6.45739	7.19893	6.59563	6.63897	7.61022	6.9891	7.33525	7.11717
#N/A		AAEL000046		unspecified product	N/A	N/A	1.46778	0.681303	-0.553632	0.00497022	5.9559	5.90476	6.23259	6.4308	5.86355	5.95934	5.64785	5.61506	6.39163	6.57275	6.36936	6.64005	6.3698	6.95217	6.48181	6.36275	6.46439	6.99151	5.99177
#N/A		AAEL002351		DEAD box ATP-dependent RNA helicase	N/A	ATP binding;helicase activity;hydrolase activity;nucleic acid binding;nucleotide binding			0.380041	0.253838	5.046	5.40732	5.19168	4.42103	4.93549	5.60396	5.74472	5.32931	5.88949	5.01951	5.57615	4.83641	4.40512	4.7874	4.28017	4.95723	5.25463	5.25685	5.28554
#N/A		AAEL005190	mRpL42	mitochondrial ribosomal protein, L42, putative	N/A	N/A	1.46597	0.682144	-0.551852	0.0108675	7.07323	6.32201	6.84377	6.33026	6.7732	6.24425	6.83994	6.32777	6.42516	7.39018	6.97051	7.15074	7.23403	7.8212	7.22944	7.05051	6.70393	6.52411	6.81891
#N/A		AAEL011850	CYP315A1	cytochrome P450	N/A	heme binding;iron ion binding;oxidoreductase activity, acting on paired donors, with incorporation or reduction of molecular oxygen			0.379784	0.235353	4.77888	4.87454	5.44845	5.76369	5.315	5.38695	5.21259	5.69898	5.84063	4.43628	4.71916	5.03588	5.64772	5.6541	4.49283	4.81586	4.97	5.10111	5.23678
#N/A		AAEL006140		mitosis inhibitor protein kinase	membrane	ATP binding;protein kinase activity;protein serine/threonine kinase activity	1.46562	0.682307	-0.551507	0.0467031	6.45549	6.81158	6.81799	5.48064	5.88868	6.65872	6.91471	6.34524	6.93615	7.33867	7.56617	7.26641	6.71855	6.30778	6.76712	6.94127	7.57617	7.19783	6.56606
#N/A		AAEL001583		unspecified product	cytosol	N/A			0.379241	0.0593532	7.5652	7.53692	7.6893	7.44584	7.57914	7.45741	7.82565	7.99153	8.04772	7.77952	7.32532	7.20145	6.50526	6.85741	7.57123	7.20971	7.50557	7.43648	7.50472
#N/A		AAEL006892		unspecified product	N/A	N/A			0.379217	0.26204	4.77888	4.36448	4.34152	4.42103	4.83564	4.54888	3.93706	5.0169	4.50818	3.97879	3.77745	4.3885	4.52333	4.36585	4.28017	4.28288	4.54639	3.67846	4.38223
#N/A		AAEL001299		unspecified product	integral component of membrane;membrane	N/A			0.378898	0.335711	3.81262	4.59055	4.47946	5.27963	4.55083	5.0909	4.2326	5.25732	5.11278	4.06584	4.21484	4.13386	4.78237	4.48333	4.89315	4.28288	3.8332	4.43342	5.134
#N/A		AAEL011907		unspecified product	nucleus	nucleic acid binding;zinc ion binding			0.378687	0.177153	5.14038	5.25062	5.44845	5.12815	5.315	5.3531	4.82655	5.21993	5.56788	5.01951	5.05044	4.99813	5.59469	4.83238	4.94224	4.3528	4.04715	5.10111	4.70263
#N/A		AAEL021384		unspecified product	nucleus	DNA-binding transcription factor activity;nucleic acid binding;zinc ion binding			0.378518	0.0777177	5.7911	5.65253	5.97708	5.4167	5.645	5.45235	5.54401	5.39788	5.44249	5.06248	5.4536	5.68495	5.11919	4.91835	5.4292	5.04433	5.21092	5.39741	5.02333
#N/A		AAEL006656		unspecified product	integral component of membrane;membrane	protein dimerization activity			0.378222	0.266918	4.83641	5.49377	5.02141	4.91328	4.88643	3.87518	5.27879	5.29377	5.07102	4.50019	3.96859	4.65425	5.15626	4.16947	4.98972	4.76547	4.54639	4.83056	5.02333
#N/A		AAEL010854		ubiquitin specific protease 2,	N/A	thiol-dependent ubiquitinyl hydrolase activity			0.378132	0.111575	6.9742	7.44588	7.56308	8.27995	7.49164	8.21455	7.28053	7.81472	7.34813	6.8795	7.53629	7.06206	7.27674	7.30321	7.3158	7.02931	7.3226	7.15886	7.8182
#N/A		AAEL010733		unspecified product	nucleus	nucleic acid binding;zinc ion binding	1.46542	0.682397	-0.551318	0.0359008	6.03174	5.31536	6.51522	6.46282	6.31668	6.28072	5.17832	6.058	5.88949	6.48071	6.45171	7.16785	7.06889	5.94782	6.54674	6.50773	6.48288	6.27356	6.56606
#N/A		AAEL004059		cystathionine beta-lyase	N/A	catalytic activity;pyridoxal phosphate binding			0.377715	0.238027	9.63425	9.51343	10.0229	10.2163	10.0566	10.2662	9.15664	8.9661	9.11848	9.01353	9.19426	9.29944	9.57544	9.38716	10.326	9.08323	8.81563	8.57211	9.55716
#N/A		AAEL004191		selenocysteine-specific elongation factor	N/A	GTP binding;GTPase activity			0.37764	0.462956	3.69314	3.67086	3.82486	3.42965	4.11273	4.2873	3.85265	3.43958	4.15544	3.30499	2.97913	3.31188	3.23688	3.76777	3.93686	4.3528	4.04715	3.3029	2.9799
#N/A		AAEL024713		unspecified product	N/A	N/A			0.377328	0.204783	6.21642	5.11172	5.83007	6.22219	6.13958	5.76709	5.48914	5.43098	6.11171	5.3667	5.31967	5.50824	5.22765	5.11322	5.12345	6.23898	5.21092	5.46286	6.04939
#N/A		AAEL023847		unspecified product	N/A	N/A			0.377295	0.603214	4.21088	5.03691	4.66442	3.87252	5.35161	3.67052	4.7816	3.67883	4.89074	3.97879	4.66495	3.18323	3.23688	3.06578	4.20169	3.55249	4.14329	5.92442	4.08444
#N/A		AAEL000515		juvenile hormone-inducible protein, putative	N/A	N/A			0.377289	0.37248	5.31243	4.91688	5.0659	5.48064	5.02887	4.60748	5.24607	5.10157	5.19283	4.43628	4.42513	5.45351	5.79601	5.14923	4.35459	4.05016	4.68063	3.56381	4.5513
#N/A		AAEL007354		pseudouridylate synthase	N/A	RNA binding;pseudouridine synthase activity	1.4649	0.682639	-0.550806	0.0253704	7.27396	6.20729	7.51576	6.46282	6.40642	7.21513	6.4524	6.78998	7.61109	7.2943	7.40189	7.41704	7.35056	7.4403	7.44916	7.40337	8.12181	7.41183	7.55531
#N/A		AAEL006744		Exonuclease nef-sp [Source:UniProtKB/TrEMBL;Acc:A0A1S4FEG0]	N/A	nucleic acid binding			0.376913	0.117258	6.73803	7.20235	6.66733	6.95442	6.86469	7.42519	7.46954	7.02491	7.14175	6.57275	6.72771	7.08024	6.33789	6.15679	6.1677	6.94127	7.39274	6.82724	6.44248
#N/A		AAEL013205		rad25/xp-b DNA repair helicase	N/A	ATP binding;DNA binding;DNA helicase activity;hydrolase activity			0.376802	0.0879064	6.19459	6.20729	5.77754	5.73776	6.31668	6.08839	6.28533	6.47786	6.06992	6.39925	5.8435	5.73171	5.64772	5.88515	5.20617	5.65529	5.98276	5.901	5.28554
#N/A		AAEL017458		unspecified product	integral component of membrane;membrane	vitamin transmembrane transporter activity			0.376705	0.46846	4.37518	3.85633	4.72115	3.87252	4.19562	3.29604	3.93706	4.14562	4.23323	3.44146	3.67147	4.0625	4.20738	3.45906	3.93686	4.05016	4.68063	2.57442	3.1994
#N/A		AAEL002766	gatA	glutamyl-tRNA(Gln) amidotransferase subunit A	glutamyl-tRNA(Gln) amidotransferase complex;mitochondrion	ATP binding;amidase activity;carbon-nitrogen ligase activity, with glutamine as amido-N-donor;glutaminyl-tRNA synthase (glutamine-hydrolyzing) activity;ligase activity;nucleotide binding			0.376615	0.478468	3.08188	3.76657	4.01837	4.0516	2.82157	4.21376	4.01681	3.97657	3.31077	3.15425	3.67147	3.82444	3.97816	3.56947	3.3465	3.14292	3.71302	2.98416	3.38987
#N/A		AAEL021387		unspecified product	N/A	N/A			0.376606	0.264834	6.03174	5.49377	5.88075	5.95591	6.05331	6.06766	6.31718	5.49499	6.09096	5.83161	5.76836	5.9049	4.13494	5.11322	4.84232	5.736	6.19953	6.0575	5.3784
#N/A		AAEL010200		unspecified product	external side of plasma membrane	RNA binding;nucleic acid binding;oxidoreductase activity			0.376466	0.119618	5.50212	5.67737	4.97551	5.38363	5.27744	5.63246	5.74472	5.55628	5.19283	5.70173	5.4536	4.87857	4.96059	5.0763	4.78964	5.04433	4.91658	5.01644	5.134
#N/A		AAEL001493		unspecified product	N/A	N/A			0.376303	0.312703	5.35242	4.36448	4.9281	5.48064	4.72837	4.71799	5.03245	5.75234	5.07102	3.88616	4.42513	4.70199	4.68426	4.64336	4.67813	5.12647	4.39838	4.92649	5.66311
#N/A		AAEL023699		unspecified product	N/A	anaphase-promoting complex binding;protein binding;ubiquitin-protein transferase activator activity			0.376256	0.381551	6.23793	6.64526	5.80404	5.38363	5.86355	6.2626	6.23619	6.29219	6.21117	5.97344	6.28202	6.47123	4.27635	4.42579	5.1654	6.06243	6.28632	6.07854	5.134
#N/A		AAEL009654		unspecified product	N/A	N/A			0.376216	0.145356	7.10869	7.31744	7.49964	6.50954	6.8773	7.03471	7.26428	7.2641	7.35684	6.58753	7.06772	7.54035	6.75526	7.06013	6.94627	6.18249	6.58913	5.9925	6.60501
#N/A		AAEL013997		guanine nucleotide-binding protein beta 3 (g protein beta3)	N/A	protein binding	1.46449	0.682833	-0.550395	8.26849e-05	8.76515	8.47246	8.78577	9.30636	8.77748	8.64352	8.55017	8.8878	9.02589	9.12667	9.42173	8.99856	9.46159	9.16558	9.35561	9.68088	9.33656	9.3925	9.60838
#N/A		AAEL021232		unspecified product	integral component of membrane;membrane	UDP-N-acetylglucosamine-dolichyl-phosphate N-acetylglucosaminephosphotransferase activity;phospho-N-acetylmuramoyl-pentapeptide-transferase activity			0.376082	0.07872	6.70752	6.68255	6.41561	5.93324	6.27916	6.55832	5.87882	6.52461	6.90084	5.9277	5.98295	5.96483	6.22029	5.79712	6.32406	6.20157	5.95654	5.97016	6.60501
55	rotund (rn) encodes a member of the Kruppel zinc-finger transcription factor family. It functions as an olfactory neuron specification factor required for diversification of multiple developmental lineages. rn mutants are defective for multiple distal structures in the adult, including smaller legs, wings and eyes. [Date last reviewed: 2019-03-14]	AAEL004799		unspecified product	N/A	nucleic acid binding			0.375927	0.231749	7.24239	7.87963	7.66058	7.11413	7.50795	8.01794	8.24125	7.21744	7.75648	7.81136	7.53629	7.66604	6.28866	6.65943	6.85947	7.62442	7.67599	7.47665	6.54619
#N/A		AAEL007114		unspecified product	N/A	N/A			0.375797	0.248311	6.14991	5.49377	6.46628	5.78916	6.37119	5.91362	5.57068	6.14036	6.66858	4.97523	5.42127	6.29565	6.25488	5.25214	5.68136	5.76193	5.41731	5.39741	6.39881
#N/A		AAEL013894		unspecified product	integral component of membrane;membrane	acyltransferase activity, transferring groups other than amino-acyl groups			0.375509	0.213525	5.046	5.18284	5.23128	4.81749	5.07339	5.0909	5.10722	5.05986	5.53754	4.2256	3.87618	4.99813	5.08114	5.3482	4.84232	5.12647	4.68063	4.2965	4.96464
#N/A		AAEL006171		n-myc downstream regulated	N/A	N/A			0.37542	0.210933	7.96403	7.97789	8.19403	9.46691	8.03806	8.48063	7.92201	8.23118	8.23426	7.70012	8.19693	7.52716	7.77671	8.17995	8.41092	7.9348	7.28093	7.92867	8.53989
#N/A		AAEL013915		monocarboxylate transporter	N/A	transmembrane transporter activity			0.374863	0.217475	5.18536	5.43672	5.10905	4.6607	5.45618	4.82063	4.7352	5.39788	5.23125	5.25999	5.13262	4.7482	5.04207	4.42579	4.84232	4.6591	5.16585	4.43342	3.84514
#N/A		AAEL021261		unspecified product	presynapse	hydrolase activity;nucleic acid binding;phosphatidylinositol phosphate 5-phosphatase activity;phosphoric ester hydrolase activity			0.373849	0.216984	4.71896	4.64194	4.54379	5.046	4.783	4.82063	4.82655	4.49773	4.37724	4.06584	4.60863	4.3885	4.13494	3.85756	4.35459	4.41948	4.47428	4.4973	5.02333
#N/A		AAEL025246		unspecified product	N/A	GTP binding;GTPase activity			0.372985	0.280005	5.57153	6.24101	5.92972	4.6607	5.88868	5.51492	5.34208	6.03665	5.81556	4.92954	4.87053	5.70852	5.62145	5.79712	5.46324	5.4473	5.25463	4.22284	5.83678
#N/A		AAEL024144		unspecified product	integral component of membrane;membrane	protein binding			0.37283	0.173768	5.22897	5.18284	5.19168	5.20588	5.07339	5.04923	5.31078	5.29377	5.15336	5.1842	5.05044	4.7482	5.08114	4.02192	4.61897	5.38191	4.39838	5.14165	4.38223
#N/A		AAEL002285		zinc finger protein	nucleus	nucleic acid binding;zinc ion binding			0.372784	0.282657	5.14038	5.11172	4.34152	5.0031	4.93549	4.91646	4.7816	4.78055	4.44419	4.67649	4.96329	5.07266	3.89288	4.02192	4.84232	4.05016	4.91658	4.06317	4.19068
#N/A		AAEL006762		unspecified product	N/A	N/A			0.371887	0.39933	4.29537	5.14772	4.54379	5.24322	3.48048	4.91646	5.07032	5.05986	3.79406	4.2993	4.05543	4.3885	4.87423	4.09758	4.28017	4.05016	5.16585	4.14521	4.46924
#N/A		AAEL009878		VIR_N domain-containing protein [Source:UniProtKB/TrEMBL;Acc:A0A1S4FNT9]	N/A	N/A			0.371065	0.293692	6.3409	6.02576	5.77754	5.51158	4.88643	6.24425	6.34834	5.61506	5.81556	5.78105	5.8915	5.58664	5.08114	4.69299	4.78964	5.736	6.32784	5.6985	5.23678
97	decapentaplegic (dpp) encodes a ligand of the transforming growth factor-β signaling pathway that signals through Smad transcription factors. It acts as a morphogen that contributes to growth regulation, patterning and stem cell fate. [Date last reviewed: 2019-08-01]	AAEL001876		decapentaplegic, deca	extracellular region	growth factor activity			0.370854	0.088395	7.77835	7.69124	7.56308	6.86141	8.03244	7.37547	7.28053	7.78302	7.74988	7.35604	7.45076	7.41704	6.69355	6.72053	7.20952	7.55937	7.45026	7.3783	6.85167
#N/A		AAEL000885		cytoplasmic dynein heavy chain	dynein complex	ATP binding;microtubule motor activity			0.37027	0.490047	3.26063	3.45798	3.60131	2.97665	3.72333	3.96756	4.01681	3.30322	4.15544	3.56613	3.43282	3.42999	3.60185	3.06578	3.0205	3.96342	3.43768	3.3029	2.9799
#N/A		AAEL019482		unspecified product	mitochondrial intermembrane space	N/A	1.46345	0.683315	-0.549376	6.16651e-08	11.1456	11.1447	11.1799	11.1242	11.0718	11.0859	11.4025	11.5428	11.3694	11.5762	11.7536	11.7737	12.0046	11.8908	11.8179	11.6476	11.4921	11.8192	12.0062
#N/A		AAEL013453		sarcolemmal associated protein, putative	Ndc80 complex;kinetochore	N/A			0.370087	0.232094	5.2713	5.37731	5.19168	4.42103	5.23887	4.86934	4.53306	5.52596	5.23125	4.62008	4.71916	4.87857	5.29568	4.7874	4.98972	4.48322	5.07125	4.06317	4.62895
#N/A		AAEL018344		unspecified product	nucleus	ATP binding;DNA helicase activity;helicase activity;hydrolase activity;nucleic acid binding;nucleotide binding			0.370075	0.143718	7.80741	8.10692	7.82491	7.35493	7.7939	8.06052	7.7692	7.69719	7.9532	7.54968	7.78526	7.67204	6.65522	6.55594	7.01672	7.73982	7.93297	7.87558	7.18301
#N/A		AAEL019438		unspecified product	N/A	N/A			0.370032	0.36499	8.4382	9.41716	8.52801	9.78127	8.87501	9.6915	9.72419	9.65358	8.57026	8.97188	8.1777	8.77407	9.22694	9.97365	9.33738	7.71349	8.09201	8.44019	9.01872
#N/A		AAEL008585		Kinase suppressor of ras (ksr) [Source:UniProtKB/TrEMBL;Acc:A0A1S4FK68]	N/A	ATP binding;kinase activity;metal ion binding;nucleotide binding;protein kinase activity;protein serine/threonine kinase activity;transferase activity	1.46322	0.683426	-0.549144	0.00960049	6.23793	5.31536	5.83007	5.76369	5.55367	5.63246	5.57068	5.18155	5.93676	6.10257	6.5447	6.49853	6.28866	5.81963	6.624	5.88502	5.95654	6.11971	5.96208
#N/A		AAEL009640		unspecified product	N/A	N/A			0.369562	0.215522	5.2713	4.83092	4.87908	5.51158	5.58476	5.20915	5.03245	5.69898	5.37546	5.25999	5.13262	4.20186	4.73415	4.64336	4.98972	5.56979	4.54639	5.0594	5.07972
#N/A		AAEL021318		unspecified product	N/A	N/A	1.46163	0.684169	-0.547574	0.00154689	6.9996	6.84485	7.3989	7.16367	7.00919	7.03471	7.06297	6.98089	7.5516	7.81764	7.59545	7.40267	6.87127	7.85429	7.53168	7.82838	7.84992	8.01848	7.59455
#N/A		AAEL024756		unspecified product	N/A	nucleic acid binding			0.369266	0.27454	4.52266	4.91688	5.63718	5.6006	4.783	4.91646	4.63767	4.92695	4.79139	4.67649	4.55002	4.0625	4.96059	4.02192	4.94224	5.08599	4.97	4.7801	4.62895
#N/A		AAEL000304		unspecified product	N/A	N/A			0.36894	0.209576	6.84	6.24101	6.4327	6.87336	6.11849	6.76551	7.04406	6.85239	6.86463	5.85624	6.22696	5.61185	6.62909	6.68418	7.06185	6.20157	5.45526	6.68362	6.25928
#N/A		AAEL011809		glucose dehydrogenase	N/A	flavin adenine dinucleotide binding;oxidoreductase activity, acting on CH-OH group of donors			0.368188	0.490772	4.02545	3.45798	4.18897	3.29387	3.93113	3.77648	4.2326	3.97657	2.79939	3.44146	4.13734	3.04197	3.09135	3.56947	3.93686	3.14292	3.58191	3.78468	3.38987
#N/A		AAEL026449		unspecified product	N/A	N/A			0.367982	0.491897	4.02545	3.45798	4.10619	4.95889	4.783	3.43196	3.93706	4.29692	4.23323	4.14793	3.67147	3.64065	3.80224	3.06578	3.61223	4.60283	3.27741	4.06317	4.70263
#N/A		AAEL000815		unspecified product	N/A	lysine-acetylated histone binding;peptidase activator activity;proteasome binding			0.366862	0.0978024	7.42223	7.90614	7.37258	7.04179	7.00919	6.77832	7.59826	7.54677	7.39964	7.10176	7.1975	7.50714	6.69355	6.48728	6.82061	7.02931	7.27033	7.10861	6.69802
#N/A		AAEL009669		unspecified product	integral component of membrane;membrane	N/A			0.366746	0.308394	6.9742	6.20729	6.72395	5.62909	5.67419	6.40156	6.66534	6.71133	6.73694	5.78105	5.4536	6.32644	7.06889	6.33929	5.70999	5.88502	6.22173	6.37905	5.134
#N/A		AAEL022196		unspecified product	cell junction;integral component of membrane;membrane;plasma membrane;postsynaptic membrane;synapse	ion channel activity;ionotropic glutamate receptor activity;ligand-gated ion channel activity;signaling receptor activity			0.366313	0.28187	5.046	5.03691	4.87908	6.06422	4.72837	5.71474	6.0402	6.09977	5.59759	4.88236	5.13262	4.70199	5.42281	4.91835	5.529	5.00144	5.33826	5.49451	5.62572
#N/A		AAEL008842		unspecified product	cytoplasm;nucleus	cAMP response element binding protein binding			0.366132	0.335461	5.98163	5.84022	5.72302	5.046	5.96155	5.79257	6.60211	4.92695	6.09096	5.78105	5.4536	5.68495	4.40512	4.87601	5.20617	5.90843	6.177	5.10111	5.7698
#N/A		AAEL011746	skap	succinyl-CoA ligase beta subunit	mitochondrion	ATP binding;catalytic activity;ligase activity;magnesium ion binding;metal ion binding;nucleotide binding;succinate-CoA ligase (ADP-forming) activity			0.365951	0.0923681	10.2778	10.0596	10.3676	10.7843	10.4789	9.75607	10.1394	10.7328	10.1081	9.7048	9.6146	10.1092	10.2232	10.2263	10.074	9.62015	9.74746	9.45818	10.5345
#N/A		AAEL008837		ubiquitin-conjugating enzyme E2r	N/A	ATP binding;nucleotide binding;transferase activity			0.365931	0.0876556	7.62356	7.59674	7.86323	6.96563	7.80053	7.14762	7.27243	7.48507	7.56671	6.54272	6.97051	7.5856	7.21659	7.53178	7.24908	7.08173	6.82484	6.73751	7.37552
#N/A		AAEL013814		phosphomevalonate kinase, putative	cytoplasm	ATP binding;kinase activity;nucleotide binding;phosphomevalonate kinase activity			0.365051	0.531369	3.56286	4.09628	3.18356	4.28439	3.83097	4.54888	3.76298	4.61759	2.99071	3.44146	3.77745	3.64065	2.92948	2.72769	4.35459	4.05016	4.14329	3.67846	3.70875
#N/A		AAEL014419		unspecified product	N/A	structural constituent of cuticle			0.36419	0.163321	6.36064	5.52147	6.17283	6.95442	6.20106	6.08839	6.28533	6.01499	6.32213	6.10257	5.42127	5.53485	6.1668	5.49532	6.41382	6.12371	5.75825	5.7778	6.02087
#N/A		AAEL002714		kinesin-like protein KIF23 (mitotic kinesin-like protein 1)	microtubule;obsolete cell	ATP binding;cytoskeletal motor activity;microtubule binding;microtubule motor activity;nucleotide binding			0.363961	0.545993	3.56286	4.2366	4.01837	3.55375	3.72333	4.05438	3.06224	4.06357	3.98604	3.56613	3.96859	4.0625	2.29413	3.45906	3.3465	3.87114	4.39838	2.98416	2.72091
#N/A		AAEL026169		unspecified product	N/A	N/A			0.363861	0.220808	5.09396	5.03691	4.72115	5.51158	5.38732	5.04923	5.4609	5.18155	5.73763	5.10421	5.17202	4.50074	4.13494	4.64336	4.78964	5.34807	4.97	5.0594	5.42268
#N/A		AAEL026440		unspecified product	N/A	branched-chain-amino-acid transaminase activity;catalytic activity			0.363658	0.217475	7.61537	8.08852	7.62386	6.72286	7.60969	8.22395	7.8906	7.42883	8.35662	7.22034	7.33403	7.67204	6.75526	7.31118	7.1585	7.56675	8.24611	7.56873	7.04819
#N/A		AAEL011653		thyroid hormone receptor interactor	N/A	ATP binding;nucleotide binding			0.363628	0.184515	7.06122	8.00758	7.76546	6.69618	7.2609	7.24312	6.99567	6.52461	7.13163	6.631	6.70102	7.33614	7.10726	6.72053	6.56253	7.12233	7.34299	6.56939	6.6241
#N/A		AAEL015404	LYSC7B	C-Type Lysozyme (Lys-B).	N/A	lysozyme activity			0.363541	0.142111	7.03689	6.54084	6.90627	7.00964	6.68987	6.9122	6.83994	7.27326	6.76339	6.48071	6.18906	5.92515	6.47624	7.17809	7.14808	6.20157	6.8817	6.27356	6.1048
#N/A		AAEL012820		unspecified product	integral component of membrane;membrane	N/A	1.46088	0.68452	-0.546834	0.00660575	7.2101	6.89866	7.29995	7.02044	7.15095	5.89021	6.8617	6.23711	7.27645	7.76008	7.38522	7.45933	7.43594	7.56548	7.55554	7.34452	7.45962	7.46871	7.15703
#N/A		AAEL006123		trypsin, putative	N/A	serine-type endopeptidase activity			0.363476	0.265252	5.90303	5.79554	5.57697	5.44902	5.645	6.16842	5.40271	5.69898	5.34073	5.7551	5.96063	5.58664	4.57899	4.74097	4.42537	5.59886	5.45526	5.67106	4.83957
#N/A		AAEL018124		unspecified product	N/A	N/A			0.363458	0.215156	7.8002	8.18262	7.63128	7.61208	7.95722	8.08134	7.62395	7.89993	7.76959	7.9379	7.70023	7.90915	6.61584	6.73245	6.89731	7.49125	8.1159	7.83906	6.67989
#N/A		AAEL010903		unspecified product	SWI/SNF complex;nucleus	DNA binding			0.363448	0.266918	7.57369	7.19376	7.53962	7.15389	7.63961	7.89982	7.71643	7.54677	7.78904	7.80505	7.79791	7.26641	5.62145	6.86826	6.28653	7.2191	7.48737	7.56127	7.07618
#N/A		AAEL002222		unspecified product	N/A	N/A			0.363348	0.223659	5.2713	4.4244	5.23128	5.4167	5.42216	5.98166	5.34208	4.87978	5.19283	5.01951	4.87053	4.95937	5.15626	5.21864	4.55728	5.00144	5.37832	4.7801	4.46924
#N/A		AAEL008569		unspecified product	N/A	N/A			0.363067	0.255266	6.86785	5.88356	6.65282	6.90866	6.64633	5.86641	6.02099	6.77716	6.23027	5.46605	5.8435	6.00345	6.60248	6.51514	6.41382	6.23898	4.91658	6.2552	6.33073
#N/A		AAEL025455		unspecified product	histone acetyltransferase complex;nucleus	kinase activity;protein binding;transferase activity			0.362994	0.191802	6.30059	6.30617	6.21294	5.97823	6.50722	6.2626	6.60211	5.72591	6.3573	6.29501	6.20813	5.70852	5.26207	5.37885	5.56078	6.27544	6.67205	5.75185	5.50735
#N/A		AAEL006660		DNA replication complex GINS protein PSF2 [Source:UniProtKB/TrEMBL;Acc:Q175H4]	nucleus	N/A			0.362886	0.404802	3.92296	4.95801	5.15096	4.0516	4.41905	4.54888	4.01681	4.43385	4.15544	4.14793	4.91765	4.32893	4.63259	4.02192	3.48547	3.77254	3.8332	3.78468	4.19068
#N/A		AAEL009511		unspecified product	nucleus	nucleic acid binding;zinc ion binding			0.362686	0.423817	3.56286	3.94082	3.82486	4.7671	3.93113	4.13627	3.66737	4.36701	4.23323	4.36941	2.97913	4.13386	4.13494	3.76777	3.72875	3.77254	3.71302	3.56381	3.5581
#N/A		AAEL003691		unspecified product	N/A	N/A			0.362588	0.319277	4.99639	4.2366	4.18897	4.0516	4.783	4.13627	4.87015	5.05986	4.9837	4.67649	4.66495	3.98743	4.68426	4.36585	4.20169	4.41948	3.71302	4.06317	4.28963
#N/A		AAEL012545		Proliferating cell nuclear antigen [Source:UniProtKB/TrEMBL;Acc:Q4PKD7]	nucleus	DNA binding;DNA polymerase processivity factor activity			0.362585	0.0819735	6.86785	6.99072	6.89398	6.78749	6.81312	6.85289	7.18018	7.20792	6.69631	6.34807	6.9593	6.94789	6.75526	6.86826	6.30542	5.736	6.78068	6.30959	6.33073
#N/A		AAEL019576		unspecified product	N/A	protein binding			0.36227	0.127606	5.2713	5.28335	5.51414	6.08494	5.48941	5.2465	5.57068	5.43098	5.53754	4.73078	5.35434	5.53485	5.08114	5.18435	4.89315	5.54013	5.07125	5.10111	5.134
#N/A		AAEL013535		phosrestin ii (arrestin a) (arrestin 1)	N/A	N/A			0.362176	0.212436	10.7865	11.5702	10.5606	11.8944	11.0759	10.9496	10.9815	11.8107	10.9378	10.3598	10.7838	10.5411	11.2436	10.9416	11.203	10.6464	10.4601	10.448	11.6273
#N/A		AAEL013902		pcdc2/rp-8 (programmed cell death protein 2)	cytoplasm	metal ion binding			0.361658	0.441136	3.08188	4.09628	3.82486	4.13344	3.01657	4.2873	4.09239	4.43385	4.50818	3.56613	3.55707	4.0625	4.13494	3.56947	3.83655	3.42846	3.58191	3.97618	3.70875
#N/A		AAEL000889		Carboxylic ester hydrolase [Source:UniProtKB/TrEMBL;Acc:A0A1S4EX56]	N/A	hydrolase activity			0.361585	0.495576	4.37518	5.0748	4.41214	4.7671	4.34835	5.48398	3.66737	5.25732	4.37724	4.36941	4.66495	4.44571	4.13494	2.90662	3.83655	4.60283	5.49225	4.4973	4.19068
#N/A		AAEL001707		epsilon-trimethyllysine 2-oxoglutarate dioxygenase	N/A	oxidoreductase activity			0.36136	0.34748	5.42921	6.51351	5.51414	5.12815	5.58476	5.0909	4.7352	5.61506	6.21117	5.46605	5.13262	5.79911	5.04207	4.64336	5.39435	4.41948	5.49225	5.6985	5.42268
#N/A		AAEL005242		unspecified product	cytoplasm;nucleus	N/A			0.361096	0.340703	4.52266	5.03691	4.87908	5.27963	4.72837	4.77022	4.95358	4.72825	4.50818	4.56138	4.13734	3.90823	5.08114	5.3482	4.35459	4.41948	3.58191	4.22284	4.83957
#N/A		AAEL007624	REL2	IMD pathway signalling NF-kappaB Relish-like transcription factor	cytoplasm;host cell nucleus;nucleus	DNA binding;DNA-binding transcription factor activity;protein binding			0.360776	0.334722	6.50954	5.74943	6.2711	5.78916	6.20106	6.06766	6.33284	6.17984	5.59759	4.2256	4.82182	5.94513	6.73089	5.81963	6.01544	5.81243	5.59783	5.901	5.42268
#N/A		AAEL002506		glutamate receptor, ionotropic kainate 1, 2, 3 (glur5, glur6, glur7)	cell junction;integral component of membrane;membrane;plasma membrane;postsynaptic membrane;synapse	ion channel activity;ionotropic glutamate receptor activity;ligand-gated ion channel activity;signaling receptor activity			0.360435	0.159444	6.43701	6.81158	5.88075	6.87336	6.40642	6.90053	7.20593	7.54677	6.94774	6.31292	6.2639	6.1824	6.73089	6.33929	6.46511	6.55299	6.92292	6.50869	6.6241
#N/A		AAEL004212		unspecified product	N/A	protein binding	1.46007	0.684897	-0.546041	0.0271705	7.66384	7.02983	7.6964	7.8666	7.47514	7.18658	6.80667	7.30038	7.80186	7.33867	7.36836	8.13465	8.38446	7.27904	7.8409	8.12664	8.05541	8.32169	8.5298
#N/A		AAEL006788		replication factor C, 37-kDa subunit, putative	N/A	ATP binding;DNA binding			0.36012	0.169427	5.57153	6.20729	5.97708	5.54187	5.81194	5.91362	6.0402	5.92491	5.59759	5.70173	6.04793	5.84236	5.22765	5.81963	5.1654	4.6591	5.7883	5.21946	5.23678
#N/A		AAEL023706		unspecified product	N/A	guanyl-nucleotide exchange factor activity			0.359355	0.232388	5.42921	5.60153	5.41445	5.046	5.96155	5.45235	5.67268	6.16023	5.47487	5.01951	5.51618	5.10853	4.78237	4.69299	4.94224	5.65529	5.95654	5.10111	5.62572
#N/A		AAEL025459		unspecified product	nucleus	nucleic acid binding;zinc ion binding			0.359203	0.441885	3.92296	4.83092	4.34152	3.87252	4.61247	4.96209	3.93706	3.67883	4.15544	4.06584	3.87618	4.13386	3.97816	4.36585	3.72875	3.77254	4.74333	4.22284	2.72091
#N/A		AAEL009465		replication factor c / DNA polymerase iii gamma-tau subunit	N/A	ATP binding;DNA binding			0.358873	0.425337	4.12115	4.36448	4.26726	4.28439	5.1585	5.1708	4.7352	4.14562	4.44419	3.88616	4.60863	4.0625	3.97816	4.59197	3.72875	4.71327	5.02151	4.22284	2.9799
#N/A		AAEL005857		unspecified product	N/A	methyltransferase activity			0.358401	0.21596	5.70106	6.15519	5.83007	6.0432	6.09709	6.12896	6.09635	6.09977	5.34073	4.97523	5.74242	5.88435	6.32166	5.62882	5.79263	5.08599	5.16585	4.97217	6.04939
#N/A		AAEL009448		unspecified product	SAGA complex	N/A			0.358051	0.776266	5.39132	5.84022	5.02141	4.91328	5.315	6.14882	3.56497	4.72825	5.40936	5.80655	5.6891	4.87857	2	5.94782	2	3.14292	5.75825	4.83056	4.08444
#N/A		AAEL018055		unspecified product	nucleus	DNA binding;nucleic acid binding;zinc ion binding			0.357733	0.266693	5.39132	5.65253	5.66636	5.34979	5.78542	5.1708	5.54401	5.32931	5.73763	5.14476	5.48523	5.92515	3.97816	5.0763	4.78964	5.736	4.80342	5.0594	5.134
#N/A		AAEL019453		unspecified product	endoplasmic reticulum;integral component of membrane	glucuronosyltransferase activity;glycosyltransferase activity			0.357616	0.106684	6.94834	6.82275	6.83094	6.33026	6.86469	6.73955	7.3282	6.93547	6.99316	6.8795	6.61786	6.52531	6.01363	5.96812	6.26739	6.9184	6.90931	6.72423	6.2096
#N/A		AAEL007016		sodium/solute symporter	integral component of membrane;membrane	transmembrane transporter activity			0.357286	0.542052	3.81262	4.09628	3.71741	3.66801	3.60701	3.96756	3.76298	3.97657	2.99071	2.9859	3.43282	3.18323	3.70552	4.16947	4.42537	3.14292	3.09709	3.43924	2.40502
#N/A		AAEL021029		unspecified product	N/A	glycosyltransferase activity			0.357185	0.397328	4.21088	5.14772	3.60131	4.48478	4.55083	4.54888	4.82655	4.72825	4.68468	4.2993	4.60863	4.13386	3.80224	3.67202	3.61223	4.05016	5.07125	4.67353	4.46924
#N/A		AAEL009428		unspecified product	N/A	calcium ion binding;protein binding			0.357016	0.083694	8.27093	8.32698	8.0575	8.12851	8.28045	8.34513	8.19913	8.10868	8.1109	7.92631	8.06187	7.99311	6.99919	7.07891	7.69813	8.19008	8.07991	8.27689	7.69725
#N/A		AAEL003047		netrin	extracellular region	protein binding			0.356605	0.320425	4.21088	4.69155	4.34152	4.71488	5.45618	5.00631	4.68726	5.21993	4.50818	4.56138	4.21484	4.60487	5.1924	4.09758	4.49283	4.54426	3.8332	4.4973	4.62895
#N/A		AAEL001939		unspecified product	N/A	ATP binding;nucleic acid binding			0.356212	0.171768	7.60713	7.88497	7.38141	7.18301	7.60212	7.81533	7.99767	7.97479	7.83966	7.65871	7.45875	7.92935	6.23769	6.8897	7.07291	7.57408	7.77686	7.17847	7.25824
#N/A		AAEL017116		unspecified product	N/A	RNA binding;nucleic acid binding			0.35582	0.0981021	10.8226	10.604	10.9395	10.931	11.7472	10.2352	10.5587	10.4953	10.9099	10.7283	10.6689	10.7126	10.2449	10.1965	10.3704	10.5841	10.381	10.5681	10.5471
#N/A		AAEL007827		MPN domain-containing protein [Source:UniProtKB/TrEMBL;Acc:A0A1S4FHX5]	N/A	protein binding			0.355423	0.317332	5.76171	5.67737	5.34395	4.71488	5.645	5.68783	5.03245	5.46334	5.65525	4.50019	5.54648	5.42534	4.20738	4.23794	4.94224	5.6827	5.37832	5.29329	5.50735
#N/A		AAEL024003		unspecified product	nucleus	ATP binding;DNA binding;chromatin binding;nucleotide binding			0.355059	0.166519	5.63775	5.86206	5.72302	5.27963	5.1585	5.54522	5.96177	5.64358	5.59759	5.3667	5.81888	5.45351	5.15626	5.3482	4.98972	5.04433	5.75825	4.61715	5.02333
#N/A		AAEL000938		unspecified product	N/A	methyltransferase activity;nucleic acid binding;oxidoreductase activity;tRNA (uracil) methyltransferase activity			0.354995	0.238618	5.18536	5.46553	5.30736	4.81749	6.16037	5.31843	5.4609	4.61759	5.37546	5.43369	5.09211	4.99813	4.57899	4.95949	5.03569	5.12647	4.86111	5.36353	4.77272
[truncated: 7,752 more rows]

## Sheet: Diff_expres-1 (2)
Sample	Clovis1	Clovis10	Clovis11	Clovis12	Clovis13	Clovis3	Clovis4	Clovis7	Clovis9	Rock1	Rock10	Rock11	Rock12	Rock13	Rock14	Rock3	Rock4	Rock5	Rock7
[truncated: 9,196 more rows]
